# Supplementary material for: LINC00842 inactivates transcription co-regulator PGC-1α to promote pancreatic cancer malignancy through metabolic remodelling
Source: Nat Commun. 2021 Jun 22;12:3830. doi: 10.1038/s41467-021-23904-4 (PMC8219694; doi:10.1038/s41467-021-23904-4)
Supplement: Supplementary file 4 — Supplementary Data 1 [file 41467_2021_23904_MOESM4_ESM.xlsx]

## Sheet: sheet1
Supplementary Data 1. Prognosis-related lncRNAs in pateints with PDAC data derived from TCGA database
LncRNA symbol	FDRa	Hazard ratio	95% CI_lower	95% CI_upper	UCSC ID	Description
ZNF667-AS1	0.0142146	0.289131	0.161638	0.517185	uc002qnf	ZNF667 antisense RNA 1 (head to head) (ZNF667-AS1), transcript variant 1, non-coding RNA.
FAM83A-AS1	0.0142146	3.2769	1.86758	5.74973	uc003yqa	FAM83A antisense RNA 1 (FAM83A-AS1), non-coding RNA.
ATP2B1-AS1	0.019822	0.324945	0.184002	0.573849	uc001tbi	ATP2B1 antisense RNA 1 (ATP2B1-AS1), non-coding RNA
STXBP5-AS1	0.019822	0.331606	0.189338	0.580773	uc003qlt	STXBP5 antisense RNA 1 (STXBP5-AS1), non-coding RNA.
LINC00996	0.019822	0.335154	0.190499	0.589653	uc010lps	long intergenic non-protein coding RNA 996 (LINC00996), non-coding RNA.
LINC00842	0.019822	2.95731	1.69257	5.16713	uc001jef	long intergenic non-protein coding RNA 842 (LINC00842), non-coding RNA.
LINC00941	0.019822	2.91582	1.65812	5.12748	uc001rjo	long intergenic non-protein coding RNA 941 (LINC00941), non-coding RNA.
RAMP2-AS1	0.019822	0.340001	0.19267	0.599992	uc002ibf	RAMP2 antisense RNA 1 (RAMP2-AS1), transcript variant 1, non-coding RNA.
UBAC2-AS1	0.019822	0.34494	0.19723	0.603273	uc001vny	UBAC2 antisense RNA 1 (UBAC2-AS1), transcript variant 1, non-coding RNA.
ABHD11-AS1	0.0223236	2.91154	1.6328	5.19173	uc011kez	ABHD11 antisense RNA 1 (tail to tail) (ABHD11-AS1), non-coding RNA
PPIEL	0.0227225	0.347215	0.196085	0.614827	uc001cdk	peptidylprolyl isomerase E-like pseudogene (PPIEL), non-coding RNA.
SOCS2-AS1	0.02703	0.353061	0.20042	0.621952	uc001tcv	SOCS2 antisense RNA 1 (SOCS2-AS1), non-coding RNA.
LOC100130950	0.0278568	0.366087	0.212586	0.630427	uc002gbg	uncharacterized LOC100130950 (LOC100130950), non-coding RNA.
PSMG3-AS1	0.0278568	0.369705	0.214572	0.636995	uc003sla	PSMG3 antisense RNA 1 (head to head) (PSMG3-AS1), transcript variant 3, non-coding RNA.
ZNF571-AS1	0.0278568	0.366874	0.210193	0.640348	uc002ogp	ZNF571 antisense RNA 1 (ZNF571-AS1), transcript variant 4, non-coding RNA.
SNHG7	0.028143	0.367796	0.211373	0.639974	uc004cim	small nucleolar RNA host gene 7 (non-protein coding) (SNHG7), transcript variant 3, non-coding RNA.
LINC00641	0.0312309	0.365742	0.20757	0.644445	uc001vzu	long intergenic non-protein coding RNA 641 (LINC00641), transcript variant 1, non-coding RNA.
PAXBP1-AS1	0.0312309	0.36993	0.210366	0.650522	uc002yqj	PAXBP1 antisense RNA 1 (PAXBP1-AS1), transcript variant 2, non-coding RNA.
IL21R-AS1	0.0312309	0.376021	0.215528	0.656025	uc002dot	IL21R antisense RNA 1 (IL21R-AS1), non-coding RNA.
SMAD5-AS1	0.0335974	0.384349	0.223142	0.662018	uc003lbi	SMAD5 antisense RNA 1 (SMAD5-AS1), non-coding RNA.
DHRS4-AS1	0.0335974	2.61893	1.5006	4.5707	uc010akx	DHRS4 antisense RNA 1 (DHRS4-AS1), transcript variant 2, non-coding RNA.
SNHG10	0.0335974	0.378647	0.216458	0.66236	uc001yel	small nucleolar RNA host gene 10 (non-protein coding) (SNHG10), transcript variant 1, non-coding RNA.
CROCCP2	0.0335974	0.386252	0.223243	0.668288	uc010ocf	ciliary rootlet coiled-coil, rootletin pseudogene 2 (CROCCP2), non-coding RNA.
LINC00520	0.0356955	2.57996	1.49284	4.45872	uc010tre	long intergenic non-protein coding RNA 520 (LINC00520), transcript variant 2, non-coding RNA.
FLJ35024	0.036481	0.391541	0.227289	0.674493	uc003zhh	uncharacterized LOC401491 (FLJ35024), non-coding RNA.
THTPA	0.0402724	0.390698	0.224664	0.679438	uc010akr	thiamine triphosphatase (THTPA), transcript variant 3, non-coding RNA.
FLJ31306	0.0402724	0.393898	0.22787	0.680895	uc001xdl	uncharacterized LOC379025 (FLJ31306), transcript variant 1, non-coding RNA.
SNAI3-AS1	0.0402724	0.395855	0.229193	0.683709	uc010chy	SNAI3 antisense RNA 1 (SNAI3-AS1), transcript variant 1, non-coding RNA.
TP53TG1	0.0410816	2.49677	1.45103	4.29616	uc003uip	TP53 target 1 (non-protein coding) (TP53TG1), non-coding RNA.
A1BG-AS1	0.0410816	0.398067	0.2296	0.690145	uc002qsg	A1BG antisense RNA 1 (A1BG-AS1), non-coding RNA.
LOC100507389	0.0410816	2.8602	1.63195	5.01286	uc003eve	uncharacterized LOC100507389 (LOC100507389), non-coding RNA.
CBR3-AS1	0.0410816	0.401671	0.233095	0.692161	uc002yvd	CBR3 antisense RNA 1 (CBR3-AS1), transcript variant 2, non-coding RNA.
LOC145837	0.0416954	0.406163	0.238005	0.693128	uc002ash	uncharacterized LOC145837 (LOC145837), non-coding RNA.
LOC283856	0.0416954	0.398613	0.229637	0.691927	uc002eis	uncharacterized LOC283856 (LOC283856), non-coding RNA.
PPIEL	0.0450582	0.402112	0.231378	0.698831	uc001cdj	peptidylprolyl isomerase E-like pseudogene (PPIEL), non-coding RNA.
LINC00277	0.0450582	0.348077	0.175151	0.691732	uc002arv	long intergenic non-protein coding RNA 277 (LINC00277), non-coding RNA.
LOC100128682	0.0450582	0.394609	0.220868	0.705019	uc002nzf	uncharacterized LOC100128682 (LOC100128682), non-coding RNA.
SNAI3-AS1	0.0450582	0.411897	0.240358	0.705861	uc002flh	SNAI3 antisense RNA 1 (SNAI3-AS1), transcript variant 1, non-coding RNA.
LOC100129534	0.0450582	0.408942	0.236119	0.708258	uc001ajc	small nuclear ribonucleoprotein polypeptide N pseudogene (LOC100129534), non-coding RNA.
LOC100507489	0.0460782	0.41081	0.238276	0.708276	uc003qje	uncharacterized LOC100507489 (LOC100507489), non-coding RNA.
IPW	0.0463371	0.40873	0.23501	0.710865	uc001yyb	imprinted in Prader-Willi syndrome (non-protein coding) (IPW), non-coding RNA.
LOC493754	0.0463371	0.415554	0.241924	0.713801	uc010lac	RAB guanine nucleotide exchange factor (GEF) 1 pseudogene (LOC493754), non-coding RNA.
MEG3	0.053	0.318952	0.144279	0.705096	uc001yic	maternally expressed 3 (non-protein coding) (MEG3), transcript variant 5, non-coding RNA.
LOC100270804	0.053	0.41378	0.237601	0.720595	uc010zsc	uncharacterized LOC100270804 (LOC100270804), non-coding RNA.
LOC100506469	0.053	0.419753	0.243481	0.723639	uc002oag	uncharacterized LOC100506469 (LOC100506469), non-coding RNA.
LINC00341	0.0584843	0.423441	0.24495	0.731995	uc001yeh	long intergenic non-protein coding RNA 341 (LINC00341), non-coding RNA.
LOC100128338	0.0595763	2.34015	1.36154	4.02215	uc003yzl	uncharacterized LOC100128338 (LOC100128338), non-coding RNA.
LINC00930	0.0595763	0.418455	0.240972	0.726662	uc002brd	long intergenic non-protein coding RNA 930 (LINC00930), non-coding RNA.
FLJ16341	0.0595763	0.223672	0.0697563	0.717198	uc002sal	uncharacterized LOC400957 (FLJ16341), non-coding RNA.
LOC100507254	0.0599112	0.424302	0.244372	0.736714	uc003qdc	uncharacterized LOC100507254 (LOC100507254), non-coding RNA.
LINC00476	0.0606071	0.431352	0.252165	0.737867	uc004avp	long intergenic non-protein coding RNA 476 (LINC00476), transcript variant 1, non-coding RNA.
FLJ41941	0.06192	0.432467	0.253481	0.737837	uc002zno	uncharacterized LOC100192420 (FLJ41941), non-coding RNA.
FLJ26850	0.06192	0.429839	0.249499	0.740531	uc002pro	FLJ26850 protein (FLJ26850), non-coding RNA.
LOC338963	0.0632467	0.367494	0.184038	0.733825	uc002bja	epididymal protein pseudogene (LOC338963), non-coding RNA.
LOC100505633	0.0641782	2.31052	1.34116	3.98051	uc001fuu	uncharacterized LOC100505633 (LOC100505633), non-coding RNA.
LOC338817	0.0688243	0.432851	0.250319	0.748483	uc001qzy	uncharacterized LOC338817 (LOC338817), non-coding RNA.
RASSF8-AS1	0.0694117	0.436169	0.253128	0.751571	uc001rgu	RASSF8 atnisense RNA 1 (RASSF8-AS1), transcript variant 2, non-coding RNA.
LINC00670	0.0694117	0.186799	0.0455081	0.766761	uc002gnl	long intergenic non-protein coding RNA 670 (LINC00670), transcript variant 1, non-coding RNA.
IPW	0.070596	0.436863	0.252029	0.75725	uc010ayl	imprinted in Prader-Willi syndrome (non-protein coding) (IPW), non-coding RNA.
GABPB1-AS1	0.070596	0.431221	0.246134	0.755488	uc001zyh	GABPB1 antisense RNA 1 (GABPB1-AS1), non-coding RNA.
H1FX-AS1	0.0706556	0.43903	0.25549	0.754423	uc011bkv	H1FX antisense RNA 1 (H1FX-AS1), non-coding RNA.
FLJ35024	0.0706556	0.389851	0.20111	0.755723	uc003zhi	uncharacterized LOC401491 (FLJ35024), non-coding RNA.
MIR600HG	0.0706556	0.442361	0.257851	0.758899	uc004bnp	MIR600 host gene (non-protein coding) (MIR600HG), non-coding RNA.
LINC00476	0.0706556	0.444981	0.26106	0.758479	uc004avs	long intergenic non-protein coding RNA 476 (LINC00476), transcript variant 2, non-coding RNA.
SNHG11	0.0795489	0.446217	0.259895	0.766116	uc002xit	small nucleolar RNA host gene 11 (non-protein coding) (SNHG11), non-coding RNA.
TOPORS-AS1	0.0808764	0.444351	0.256744	0.769046	uc003zrd	TOPORS antisense RNA 1 (TOPORS-AS1), transcript variant 1, non-coding RNA.
CROCCP2	0.0808764	0.452267	0.264964	0.771974	uc001aze	ciliary rootlet coiled-coil, rootletin pseudogene 2 (CROCCP2), non-coding RNA.
LOC100379224	0.0869824	0.456085	0.268129	0.775795	uc002oyi	uncharacterized LOC100379224 (LOC100379224), non-coding RNA.
SOCS2-AS1	0.0876574	0.437522	0.247906	0.772168	uc001tcu	SOCS2 antisense RNA 1 (SOCS2-AS1), non-coding RNA.
LINC00476	0.0880406	0.456401	0.267193	0.779592	uc004avr	long intergenic non-protein coding RNA 476 (LINC00476), transcript variant 2, non-coding RNA.
LINC00152	0.0881314	2.23328	1.28574	3.87912	uc010fgz	long intergenic non-protein coding RNA 152 (LINC00152), transcript variant 3, non-coding RNA.
BAIAP2-AS1	0.0881314	0.457458	0.26942	0.776733	uc002jyy	BAIAP2 antisense RNA 1 (head to head) (BAIAP2-AS1), non-coding RNA.
LOC200772	0.0881314	0.451765	0.260769	0.782653	uc002waf	uncharacterized LOC200772 (LOC200772), non-coding RNA.
CIRBP-AS1	0.0881314	0.453349	0.264061	0.778323	uc010xgk	CIRBP antisense RNA 1 (CIRBP-AS1), non-coding RNA.
LOC100506713	0.0881314	0.456386	0.264675	0.786958	uc002gdy	uncharacterized LOC100506713 (LOC100506713), non-coding RNA.
MYLK-AS1	0.0881314	0.456106	0.264105	0.787688	uc003egk	MYLK antisense RNA 1 (MYLK-AS1), non-coding RNA.
FLJ13197	0.0881314	0.458748	0.266718	0.789032	uc003gte	uncharacterized FLJ13197 (FLJ13197), non-coding RNA.
LOC642361	0.0881314	0.457951	0.265851	0.788859	uc001kbe	uncharacterized LOC642361 (LOC642361), non-coding RNA.
LOC100129195	0.0881314	0.460351	0.269514	0.786313	uc010jqw	uncharacterized LOC100129195 (LOC100129195), transcript variant 2, non-coding RNA.
LOC401320	0.0881314	0.460706	0.268303	0.791085	uc003tbh	uncharacterized LOC401320 (LOC401320), non-coding RNA.
GUSBP11	0.0881314	0.453523	0.259825	0.791623	uc011aiz	glucuronidase, beta pseudogene 11 (GUSBP11), non-coding RNA.
LRRC37BP1	0.0881314	0.460945	0.269593	0.788116	uc010csj	leucine rich repeat containing 37B pseudogene 1 (LRRC37BP1), non-coding RNA.
LOC149134	0.0881314	0.459055	0.267269	0.78846	uc001ibs	uncharacterized LOC149134 (LOC149134), non-coding RNA.
LINC00202-1	0.0881314	0.456018	0.263959	0.787821	uc001itf	long intergenic non-protein coding RNA 202-1 (LINC00202-1), non-coding RNA.
MEG9	0.0897627	0.462334	0.268952	0.794763	uc001yjz	maternally expressed 9 (non-protein coding) (MEG9), non-coding RNA.
SNAP25-AS1	0.0897627	0.463042	0.269499	0.795581	uc002wnn	SNAP25 antisense RNA 1 (SNAP25-AS1), non-coding RNA.
A2M-AS1	0.0897627	0.466151	0.273145	0.795538	uc009zgj	A2M antisense RNA 1 (A2M-AS1), non-coding RNA.
FLJ34503	0.0897627	0.45776	0.262583	0.798012	uc003pwb	uncharacterized FLJ34503 (FLJ34503), non-coding RNA.
LOC401320	0.090312	0.46207	0.267849	0.797124	uc003tbd	uncharacterized LOC401320 (LOC401320), non-coding RNA.
PDCD4-AS1	0.090312	0.467304	0.27369	0.797886	uc010qrd	PDCD4 antisense RNA 1 (PDCD4-AS1), non-coding RNA.
CACNA1G-AS1	0.0907873	0.462507	0.270022	0.792204	uc002irh	CACNA1G antisense RNA 1 (CACNA1G-AS1), non-coding RNA.
CBR3-AS1	0.0918743	0.467177	0.274597	0.794817	uc002yvf	CBR3 antisense RNA 1 (CBR3-AS1), transcript variant 3, non-coding RNA.
OSER1-AS1	0.0919494	0.47044	0.276555	0.800252	uc002xll	OSER1 antisense RNA 1 (head to head) (OSER1-AS1), transcript variant 3, non-coding RNA.
LOC340113	0.0919494	2.95974	1.50926	5.80423	uc011coa	uncharacterized LOC340113 (LOC340113), non-coding RNA.
PITRM1-AS1	0.0943958	0.46952	0.273637	0.805625	uc001igv	PITRM1 antisense RNA 1 (PITRM1-AS1), non-coding RNA.
LOC339535	0.0954	0.472621	0.277082	0.806154	uc001hyn	uncharacterized LOC339535 (LOC339535), non-coding RNA.
LOC100527964	0.096354	0.467348	0.271909	0.803262	uc001gof	uncharacterized LOC100527964 (LOC100527964), non-coding RNA.
LOC388942	0.096354	0.209862	0.0511609	0.860852	uc002rse	uncharacterized LOC388942 (LOC388942), non-coding RNA.
PVT1	0.096354	2.12157	1.23749	3.63722	uc010mdp	Pvt1 oncogene (non-protein coding) (PVT1), non-coding RNA.
LOC100499484	0.096354	0.476248	0.280537	0.808492	uc011lur	SUGT1-1300002K09Rik pseudogene (LOC100499484), non-coding RNA.
PART1	0.0981786	0.470292	0.272824	0.810688	uc003jsg	prostate androgen-regulated transcript 1 (non-protein coding) (PART1), transcript variant 1, non-coding RNA.
CROCCP2	0.0981786	0.471117	0.274217	0.8094	uc001azf	ciliary rootlet coiled-coil, rootletin pseudogene 2 (CROCCP2), non-coding RNA.
LINC00907	0.0981786	0.340585	0.143739	0.807009	uc002lau	long intergenic non-protein coding RNA 907 (LINC00907), transcript variant 1, non-coding RNA.
DPH6-AS1	0.103289	0.477588	0.279874	0.814975	uc001zjc	DPH6 antisense RNA 1 (head to head) (DPH6-AS1), non-coding RNA.
LINC00893	0.103941	0.477529	0.279261	0.81656	uc010nsx	long intergenic non-protein coding RNA 893 (LINC00893), non-coding RNA.
NPPA-AS1	0.10512	0.478095	0.27855	0.820586	uc010oav	NPPA antisense RNA 1 (NPPA-AS1), antisense RNA.
LINC00441	0.108297	0.477388	0.277982	0.819835	uc001vca	long intergenic non-protein coding RNA 441 (LINC00441), non-coding RNA.
SEC24B-AS1	0.108297	0.481095	0.282018	0.8207	uc003hzj	SEC24B antisense RNA 1 (SEC24B-AS1), non-coding RNA.
LOC401320	0.10997	0.479931	0.279573	0.823879	uc003tbe	uncharacterized LOC401320 (LOC401320), non-coding RNA.
LINC00837	0.10997	0.133895	0.0178066	1.00681	uc001iuk	long intergenic non-protein coding RNA 837 (LINC00837), transcript variant 2, non-coding RNA.
LGALS8-AS1	0.113105	0.486107	0.287737	0.821237	uc001hxx	LGALS8 antisense RNA 1 (LGALS8-AS1), non-coding RNA.
LOC158435	0.114991	0.464619	0.25971	0.831197	uc004avz	uncharacterized LOC158435 (LOC158435), non-coding RNA.
LOC100129269	0.115324	0.479953	0.277136	0.831197	uc001ebj	uncharacterized LOC100129269 (LOC100129269), non-coding RNA.
SNHG7	0.118832	0.483699	0.280914	0.832868	uc011meb	small nucleolar RNA host gene 7 (non-protein coding) (SNHG7), transcript variant 1, non-coding RNA.
LINC00907	0.119291	0.407946	0.198844	0.836939	uc002las	long intergenic non-protein coding RNA 907 (LINC00907), transcript variant 3, non-coding RNA.
MIR7-3HG	0.12084	0.491563	0.28985	0.833654	uc010xii	MIR7-3 host gene (non-protein coding) (MIR7-3HG), non-coding RNA.
LINC00515	0.12084	0.491327	0.289042	0.835179	uc011acd	long intergenic non-protein coding RNA 515 (LINC00515), non-coding RNA.
APCDD1L-AS1	0.122112	2.04897	1.19535	3.51217	uc002xzg	APCDD1L antisense RNA 1 (head to head) (APCDD1L-AS1), non-coding RNA.
LINC00861	0.122112	0.485591	0.280571	0.840424	uc003yry	long intergenic non-protein coding RNA 861 (LINC00861), transcript variant 1, non-coding RNA.
LINC00944	0.122112	2.02497	1.19562	3.42962	uc001uhk	long intergenic non-protein coding RNA 944 (LINC00944), non-coding RNA.
KIAA1656	0.12402	0.490869	0.287436	0.838282	uc003aho	KIAA1656 protein (KIAA1656), non-coding RNA.
NDUFA6-AS1	0.12402	0.49651	0.293691	0.839392	uc003bcd	NDUFA6 antisense RNA 1 (head to head) (NDUFA6-AS1), non-coding RNA.
LOC100130476	0.125804	0.494119	0.289535	0.843264	uc003qhq	uncharacterized LOC100130476 (LOC100130476), non-coding RNA.
ENTPD3-AS1	0.138366	0.502194	0.29769	0.847184	uc003cke	ENTPD3 antisense RNA 1 (ENTPD3-AS1), non-coding RNA.
SLC38A6	0.138366	0.496041	0.291277	0.844752	uc001xfk	solute carrier family 38, member 6 (SLC38A6), transcript variant 3, non-coding RNA.
SDCBP2-AS1	0.138366	0.501426	0.295239	0.851607	uc002wew	SDCBP2 antisense RNA 1 (SDCBP2-AS1), transcript variant 2, non-coding RNA.
ZNRD1-AS1	0.138366	0.501797	0.295492	0.852139	uc011dme	ZNRD1 antisense RNA 1 (ZNRD1-AS1), non-coding RNA.
ATP1A1OS	0.138366	0.499861	0.293415	0.851564	uc001egj	ATP1A1 opposite strand (ATP1A1OS), transcript variant 4, non-coding RNA.
FLJ13197	0.138366	0.494276	0.285469	0.855816	uc003gtf	uncharacterized FLJ13197 (FLJ13197), non-coding RNA.
ADORA2A-AS1	0.138366	0.500927	0.293484	0.854994	uc003aad	ADORA2A antisense RNA 1 (ADORA2A-AS1), transcript variant 2, non-coding RNA.
LINC00698	0.138366	0.152643	0.0210326	1.1078	uc011bfj	long intergenic non-protein coding RNA 698 (LINC00698), non-coding RNA.
LOC100506810	0.139683	0.504764	0.298295	0.854142	uc001hwj	uncharacterized LOC100506810 (LOC100506810), non-coding RNA.
LOC401074	0.139683	0.500718	0.292806	0.856261	uc003dpv	uncharacterized LOC401074 (LOC401074), transcript variant 2, non-coding RNA.
FLI1-AS1	0.139683	0.500581	0.291678	0.859103	uc001qel	FLI1 antisense RNA 1 (FLI1-AS1), non-coding RNA.
LINC00663	0.141192	0.505842	0.298733	0.856537	uc002nof	long intergenic non-protein coding RNA 663 (LINC00663), non-coding RNA.
NOP14-AS1	0.145906	1.98078	1.1595	3.38379	uc003gge	NOP14 antisense RNA 1 (NOP14-AS1), non-coding RNA.
FLJ37201	0.149019	0.506289	0.29699	0.863089	uc010qni	tigger transposable element derived 2 pseudogene (FLJ37201), non-coding RNA.
LINC00893	0.156109	0.507068	0.295413	0.870369	uc010nsw	long intergenic non-protein coding RNA 893 (LINC00893), non-coding RNA.
ATP6V0E2-AS1	0.156109	0.513554	0.304667	0.865662	uc003wgn	ATP6V0E2 antisense RNA 1 (ATP6V0E2-AS1), non-coding RNA.
PCBP1-AS1	0.156109	0.504417	0.293099	0.868092	uc002sgb	PCBP1 antisense RNA 1 (PCBP1-AS1), non-coding RNA.
LINC00115	0.156109	0.50652	0.29449	0.871209	uc010nxx	long intergenic non-protein coding RNA 115 (LINC00115), non-coding RNA.
FGF13-AS1	0.156109	0.508701	0.297338	0.870312	uc004fao	FGF13 antisense RNA 1 (FGF13-AS1), non-coding RNA.
PILRB	0.156109	0.509293	0.298544	0.868817	uc003uum	paired immunoglobin-like type 2 receptor beta (PILRB), transcript variant 1, non-coding RNA.
DLEU2	0.158351	0.516524	0.306567	0.870272	uc001vdn	deleted in lymphocytic leukemia 2 (non-protein coding) (DLEU2), non-coding RNA.
LOC100128750	0.158351	1.94102	1.14703	3.28461	uc003xia	uncharacterized LOC100128750 (LOC100128750), non-coding RNA.
SH3BP5-AS1	0.158351	0.510334	0.298114	0.873629	uc003bzo	SH3BP5 antisense RNA 1 (SH3BP5-AS1), non-coding RNA.
BMS1P6	0.158351	1.98651	1.17559	3.35679	uc009xng	BMS1 pseudogene 6 (BMS1P6), non-coding RNA.
A1BG-AS1	0.159418	0.516934	0.305299	0.875276	uc002qse	A1BG antisense RNA 1 (A1BG-AS1), non-coding RNA.
LOC100129858	0.159418	0.513548	0.301341	0.875193	uc003iic	uncharacterized LOC100129858 (LOC100129858), non-coding RNA.
LOC100506123	0.159418	0.512974	0.300704	0.875087	uc002sxv	uncharacterized LOC100506123 (LOC100506123), non-coding RNA.
LINC00909	0.159418	0.510551	0.298543	0.873115	uc010dqt	long intergenic non-protein coding RNA 909 (LINC00909), non-coding RNA.
DANCR	0.159418	0.518321	0.307191	0.874559	uc003gzo	differentiation antagonizing non-protein coding RNA (DANCR), non-coding RNA.
NAMA	0.163719	0.276095	0.0824443	0.924609	uc004azn	non-protein coding RNA, associated with MAP kinase pathway and growth arrest (NAMA), transcript variant 2, non-coding RNA.
UCA1	0.163719	1.94867	1.14006	3.33078	uc002nbr	urothelial cancer associated 1 (non-protein coding) (UCA1), non-coding RNA.
GUSBP4	0.163719	0.512719	0.299162	0.878724	uc003pec	glucuronidase, beta pseudogene 4 (GUSBP4), non-coding RNA.
ZNF790-AS1	0.163892	0.518423	0.3049	0.881476	uc002oev	ZNF790 antisense RNA 1 (ZNF790-AS1), transcript variant 1, non-coding RNA.
SNHG10	0.16695	0.518253	0.305543	0.879043	uc001yek	small nucleolar RNA host gene 10 (non-protein coding) (SNHG10), transcript variant 2, non-coding RNA.
TP53TG1	0.16695	0.521222	0.308842	0.879648	uc003uir	TP53 target 1 (non-protein coding) (TP53TG1), non-coding RNA.
MEG3	0.16695	0.522445	0.308799	0.883903	uc010txh	maternally expressed 3 (non-protein coding) (MEG3), transcript variant 7, non-coding RNA.
RAD51-AS1	0.16695	0.52229	0.308572	0.884031	uc001zmh	RAD51 antisense RNA 1 (head to head) (RAD51-AS1), non-coding RNA.
WDFY3-AS2	0.167098	0.52235	0.309167	0.882532	uc003hph	WDFY3 antisense RNA 2 (WDFY3-AS2), non-coding RNA.
LOC100216546	0.167244	0.518236	0.304166	0.882967	uc003vcj	uncharacterized LOC100216546 (LOC100216546), non-coding RNA.
LOC283177	0.171832	0.516084	0.3007	0.885744	uc001qhs	uncharacterized LOC283177 (LOC283177), non-coding RNA.
LOC730811	0.171832	0.337936	0.121916	0.93672	uc002qxg	uncharacterized LOC730811 (LOC730811), non-coding RNA.
ERICH1-AS1	0.171832	0.168145	0.0232535	1.21585	uc003wpj	ERICH1 antisense RNA 1 (ERICH1-AS1), non-coding RNA.
NDUFB2-AS1	0.171832	0.525318	0.310477	0.888822	uc011krf	NDUFB2 antisense RNA 1 (NDUFB2-AS1), non-coding RNA.
RFPL1S	0.171832	0.525804	0.309792	0.892436	uc003afm	RFPL1 antisense RNA 1 (RFPL1S), antisense RNA.
LOC100505636	0.171832	0.523324	0.307256	0.891335	uc003lez	uncharacterized LOC100505636 (LOC100505636), transcript variant 1, non-coding RNA.
LINC00340	0.171832	1.89834	1.12158	3.21304	uc003ndj	long intergenic non-protein coding RNA 340 (LINC00340), non-coding RNA.
ASMTL-AS1	0.171832	0.522492	0.305276	0.894264	uc004cpw	ASMTL antisense RNA 1 (ASMTL-AS1), transcript variant 1, non-coding RNA.
LOC100507584	0.171832	0.50978	0.289108	0.898886	uc003ogi	uncharacterized LOC100507584 (LOC100507584), non-coding RNA.
GHRLOS	0.173051	3.41303	1.44983	8.03457	uc011aue	ghrelin opposite strand/antisense RNA (GHRLOS), transcript variant 2, non-coding RNA.
DKFZP434I0714	0.174257	0.528414	0.312224	0.894298	uc003imv	uncharacterized protein DKFZP434I0714 (DKFZP434I0714), non-coding RNA.
IPW	0.174446	0.524286	0.305565	0.899568	uc001yxn	imprinted in Prader-Willi syndrome (non-protein coding) (IPW), non-coding RNA.
LOC553103	0.174446	0.524473	0.307276	0.895195	uc003kwu	uncharacterized LOC553103 (LOC553103), non-coding RNA.
SRP14-AS1	0.179959	0.529246	0.311357	0.899613	uc001zks	SRP14 antisense RNA1 (head to head) (SRP14-AS1), transcript variant 2, non-coding RNA.
POLD4	0.182176	1.89857	1.10828	3.2524	uc001okn	polymerase (DNA-directed), delta 4, accessory subunit (POLD4), transcript variant 3, non-coding RNA.
ZNF674-AS1	0.182225	0.53102	0.313268	0.90013	uc004dgs	ZNF674 antisense RNA 1 (head to head) (ZNF674-AS1), non-coding RNA.
LOC100288846	0.182367	0.533832	0.316038	0.901717	uc001wvd	uncharacterized LOC100288846 (LOC100288846), non-coding RNA.
TTC28-AS1	0.182367	0.527676	0.309427	0.899863	uc003ado	TTC28 antisense RNA 1 (TTC28-AS1), transcript variant 1, non-coding RNA.
LOC100133957	0.182367	0.530567	0.311071	0.904942	uc011mlt	uncharacterized LOC100133957 (LOC100133957), transcript variant 1, non-coding RNA.
PAR-SN	0.185558	0.5252	0.304216	0.906707	uc001yxb	paternally expressed transcript PAR-SN (PAR-SN), non-coding RNA.
ASMTL-AS1	0.18663	0.53198	0.312421	0.905838	uc004cpv	ASMTL antisense RNA 1 (ASMTL-AS1), transcript variant 2, non-coding RNA.
SNHG11	0.191804	0.531336	0.31185	0.9053	uc002xir	small nucleolar RNA host gene 11 (non-protein coding) (SNHG11), non-coding RNA.
CYP1B1-AS1	0.191804	0.532218	0.310166	0.913239	uc010faj	CYP1B1 antisense RNA 1 (CYP1B1-AS1), non-coding RNA.
ZBED3-AS1	0.191804	0.531582	0.311117	0.908274	uc003kex	ZBED3 antisense RNA 1 (ZBED3-AS1), non-coding RNA.
ERVK13-1	0.191804	0.534958	0.31349	0.912884	uc010bsr	endogenous retrovirus group K13, member 1 (ERVK13-1), non-coding RNA.
EIF6	0.191804	1.86194	1.09696	3.16038	uc002xby	eukaryotic translation initiation factor 6 (EIF6), transcript variant 7, non-coding RNA.
LOC440896	0.191804	0.536824	0.31604	0.911846	uc010mns	uncharacterized LOC440896 (LOC440896), non-coding RNA.
LINC00242	0.191804	0.536604	0.316527	0.9097	uc003qxj	long intergenic non-protein coding RNA 242 (LINC00242), non-coding RNA.
FLJ37453	0.192767	0.534731	0.314018	0.910575	uc001axj	uncharacterized LOC729614 (FLJ37453), non-coding RNA.
NPSR1-AS1	0.192767	2.21726	1.19534	4.11283	uc003tdz	NPSR1 antisense RNA 1 (NPSR1-AS1), transcript variant 1, non-coding RNA.
MIR17HG	0.192767	0.534835	0.312865	0.914285	uc001vlq	miR-17-92 cluster host gene (non-protein coding) (MIR17HG), transcript variant 2, non-coding RNA.
LINC00176	0.192767	0.531141	0.309628	0.911128	uc002yhq	long intergenic non-protein coding RNA 176 (LINC00176), transcript variant 1, non-coding RNA.
TRAM2-AS1	0.193706	0.539864	0.320083	0.910553	uc003pat	TRAM2 antisense RNA 1 (head to head) (TRAM2-AS1), transcript variant 1, non-coding RNA.
FGF14-IT1	0.193706	0.523903	0.297622	0.922224	uc001vph	FGF14 intronic transcript 1 (non-protein coding) (FGF14-IT1), non-coding RNA.
LOC284798	0.193706	0.441627	0.207483	0.939999	uc010gdi	uncharacterized LOC284798 (LOC284798), transcript variant 2, non-coding RNA.
AFAP1-AS1	0.194597	1.85723	1.08874	3.16817	uc003gkd	AFAP1 antisense RNA 1 (AFAP1-AS1), antisense RNA.
LOC541471	0.194597	1.84655	1.09306	3.11946	uc002the	uncharacterized LOC541471 (LOC541471), transcript variant 1, non-coding RNA.
LINC00174	0.194597	0.542442	0.320991	0.916672	uc003tux	long intergenic non-protein coding RNA 174 (LINC00174), non-coding RNA.
KC6	0.194597	0.533373	0.308463	0.922273	uc002lan	keratoconus gene 6 (KC6), non-coding RNA.
FTX	0.195279	0.540208	0.316715	0.921411	uc004ebr	FTX transcript, XIST regulator (non-protein coding) (FTX), non-coding RNA.
FLJ43663	0.195279	1.84652	1.08702	3.13667	uc003vqq	uncharacterized LOC378805 (FLJ43663), transcript variant 1, non-coding RNA.
LINC00085	0.195279	0.541508	0.318622	0.92031	uc002pxm	long intergenic non-protein coding RNA 85 (LINC00085), non-coding RNA.
LOC574538	0.195279	0.539188	0.315981	0.920068	uc001qhv	uncharacterized LOC574538 (LOC574538), non-coding RNA.
GUSBP11	0.195279	0.543417	0.320297	0.921962	uc002zxi	glucuronidase, beta pseudogene 11 (GUSBP11), non-coding RNA.
KIF9-AS1	0.195279	0.544901	0.322471	0.920756	uc003cqw	KIF9 antisense RNA 1 (KIF9-AS1), non-coding RNA.
SETD5-AS1	0.195279	0.541397	0.318136	0.921338	uc003brq	SETD5 antisense RNA 1 (SETD5-AS1), non-coding RNA.
WWC2-AS2	0.195279	1.83632	1.08718	3.10168	uc003ivj	WWC2 antisense RNA 2 (WWC2-AS2), non-coding RNA.
LOC100499484-C9ORF174	0.195279	0.544496	0.321715	0.921549	uc004axe	LOC100499484-C9orf174 readthrough (LOC100499484-C9ORF174), transcript variant 2, non-coding RNA.
LOC642852	0.195279	0.542086	0.317728	0.92487	uc002zhf	uncharacterized LOC642852 (LOC642852), non-coding RNA.
LINC00938	0.195279	0.542447	0.319552	0.920814	uc001roq	long intergenic non-protein coding RNA 938 (LINC00938), non-coding RNA.
SRRM2-AS1	0.195279	0.542092	0.318704	0.922057	uc002crh	SRRM2 antisense RNA 1 (SRRM2-AS1), transcript variant 1, non-coding RNA.
LINC00574	0.196816	0.545856	0.322225	0.924692	uc010kkz	long intergenic non-protein coding RNA 574 (LINC00574), non-coding RNA.
LINC00925	0.196816	0.38554	0.152177	0.976763	uc002bnw	long intergenic non-protein coding RNA 925 (LINC00925), non-coding RNA.
LOC100133331	0.196816	0.545727	0.321284	0.92696	uc002khh	uncharacterized LOC100133331 (LOC100133331), non-coding RNA.
C17orf76-AS1	0.196816	0.543335	0.319259	0.924682	uc010vwi	C17orf76 antisense RNA 1 (C17orf76-AS1), transcript variant 2, non-coding RNA.
MIR210HG	0.196816	1.84058	1.07924	3.139	uc009yby	MIR210 host gene (non-protein coding) (MIR210HG), non-coding RNA.
PCAT4	0.196816	2.12105	1.15977	3.8791	uc003hlw	prostate cancer associated transcript 4 (non-protein coding) (PCAT4), non-coding RNA.
TPT1-AS1	0.196816	0.542547	0.317111	0.928246	uc001vac	TPT1 antisense RNA 1 (TPT1-AS1), non-coding RNA.
FAM66C	0.196816	0.544816	0.319299	0.929613	uc001quf	family with sequence similarity 66, member C (FAM66C), non-coding RNA.
LINC00466	0.196816	2.31024	1.19361	4.47149	uc001daw	long intergenic non-protein coding RNA 466 (LINC00466), non-coding RNA.
AATK-AS1	0.201067	0.426998	0.189814	0.960559	uc010wuk	AATK antisense RNA 1 (AATK-AS1), non-coding RNA.
LINC00659	0.201824	1.81523	1.07656	3.06071	uc002ydh	long intergenic non-protein coding RNA 659 (LINC00659), transcript variant 1, non-coding RNA.
DNAJC27-AS1	0.201824	0.551019	0.326708	0.929338	uc002rfv	DNAJC27 antisense RNA 1 (DNAJC27-AS1), non-coding RNA.
BDNF-AS	0.203408	0.492349	0.254818	0.951299	uc009yis	BDNF antisense RNA (BDNF-AS), transcript variant BT1A, non-coding RNA.
GUSBP11	0.203408	0.546886	0.320035	0.934537	uc002zxm	glucuronidase, beta pseudogene 11 (GUSBP11), non-coding RNA.
TTC28-AS1	0.204016	0.549081	0.322639	0.93445	uc003adq	TTC28 antisense RNA 1 (TTC28-AS1), transcript variant 1, non-coding RNA.
LOC285768	0.204016	0.185963	0.0257142	1.34487	uc003mtj	uncharacterized LOC285768 (LOC285768), transcript variant 1, non-coding RNA.
LOC100289650	0.204016	0.185057	0.0254963	1.34318	uc002ouq	uncharacterized LOC100289650 (LOC100289650), non-coding RNA.
LINC00094	0.204016	0.553009	0.328988	0.929573	uc004ceu	long intergenic non-protein coding RNA 94 (LINC00094), non-coding RNA.
LOC338799	0.205603	0.550563	0.324451	0.934254	uc009zxi	uncharacterized LOC338799 (LOC338799), non-coding RNA.
TMEM254-AS1	0.206226	0.51392	0.277424	0.952022	uc009xsl	TMEM254 antisense RNA 1 (TMEM254-AS1), transcript variant 2, non-coding RNA.
LINC00857	0.206226	1.80554	1.06721	3.05469	uc001kbv	long intergenic non-protein coding RNA 857 (LINC00857), non-coding RNA.
KIAA1984-AS1	0.206226	0.555229	0.330075	0.93397	uc004cjg	KIAA1984 antisense RNA 1 (KIAA1984-AS1), non-coding RNA.
RBFADN	0.210927	0.553541	0.325629	0.940971	uc002lnu	RBFA downstream neighbor (non-protein coding) (RBFADN), non-coding RNA.
ZFAS1	0.210927	1.81565	1.06533	3.09444	uc002xum	ZNFX1 antisense RNA 1 (ZFAS1), transcript variant 4, non-coding RNA.
RPS10P7	0.21147	0.548084	0.320636	0.936876	uc010ppt	ribosomal protein S10 pseudogene 7 (RPS10P7), non-coding RNA.
LINC00672	0.21147	0.549164	0.31982	0.942973	uc002hrb	long intergenic non-protein coding RNA 672 (LINC00672), non-coding RNA.
LOC100506585	0.21147	0.555154	0.326883	0.942836	uc003wns	uncharacterized LOC100506585 (LOC100506585), non-coding RNA.
LINC00894	0.212176	0.556049	0.327644	0.943679	uc004fec	long intergenic non-protein coding RNA 894 (LINC00894), non-coding RNA.
LOC441204	0.213664	0.55528	0.327215	0.942302	uc003sxy	uncharacterized LOC441204 (LOC441204), non-coding RNA.
LOC149134	0.214259	0.551791	0.322992	0.942667	uc010pyt	uncharacterized LOC149134 (LOC149134), non-coding RNA.
LOC100505761	0.214259	0.554012	0.326069	0.941303	uc001kvp	uncharacterized LOC100505761 (LOC100505761), transcript variant 1, non-coding RNA.
C17orf76-AS1	0.216543	1.79031	1.05517	3.03762	uc010cpe	C17orf76 antisense RNA 1 (C17orf76-AS1), transcript variant 20, non-coding RNA.
DGCR11	0.216543	1.79536	1.05496	3.05538	uc002zos	DiGeorge syndrome critical region gene 11 (non-protein coding) (DGCR11), non-coding RNA.
POLR2J4	0.216543	0.560163	0.331976	0.945197	uc003tjc	polymerase (RNA) II (DNA directed) polypeptide J4, pseudogene (POLR2J4), non-coding RNA.
NBLA00301	0.216543	0.555019	0.32457	0.949091	uc003itj	Nbla00301 (NBLA00301), non-coding RNA.
LOC643401	0.216543	2.74237	1.23357	6.0966	uc003jgu	uncharacterized LOC643401 (LOC643401), non-coding RNA.
LOC100130557	0.216543	0.555877	0.326395	0.946705	uc010ojl	uncharacterized LOC100130557 (LOC100130557), non-coding RNA.
LINC00477	0.216543	0.40452	0.161583	1.01271	uc001rgb	long intergenic non-protein coding RNA 477 (LINC00477), non-coding RNA.
LINC00847	0.216543	0.559694	0.329798	0.949844	uc010jlj	long intergenic non-protein coding RNA 847 (LINC00847), transcript variant 2, non-coding RNA.
ERVK13-1	0.217949	0.562186	0.333418	0.947917	uc002crb	endogenous retrovirus group K13, member 1 (ERVK13-1), non-coding RNA.
LIPE-AS1	0.219345	0.555943	0.325031	0.950904	uc010eih	LIPE antisense RNA 1 (LIPE-AS1), transcript variant 1, non-coding RNA.
LINC00472	0.220612	1.78142	1.05237	3.01554	uc003pfz	long intergenic non-protein coding RNA 472 (LINC00472), non-coding RNA.
GPR158-AS1	0.220612	0.52482	0.285752	0.963896	uc010qde	GPR158 antisense RNA 1 (GPR158-AS1), non-coding RNA.
MIR22HG	0.230148	0.562758	0.330849	0.957223	uc002ftf	MIR22 host gene (non-protein coding) (MIR22HG), transcript variant 3, non-coding RNA.
LOC285419	0.235912	0.56678	0.336419	0.95488	uc011cgn	uncharacterized LOC285419 (LOC285419), transcript variant 1, non-coding RNA.
LINC00271	0.236124	0.378237	0.136212	1.0503	uc003qgm	long intergenic non-protein coding RNA 271 (LINC00271), non-coding RNA.
EPHA1-AS1	0.236124	0.567684	0.335628	0.960187	uc003wda	EPHA1 antisense RNA 1 (EPHA1-AS1), non-coding RNA.
RPL34-AS1	0.236124	0.567909	0.335739	0.96063	uc003hyy	RPL34 antisense RNA 1 (head to head) (RPL34-AS1), non-coding RNA.
ASB16-AS1	0.237408	0.569076	0.337356	0.95996	uc002ifn	ASB16 antisense RNA 1 (ASB16-AS1), transcript variant 1, non-coding RNA.
LOC100507557	0.237956	0.49617	0.24875	0.989688	uc003qlb	uncharacterized LOC100507557 (LOC100507557), transcript variant 1, non-coding RNA.
FLJ33630	0.240668	0.570628	0.33903	0.960433	uc003kuq	uncharacterized LOC644873 (FLJ33630), non-coding RNA.
LOC100128164	0.24264	0.570778	0.338164	0.963403	uc011bpp	four and a half LIM domains 1 pseudogene (LOC100128164), transcript variant 1, non-coding RNA.
LOC100128881	0.243484	1.75748	1.03381	2.98772	uc002fon	uncharacterized LOC100128881 (LOC100128881), non-coding RNA.
LINC00340	0.243484	1.74518	1.04347	2.91878	uc010jpp	long intergenic non-protein coding RNA 340 (LINC00340), non-coding RNA.
ST7-AS1	0.243484	0.569525	0.336543	0.963796	uc003vim	ST7 antisense RNA 1 (ST7-AS1), antisense RNA.
SLC7A11-AS1	0.2438	1.74684	1.03747	2.94124	uc003ihi	SLC7A11 antisense RNA 1 (SLC7A11-AS1), non-coding RNA.
LOC440117	0.2438	0.198227	0.0272056	1.44433	uc001uhn	uncharacterized LOC440117 (LOC440117), non-coding RNA.
LOC158435	0.245314	0.545215	0.302609	0.982321	uc004avy	uncharacterized LOC158435 (LOC158435), non-coding RNA.
LOC115110	0.245314	1.77046	1.03588	3.02594	uc001ajp	uncharacterized LOC115110 (LOC115110), non-coding RNA.
LOC100288123	0.245314	0.571259	0.337038	0.96825	uc002lub	uncharacterized LOC100288123 (LOC100288123), non-coding RNA.
LINC00261	0.245812	0.571941	0.338932	0.965138	uc010zsp	long intergenic non-protein coding RNA 261 (LINC00261), non-coding RNA.
LOC93622	0.246999	0.571988	0.337068	0.970634	uc003gji	Morf4 family associated protein 1-like 1 pseudogene (LOC93622), non-coding RNA.
LOC100506083	0.250726	0.576016	0.341776	0.970793	uc002eyt	uncharacterized LOC100506083 (LOC100506083), non-coding RNA.
LOC149086	0.250726	0.347125	0.108293	1.11269	uc001bsw	ornithine decarboxylase 1 pseudogene (LOC149086), non-coding RNA.
LOC440894	0.256001	1.75431	1.02867	2.99184	uc002tfj	uncharacterized LOC440894 (LOC440894), transcript variant 2, non-coding RNA.
KRTAP5-AS1	0.258655	0.579346	0.344713	0.973685	uc009ycx	KRTAP5-1/KRTAP5-2 antisense RNA 1 (KRTAP5-AS1), non-coding RNA.
LINC00473	0.258655	0.578675	0.342607	0.977403	uc011egl	long intergenic non-protein coding RNA 473 (LINC00473), transcript variant 2, non-coding RNA.
LOC399829	0.258655	1.73523	1.02142	2.94786	uc001llv	uncharacterized LOC399829 (LOC399829), non-coding RNA.
BSN-AS2	0.258655	0.541536	0.294794	0.9948	uc003cxd	BSN antisense RNA 2 (head to head) (BSN-AS2), non-coding RNA.
ARHGEF26-AS1	0.258655	0.575051	0.339311	0.974575	uc003ezu	ARHGEF26 antisense RNA 1 (ARHGEF26-AS1), non-coding RNA.
LOC100129195	0.258655	0.576716	0.340425	0.977017	uc003nkl	uncharacterized LOC100129195 (LOC100129195), transcript variant 2, non-coding RNA.
LOC100508120	0.260425	0.580642	0.344721	0.978022	uc003mts	uncharacterized LOC100508120 (LOC100508120), non-coding RNA.
LOC100506804	0.263517	0.578863	0.340936	0.982832	uc010kbd	uncharacterized LOC100506804 (LOC100506804), non-coding RNA.
MGC27382	0.263675	1.72828	1.02076	2.92619	uc001dil	uncharacterized MGC27382 (MGC27382), non-coding RNA.
LINC00669	0.263675	0.563079	0.319422	0.9926	uc010xcj	long intergenic non-protein coding RNA 669 (LINC00669), non-coding RNA.
LOC285626	0.265804	1.71243	1.02166	2.87025	uc003lxs	uncharacterized LOC285626 (LOC285626), non-coding RNA.
LOC644554	0.265804	0.577895	0.340234	0.981566	uc010eft	uncharacterized LOC644554 (LOC644554), non-coding RNA.
NPSR1-AS1	0.267248	2.73107	1.16777	6.38719	uc010kwq	NPSR1 antisense RNA 1 (NPSR1-AS1), transcript variant 1, non-coding RNA.
LOC256880	0.267248	0.577445	0.339808	0.981269	uc003hvp	uncharacterized LOC256880 (LOC256880), non-coding RNA.
LINC00905	0.267248	0.297553	0.0722026	1.22624	uc002nce	long intergenic non-protein coding RNA 905 (LINC00905), transcript variant 2, non-coding RNA.
LOC100129858	0.267248	0.583394	0.345095	0.986245	uc003iie	uncharacterized LOC100129858 (LOC100129858), non-coding RNA.
DSCR9	0.267248	0.576311	0.336783	0.986197	uc010gnk	Down syndrome critical region gene 9 (non-protein coding) (DSCR9), non-coding RNA.
LOC285627	0.267248	0.296853	0.0719065	1.2255	uc011deb	uncharacterized LOC285627 (LOC285627), non-coding RNA.
LOC100129961	0.267248	0.582673	0.344838	0.984544	uc010zbe	uncharacterized LOC100129961 (LOC100129961), non-coding RNA.
LOC440600	0.267632	0.580272	0.339867	0.990728	uc001dzj	uncharacterized LOC440600 (LOC440600), non-coding RNA.
FAM138F	0.268392	0.582002	0.342357	0.989396	uc001aak	family with sequence similarity 138, member F (FAM138F), non-coding RNA.
MRGPRG-AS1	0.268392	0.210396	0.0290603	1.52326	uc001lxo	MRGPRG antisense RNA 1 (MRGPRG-AS1), non-coding RNA.
AQP4-AS1	0.268768	0.578422	0.34004	0.98392	uc002kwb	AQP4 antisense RNA 1 (AQP4-AS1), non-coding RNA.
GHRLOS	0.269142	0.190059	0.0242388	1.49027	uc011aua	ghrelin opposite strand/antisense RNA (GHRLOS), transcript variant 5, non-coding RNA.
FAM66C	0.270772	0.587514	0.349093	0.98877	uc001qug	family with sequence similarity 66, member C (FAM66C), non-coding RNA.
MIRLET7DHG	0.271137	0.586533	0.347157	0.990965	uc004auk	MIRLET7D host gene (non-protein coding) (MIRLET7DHG), transcript variant 1, non-coding RNA.
LOC100130275	0.272216	1.70536	1.00927	2.88152	uc003myy	uncharacterized LOC100130275 (LOC100130275), non-coding RNA.
NAMA	0.272216	0.297645	0.0716156	1.23706	uc004azj	non-protein coding RNA, associated with MAP kinase pathway and growth arrest (NAMA), transcript variant 2, non-coding RNA.
NAMA	0.272216	0.297645	0.0716156	1.23706	uc004azi	non-protein coding RNA, associated with MAP kinase pathway and growth arrest (NAMA), transcript variant 1, non-coding RNA.
LINC00704	0.272571	1.71129	1.01106	2.89647	uc001ihf	long intergenic non-protein coding RNA 704 (LINC00704), non-coding RNA.
LOC388906	0.273542	1.70944	1.00621	2.90413	uc003bcl	opioid growth factor receptor pseudogene (LOC388906), non-coding RNA.
ST7-AS2	0.274655	0.50479	0.246055	1.03559	uc003viu	ST7 antisense RNA 2 (ST7-AS2), antisense RNA.
LOC100294362	0.274655	0.588242	0.347836	0.994803	uc002jyi	uncharacterized LOC100294362 (LOC100294362), non-coding RNA.
LOC100129027	0.274655	0.471408	0.210965	1.05338	uc002zho	uncharacterized LOC100129027 (LOC100129027), non-coding RNA.
LOC100506190	0.274655	0.588166	0.348834	0.991702	uc004bxw	uncharacterized LOC100506190 (LOC100506190), non-coding RNA.
LINC00526	0.274655	0.590199	0.350302	0.994385	uc010wzd	long intergenic non-protein coding RNA 526 (LINC00526), non-coding RNA.
LINC00271	0.2756	0.360413	0.112151	1.15824	uc003qgn	long intergenic non-protein coding RNA 271 (LINC00271), non-coding RNA.
IDI2-AS1	0.279762	0.583671	0.339279	1.00411	uc001ify	IDI2 antisense RNA 1 (IDI2-AS1), transcript variant 2, non-coding RNA.
LINC00893	0.279762	0.592393	0.351474	0.998449	uc011mxk	long intergenic non-protein coding RNA 893 (LINC00893), non-coding RNA.
LOC100506844	0.279762	0.59159	0.349706	1.00078	uc001sqo	uncharacterized LOC100506844 (LOC100506844), non-coding RNA.
LOC253039	0.279762	0.590376	0.3484	1.00041	uc004bkq	uncharacterized LOC253039 (LOC253039), non-coding RNA.
LINC00704	0.279762	1.69104	1.00276	2.85174	uc001ihe	long intergenic non-protein coding RNA 704 (LINC00704), non-coding RNA.
LINC00852	0.279762	0.590452	0.349044	0.998826	uc010hcz	long intergenic non-protein coding RNA 852 (LINC00852), non-coding RNA.
MEG3	0.279762	0.481078	0.217963	1.06181	uc001yhz	maternally expressed 3 (non-protein coding) (MEG3), transcript variant 4, non-coding RNA.
LOC100506497	0.279762	0.586596	0.34511	0.997058	uc003szy	uncharacterized LOC100506497 (LOC100506497), non-coding RNA.
LOC440894	0.279762	1.68736	0.999866	2.84756	uc002tfr	uncharacterized LOC440894 (LOC440894), transcript variant 2, non-coding RNA.
LINC00926	0.279762	0.591069	0.348946	1.00119	uc010ugt	long intergenic non-protein coding RNA 926 (LINC00926), non-coding RNA.
LOC731779	0.279762	1.68756	0.998095	2.8533	uc003ywe	uncharacterized LOC731779 (LOC731779), non-coding RNA.
LOC284798	0.282991	0.595134	0.35397	1.00061	uc010gdh	uncharacterized LOC284798 (LOC284798), transcript variant 2, non-coding RNA.
RASSF8-AS1	0.283873	0.59208	0.350279	1.0008	uc001rgv	RASSF8 atnisense RNA 1 (RASSF8-AS1), transcript variant 1, non-coding RNA.
LOC387723	0.285051	0.596425	0.354427	1.00366	uc010qus	uncharacterized LOC387723 (LOC387723), non-coding RNA.
LOC153910	0.285051	1.70844	1.01224	2.88349	uc003qjc	uncharacterized LOC153910 (LOC153910), transcript variant 2, non-coding RNA.
HLA-F-AS1	0.285051	1.68607	0.995883	2.85459	uc003nnp	HLA-F antisense RNA 1 (HLA-F-AS1), transcript variant 1, non-coding RNA.
LOC401177	0.285051	0.216916	0.0297572	1.58122	uc003jga	uncharacterized LOC401177 (LOC401177), non-coding RNA.
LOC100130275	0.285341	0.597082	0.355279	1.00346	uc003myw	uncharacterized LOC100130275 (LOC100130275), non-coding RNA.
LINC00595	0.285629	0.573243	0.321734	1.02136	uc001jzw	long intergenic non-protein coding RNA 595 (LINC00595), non-coding RNA.
LINC00092	0.285915	0.597762	0.355241	1.00585	uc004avx	long intergenic non-protein coding RNA 92 (LINC00092), non-coding RNA.
MAGI2-AS3	0.2862	0.594295	0.350563	1.00748	uc010lea	MAGI2 antisense RNA 3 (MAGI2-AS3), transcript variant 1, non-coding RNA.
LINC00847	0.286483	0.592131	0.347268	1.00965	uc003mmk	long intergenic non-protein coding RNA 847 (LINC00847), transcript variant 3, non-coding RNA.
FAM95B1	0.286764	0.592443	0.348522	1.00708	uc010mmz	family with sequence similarity 95, member B1 (FAM95B1), non-coding RNA.
NR2F1-AS1	0.28817	1.678	0.993991	2.8327	uc003kki	NR2F1 antisense RNA 1 (NR2F1-AS1), non-coding RNA.
LOC100505738	0.289567	0.594017	0.349703	1.00902	uc003jei	uncharacterized LOC100505738 (LOC100505738), non-coding RNA.
LINC00200	0.294313	0.443807	0.177129	1.11198	uc010qag	long intergenic non-protein coding RNA 200 (LINC00200), non-coding RNA.
HLA-F-AS1	0.296491	1.68717	0.986792	2.88463	uc003rsi	HLA-F antisense RNA 1 (HLA-F-AS1), transcript variant 1, non-coding RNA.
LOC100132062	0.296491	0.600545	0.355549	1.01436	uc001aau	uncharacterized LOC100132062 (LOC100132062), non-coding RNA.
LOC541471	0.297848	1.66675	0.985022	2.8203	uc002thf	uncharacterized LOC541471 (LOC541471), transcript variant 2, non-coding RNA.
RASAL2-AS1	0.298643	1.66408	0.986393	2.80736	uc001glo	RASAL2 antisense RNA 1 (RASAL2-AS1), non-coding RNA.
LOC100507600	0.301089	1.6751	0.987267	2.84216	uc002tuv	uncharacterized LOC100507600 (LOC100507600), non-coding RNA.
MEG3	0.303745	0.601424	0.354475	1.02041	uc010txc	maternally expressed 3 (non-protein coding) (MEG3), transcript variant 12, non-coding RNA.
RBM26-AS1	0.303745	0.604226	0.358873	1.01732	uc001vld	RBM26 antisense RNA 1 (RBM26-AS1), non-coding RNA.
RMST	0.305608	0.573288	0.316767	1.03754	uc001tez	rhabdomyosarcoma 2 associated transcript (non-protein coding) (RMST), non-coding RNA.
LOC100128239	0.306585	0.605663	0.359872	1.01933	uc001qha	uncharacterized LOC100128239 (LOC100128239), non-coding RNA.
LINC00238	0.306585	1.73774	1.00548	3.00329	uc010tsq	long intergenic non-protein coding RNA 238 (LINC00238), transcript variant 2, non-coding RNA.
LRRC37BP1	0.306798	0.605443	0.359502	1.01964	uc010wbq	leucine rich repeat containing 37B pseudogene 1 (LRRC37BP1), non-coding RNA.
PDXDC2P	0.308631	0.606285	0.360152	1.02063	uc002eyb	pyridoxal-dependent decarboxylase domain containing 2, pseudogene (PDXDC2P), non-coding RNA.
LOC100505715	0.308837	0.603893	0.355927	1.02461	uc002oxt	uncharacterized LOC100505715 (LOC100505715), non-coding RNA.
LOC100129620	0.309042	0.377009	0.117338	1.21133	uc001dsd	uncharacterized LOC100129620 (LOC100129620), non-coding RNA.
LINC00957	0.309782	0.601882	0.354803	1.02103	uc003tjk	long intergenic non-protein coding RNA 957 (LINC00957), transcript variant 2, non-coding RNA.
FAM74A1	0.309983	0.228649	0.0316234	1.65321	uc011lqt	family with sequence similarity 74, member A1 (FAM74A1), non-coding RNA.
LINC00599	0.310183	0.526725	0.258494	1.07329	uc003wsu	long intergenic non-protein coding RNA 599 (LINC00599), non-coding RNA.
SRRM2-AS1	0.310836	0.609245	0.363062	1.02236	uc002cri	SRRM2 antisense RNA 1 (SRRM2-AS1), transcript variant 2, non-coding RNA.
UNQ6494	0.310836	0.607193	0.361459	1.01998	uc004aqs	uncharacterized LOC100129066 (UNQ6494), non-coding RNA.
RBM26-AS1	0.310836	0.605957	0.357243	1.02783	uc001vle	RBM26 antisense RNA 1 (RBM26-AS1), non-coding RNA.
TUG1	0.310836	1.6423	0.978851	2.75541	uc003aji	taurine upregulated 1 (non-protein coding) (TUG1), non-coding RNA.
LOC728537	0.310836	0.607737	0.359742	1.02669	uc002syc	uncharacterized LOC728537 (LOC728537), non-coding RNA.
LOC401320	0.310836	0.606592	0.358305	1.02693	uc003tbf	uncharacterized LOC401320 (LOC401320), non-coding RNA.
LINC00620	0.31103	2.35477	1.05193	5.27121	uc003byd	long intergenic non-protein coding RNA 620 (LINC00620), non-coding RNA.
LOC338799	0.311935	0.60475	0.356805	1.02499	uc001ube	uncharacterized LOC338799 (LOC338799), non-coding RNA.
LOC728342	0.311935	0.607681	0.360709	1.02375	uc003kry	uncharacterized LOC728342 (LOC728342), non-coding RNA.
TPTE2P6	0.312124	0.569419	0.3074	1.05477	uc001upm	transmembrane phosphoinositide 3-phosphatase and tensin homolog 2 pseudogene 6 (TPTE2P6), non-coding RNA.
FLJ27354	0.31459	0.608214	0.359783	1.02819	uc001dnk	uncharacterized LOC400761 (FLJ27354), non-coding RNA.
LOC100507140	0.31459	1.64789	0.982074	2.76511	uc002uvy	uncharacterized LOC100507140 (LOC100507140), non-coding RNA.
CD27-AS1	0.31459	0.610402	0.362007	1.02924	uc009zel	CD27 antisense RNA 1 (CD27-AS1), non-coding RNA.
NOP14-AS1	0.31459	0.607711	0.358298	1.03074	uc003ggd	NOP14 antisense RNA 1 (NOP14-AS1), non-coding RNA.
LOC100131047	0.31459	0.606477	0.355457	1.03477	uc003oof	uncharacterized LOC100131047 (LOC100131047), non-coding RNA.
RAPGEF4-AS1	0.315124	0.607092	0.356442	1.034	uc002uht	RAPGEF4 antisense RNA 1 (RAPGEF4-AS1), non-coding RNA.
HOXC5	0.315124	1.63284	0.97194	2.74313	uc001set	homeobox C5 (HOXC5), transcript variant 2, non-coding RNA.
LINC00460	0.315124	1.64067	0.970506	2.77362	uc001vqg	long intergenic non-protein coding RNA 460 (LINC00460), non-coding RNA.
LOC100508120	0.315301	1.65834	0.982509	2.79906	uc003mtu	uncharacterized LOC100508120 (LOC100508120), non-coding RNA.
ZBED3-AS1	0.315824	0.610079	0.360864	1.0314	uc010izz	ZBED3 antisense RNA 1 (ZBED3-AS1), non-coding RNA.
ZFAS1	0.315824	1.63145	0.970287	2.74312	uc002xuo	ZNFX1 antisense RNA 1 (ZFAS1), transcript variant 5, non-coding RNA.
LOC285419	0.315824	0.611138	0.362167	1.03126	uc003ifc	uncharacterized LOC285419 (LOC285419), transcript variant 1, non-coding RNA.
CROCCP2	0.318666	0.607662	0.355506	1.03867	uc001azg	ciliary rootlet coiled-coil, rootletin pseudogene 2 (CROCCP2), non-coding RNA.
LOC100506071	0.318666	0.612261	0.362456	1.03423	uc001wqs	uncharacterized LOC100506071 (LOC100506071), non-coding RNA.
ZNF790-AS1	0.322317	0.612995	0.362736	1.03591	uc002oeu	ZNF790 antisense RNA 1 (ZNF790-AS1), transcript variant 1, non-coding RNA.
LOC100131060	0.323962	0.429315	0.155338	1.18652	uc001czf	uncharacterized LOC100131060 (LOC100131060), non-coding RNA.
GPN1	0.324112	1.62354	0.964519	2.73286	uc010ymd	GPN-loop GTPase 1 (GPN1), transcript variant 5, non-coding RNA.
LINC00326	0.32525	0.556069	0.28689	1.07781	uc011ecp	long intergenic non-protein coding RNA 326 (LINC00326), non-coding RNA.
LOC100507053	0.326381	0.611103	0.35781	1.0437	uc003hum	uncharacterized LOC100507053 (LOC100507053), non-coding RNA.
SNHG9	0.329874	0.617456	0.366532	1.04016	uc002cnr	small nucleolar RNA host gene 9 (non-protein coding) (SNHG9), non-coding RNA.
LOC254128	0.329874	0.616234	0.365664	1.03851	uc002tni	uncharacterized LOC254128 (LOC254128), transcript variant 2, non-coding RNA.
LOC401320	0.329874	0.61865	0.368289	1.0392	uc003tbg	uncharacterized LOC401320 (LOC401320), non-coding RNA.
LINC00937	0.329874	0.615071	0.362254	1.04433	uc001qul	long intergenic non-protein coding RNA 937 (LINC00937), non-coding RNA.
LINC00152	0.33098	1.61176	0.964324	2.69388	uc010fgy	long intergenic non-protein coding RNA 152 (LINC00152), transcript variant 2, non-coding RNA.
LOC389332	0.334507	0.6197	0.368637	1.04175	uc003lbm	uncharacterized LOC389332 (LOC389332), non-coding RNA.
LINC00612	0.335111	0.56662	0.297484	1.07924	uc009zgh	long intergenic non-protein coding RNA 612 (LINC00612), non-coding RNA.
LINC00265	0.339147	0.618716	0.366667	1.04402	uc003thf	long intergenic non-protein coding RNA 265 (LINC00265), non-coding RNA.
LINC00486	0.339147	0.234543	0.0317868	1.7306	uc002rop	long intergenic non-protein coding RNA 486 (LINC00486), transcript variant 2, non-coding RNA.
ZNF252P-AS1	0.339147	0.620479	0.367927	1.04639	uc003zfb	ZNF252P antisense RNA 1 (ZNF252P-AS1), non-coding RNA.
NPSR1-AS1	0.339147	13.3509	1.73587	102.685	uc003tek	NPSR1 antisense RNA 1 (NPSR1-AS1), transcript variant 3, non-coding RNA.
LOC100268168	0.339147	0.621614	0.369056	1.04701	uc011dfc	uncharacterized LOC100268168 (LOC100268168), transcript variant 1, non-coding RNA.
IGSF11-AS1	0.339147	0.241496	0.0333739	1.74749	uc003eca	IGSF11 antisense RNA 1 (IGSF11-AS1), non-coding RNA.
GATA3-AS1	0.339463	0.623529	0.371695	1.04599	uc001ijx	GATA3 antisense RNA 1 (GATA3-AS1), transcript variant 2, non-coding RNA.
LOC285484	0.339463	0.623425	0.371378	1.04653	uc003giw	uncharacterized LOC285484 (LOC285484), non-coding RNA.
LINC00222	0.339463	1.91763	0.988637	3.71956	uc003psq	long intergenic non-protein coding RNA 222 (LINC00222), non-coding RNA.
NAMA	0.34004	5.13902	1.22525	21.5543	uc004azx	non-protein coding RNA, associated with MAP kinase pathway and growth arrest (NAMA), transcript variant 2, non-coding RNA.
SLC2A1-AS1	0.341556	0.623936	0.371499	1.04791	uc001cil	SLC2A1 antisense RNA 1 (SLC2A1-AS1), non-coding RNA.
LINC00900	0.341579	0.623582	0.370381	1.04988	uc001ppm	long intergenic non-protein coding RNA 900 (LINC00900), non-coding RNA.
DYNLL1-AS1	0.341579	1.62526	0.949123	2.78307	uc001tyk	DYNLL1 antisense RNA 1 (DYNLL1-AS1), non-coding RNA.
LOC100505761	0.341579	0.624103	0.371278	1.04909	uc001kvq	uncharacterized LOC100505761 (LOC100505761), transcript variant 2, non-coding RNA.
FLJ43663	0.341579	0.621476	0.367473	1.05105	uc003vqp	uncharacterized LOC378805 (FLJ43663), transcript variant 1, non-coding RNA.
FLJ39739	0.341579	0.530933	0.251614	1.12033	uc001eql	uncharacterized FLJ39739 (FLJ39739), non-coding RNA.
LOC152742	0.343533	0.613577	0.354335	1.06249	uc003gnc	uncharacterized LOC152742 (LOC152742), non-coding RNA.
SNHG7	0.345015	1.61018	0.948291	2.73404	uc004ciq	small nucleolar RNA host gene 7 (non-protein coding) (SNHG7), transcript variant 3, non-coding RNA.
DYX1C1-CCPG1	0.346453	0.515488	0.233493	1.13806	uc002acy	DYX1C1-CCPG1 readthrough (NMD candidate) (DYX1C1-CCPG1), non-coding RNA.
LOC151171	0.346453	0.604333	0.340268	1.07332	uc002vyi	uncharacterized LOC151171 (LOC151171), non-coding RNA.
LINC00919	0.346453	2.36744	1.00885	5.55564	uc002egu	long intergenic non-protein coding RNA 919 (LINC00919), non-coding RNA.
TUG1	0.346453	1.60002	0.948369	2.69944	uc003ajf	taurine upregulated 1 (non-protein coding) (TUG1), non-coding RNA.
LINC00339	0.346453	0.626967	0.372493	1.05529	uc001bfn	long intergenic non-protein coding RNA 339 (LINC00339), transcript variant 2, non-coding RNA.
NPSR1-AS1	0.346453	0.396234	0.122625	1.28034	uc003teb	NPSR1 antisense RNA 1 (NPSR1-AS1), transcript variant 1, non-coding RNA.
TNRC6C-AS1	0.350329	0.626003	0.370045	1.05901	uc002juh	TNRC6C antisense RNA 1 (TNRC6C-AS1), non-coding RNA.
FLJ41278	0.350329	0.627679	0.373395	1.05513	uc001ssj	uncharacterized LOC400046 (FLJ41278), non-coding RNA.
LOC100505978	0.350329	0.587765	0.317041	1.08966	uc001tlu	uncharacterized LOC100505978 (LOC100505978), non-coding RNA.
MORF4L2-AS1	0.350855	0.628692	0.373566	1.05806	uc004elg	MORF4L2 antisense RNA 1 (MORF4L2-AS1), non-coding RNA.
LOC389023	0.35325	0.630349	0.375613	1.05785	uc002tld	uncharacterized LOC389023 (LOC389023), non-coding RNA.
MYCNOS	0.35325	0.618571	0.357577	1.07006	uc002rch	MYCN opposite strand/antisense RNA (MYCNOS), non-coding RNA.
CRNDE	0.354215	1.59394	0.944327	2.69044	uc010vhb	colorectal neoplasia differentially expressed (non-protein coding) (CRNDE), transcript variant 2, non-coding RNA.
PCBP1-AS1	0.358028	0.629498	0.373086	1.06213	uc010fdn	PCBP1 antisense RNA 1 (PCBP1-AS1), non-coding RNA.
LOC92249	0.358028	0.63123	0.374951	1.06268	uc004dvh	uncharacterized LOC92249 (LOC92249), non-coding RNA.
FAM66C	0.358028	0.63161	0.37589	1.0613	uc001que	family with sequence similarity 66, member C (FAM66C), non-coding RNA.
LOC400794	0.358028	0.499874	0.213661	1.16949	uc001gdd	uncharacterized LOC400794 (LOC400794), non-coding RNA.
ST8SIA6-AS1	0.358633	0.584126	0.309604	1.10206	uc001ipe	ST8SIA6 antisense RNA 1 (ST8SIA6-AS1), non-coding RNA.
LOC100289019	0.358633	0.62912	0.372978	1.06117	uc004btg	uncharacterized LOC100289019 (LOC100289019), non-coding RNA.
LINC00924	0.358633	0.628994	0.370532	1.06775	uc010urh	long intergenic non-protein coding RNA 924 (LINC00924), transcript variant 2, non-coding RNA.
RMST	0.360008	0.629422	0.372013	1.06494	uc001tfa	rhabdomyosarcoma 2 associated transcript (non-protein coding) (RMST), non-coding RNA.
LOC100507602	0.362783	0.633862	0.377341	1.06477	uc003mnq	uncharacterized LOC100507602 (LOC100507602), transcript variant 4, non-coding RNA.
MAPT-AS1	0.362783	0.405962	0.126348	1.30437	uc010wjz	MAPT antisense RNA 1 (MAPT-AS1), non-coding RNA.
LOC645249	0.362783	1.5883	0.934185	2.70042	uc003wne	uncharacterized LOC645249 (LOC645249), non-coding RNA.
LOC253044	0.362819	0.504336	0.216078	1.17714	uc002bcv	uncharacterized LOC253044 (LOC253044), non-coding RNA.
LINC00313	0.362819	1.59204	0.935014	2.71075	uc002zdh	long intergenic non-protein coding RNA 313 (LINC00313), non-coding RNA.
MEG3	0.362819	0.631701	0.372349	1.0717	uc001yhw	maternally expressed 3 (non-protein coding) (MEG3), transcript variant 1, non-coding RNA.
LOC100505716	0.362819	0.631846	0.372843	1.07077	uc002rly	uncharacterized LOC100505716 (LOC100505716), non-coding RNA.
SNHG1	0.362819	11.3567	1.49327	86.371	uc001nvs	small nucleolar RNA host gene 1 (non-protein coding) (SNHG1), non-coding RNA.
NPPA-AS1	0.362819	11.3567	1.49327	86.371	uc010oaz	NPPA antisense RNA 1 (NPPA-AS1), antisense RNA.
TPTEP1	0.362819	0.633778	0.37498	1.07119	uc002zlr	transmembrane phosphatase with tensin homology pseudogene 1 (TPTEP1), non-coding RNA.
LOC100506190	0.362819	0.636216	0.379562	1.06642	uc004bxz	uncharacterized LOC100506190 (LOC100506190), non-coding RNA.
ZRANB2-AS1	0.362819	0.625872	0.36344	1.0778	uc001dfr	ZRANB2 antisense RNA 1 (ZRANB2-AS1), non-coding RNA.
STXBP5-AS1	0.362819	0.592797	0.31824	1.10422	uc003qlv	STXBP5 antisense RNA 1 (STXBP5-AS1), non-coding RNA.
LOC441204	0.362819	0.635967	0.378007	1.06996	uc003sxz	uncharacterized LOC441204 (LOC441204), non-coding RNA.
CTC1	0.362902	0.634131	0.375965	1.06957	uc010cnv	CTS telomere maintenance complex component 1 (CTC1), transcript variant 2, non-coding RNA.
LINC00925	0.362902	0.635011	0.376059	1.07228	uc002bnv	long intergenic non-protein coding RNA 925 (LINC00925), non-coding RNA.
LOC100505776	0.363293	2.2842	0.978447	5.33252	uc002lkt	uncharacterized LOC100505776 (LOC100505776), transcript variant 2, non-coding RNA.
LOC339874	0.363293	1.57265	0.93098	2.65659	uc003eoc	uncharacterized LOC339874 (LOC339874), non-coding RNA.
LINC00340	0.363293	0.411906	0.128777	1.31752	uc011djj	long intergenic non-protein coding RNA 340 (LINC00340), non-coding RNA.
TAPT1-AS1	0.363293	1.56793	0.936158	2.62606	uc011bxg	TAPT1 antisense RNA 1 (head to head) (TAPT1-AS1), transcript variant 2, non-coding RNA.
MEG3	0.363293	0.580671	0.300956	1.12036	uc010txg	maternally expressed 3 (non-protein coding) (MEG3), transcript variant 10, non-coding RNA.
ZNF503-AS2	0.363293	0.637076	0.377963	1.07382	uc010qlf	ZNF503 antisense RNA 2 (ZNF503-AS2), transcript variant 1, non-coding RNA.
PAXBP1-AS1	0.363293	0.637481	0.378895	1.07254	uc002yqk	PAXBP1 antisense RNA 1 (PAXBP1-AS1), transcript variant 1, non-coding RNA.
ILF3-AS1	0.363293	0.635182	0.375362	1.07484	uc002mpj	ILF3 antisense RNA 1 (head to head) (ILF3-AS1), non-coding RNA.
ZNRD1-AS1	0.363293	0.63786	0.378453	1.07508	uc003nox	ZNRD1 antisense RNA 1 (ZNRD1-AS1), non-coding RNA.
CLCN6	0.363293	1.58568	0.941696	2.67007	uc010oat	chloride channel, voltage-sensitive 6 (CLCN6), transcript variant 3, non-coding RNA.
SOX2-OT	0.363293	0.636293	0.375839	1.07724	uc003fkv	SOX2 overlapping transcript (non-protein coding) (SOX2-OT), transcript variant 1, non-coding RNA.
MIMT1	0.363293	0.638453	0.378875	1.07588	uc010ett	MER1 repeat containing imprinted transcript 1 (non-protein coding) (MIMT1), non-coding RNA.
CECR5-AS1	0.363293	0.638239	0.378988	1.07484	uc011agh	CECR5 antisense RNA 1 (CECR5-AS1), transcript variant 2, non-coding RNA.
LINC00469	0.363293	0.616438	0.346438	1.09686	uc010dfo	long intergenic non-protein coding RNA 469 (LINC00469), non-coding RNA.
LOC643201	0.363293	0.636584	0.376006	1.07775	uc003mdo	centrosomal protein 192kDa pseudogene (LOC643201), non-coding RNA.
MAP3K14-AS1	0.363293	0.529284	0.239515	1.16962	uc010dai	MAP3K14 antisense RNA 1 (MAP3K14-AS1), non-coding RNA.
PSMD6-AS2	0.363293	0.634942	0.373324	1.0799	uc003dly	PSMD6 antisense RNA 2 (PSMD6-AS2), non-coding RNA.
PDXDC2P	0.363293	0.640404	0.381673	1.07453	uc010vlq	pyridoxal-dependent decarboxylase domain containing 2, pseudogene (PDXDC2P), non-coding RNA.
LOC339803	0.363293	1.5645	0.929121	2.63437	uc002saz	uncharacterized LOC339803 (LOC339803), non-coding RNA.
WDFY3-AS2	0.363293	0.612562	0.340786	1.10108	uc003hpg	WDFY3 antisense RNA 2 (WDFY3-AS2), non-coding RNA.
LOC100996255	0.363332	0.638397	0.377814	1.07871	uc001zgs	uncharacterized LOC100996255 (LOC100996255), non-coding RNA.
BOLA3-AS1	0.363371	0.634292	0.372088	1.08127	uc002ske	BOLA3 antisense RNA 1 (head to head) (BOLA3-AS1), transcript variant 2, non-coding RNA.
CROCCP2	0.363409	0.640082	0.381182	1.07483	uc009vov	ciliary rootlet coiled-coil, rootletin pseudogene 2 (CROCCP2), non-coding RNA.
LINC00954	0.364255	0.635048	0.372025	1.08403	uc002rdf	long intergenic non-protein coding RNA 954 (LINC00954), non-coding RNA.
ATP6V0E2-AS1	0.368344	0.639546	0.377976	1.08213	uc011kur	ATP6V0E2 antisense RNA 1 (ATP6V0E2-AS1), non-coding RNA.
LOC100287225	0.368344	0.457414	0.165282	1.26588	uc010xdq	uncharacterized LOC100287225 (LOC100287225), transcript variant 1, non-coding RNA.
LHFPL3-AS2	0.368372	1.55791	0.92556	2.62228	uc003vch	LHFPL3 antisense RNA 2 (LHFPL3-AS2), non-coding RNA.
GCSH	0.3692	1.55531	0.926652	2.61046	uc002fge	glycine cleavage system protein H (aminomethyl carrier) (GCSH), transcript variant 2, non-coding RNA.
MEG3	0.370024	0.615395	0.342219	1.10663	uc001yib	maternally expressed 3 (non-protein coding) (MEG3), transcript variant 6, non-coding RNA.
LINC00678	0.370048	2.43953	0.965249	6.16559	uc009yjc	long intergenic non-protein coding RNA 678 (LINC00678), non-coding RNA.
C17orf76-AS1	0.371308	0.601973	0.32389	1.11881	uc010vwo	C17orf76 antisense RNA 1 (C17orf76-AS1), transcript variant 17, non-coding RNA.
TOB1-AS1	0.371308	0.637992	0.375723	1.08334	uc002isy	TOB1 antisense RNA 1 (TOB1-AS1), non-coding RNA.
LOC100133669	0.371308	1.55208	0.925807	2.60201	uc011ljz	uncharacterized LOC100133669 (LOC100133669), non-coding RNA.
LOC284551	0.374489	0.639524	0.375672	1.08869	uc001bsy	uncharacterized LOC284551 (LOC284551), non-coding RNA.
CRNDE	0.375306	1.55084	0.921342	2.61043	uc002ehu	colorectal neoplasia differentially expressed (non-protein coding) (CRNDE), transcript variant 1, non-coding RNA.
LINC00652	0.375306	2.00468	0.943536	4.25924	uc002wrh	long intergenic non-protein coding RNA 652 (LINC00652), transcript variant 1, non-coding RNA.
MEG3	0.376126	0.63163	0.362461	1.10069	uc010avz	maternally expressed 3 (non-protein coding) (MEG3), transcript variant 9, non-coding RNA.
FLJ31104	0.376126	0.645913	0.384569	1.08486	uc003jqs	uncharacterized LOC441072 (FLJ31104), non-coding RNA.
LINC00698	0.376126	0.61638	0.341407	1.11282	uc010hnr	long intergenic non-protein coding RNA 698 (LINC00698), non-coding RNA.
NOP14-AS1	0.379259	1.55386	0.915909	2.63614	uc003ggh	NOP14 antisense RNA 1 (NOP14-AS1), non-coding RNA.
TPT1-AS1	0.379264	0.646275	0.384739	1.0856	uc010tfr	TPT1 antisense RNA 1 (TPT1-AS1), non-coding RNA.
MCF2L-AS1	0.379306	0.6469	0.385626	1.0852	uc001vsp	MCF2L antisense RNA 1 (MCF2L-AS1), non-coding RNA.
BZRAP1-AS1	0.379306	0.61496	0.337508	1.1205	uc002iwc	BZRAP1 antisense RNA 1 (BZRAP1-AS1), transcript variant 7, non-coding RNA.
LOC100130331	0.379306	1.54478	0.921059	2.59088	uc010pyc	POTE ankyrin domain family, member F pseudogene (LOC100130331), non-coding RNA.
LOC255167	0.379306	0.643314	0.379294	1.09111	uc003jdr	uncharacterized LOC255167 (LOC255167), non-coding RNA.
APCDD1L-AS1	0.379306	1.5585	0.916346	2.65066	uc002xzf	APCDD1L antisense RNA 1 (head to head) (APCDD1L-AS1), non-coding RNA.
LOC100507032	0.379306	0.647975	0.384949	1.09072	uc003enb	uncharacterized LOC100507032 (LOC100507032), non-coding RNA.
BHLHE40-AS1	0.379306	0.639923	0.373231	1.09718	uc003bqe	BHLHE40 antisense RNA 1 (BHLHE40-AS1), non-coding RNA.
LOC729506	0.379306	0.534128	0.239101	1.19319	uc003jeh	uncharacterized LOC729506 (LOC729506), non-coding RNA.
HOXA11-AS	0.379306	1.54122	0.918131	2.58718	uc003syz	HOXA11 antisense RNA (HOXA11-AS), antisense RNA.
LOC442497	0.380838	1.54717	0.915158	2.61564	uc011jvo	uncharacterized LOC442497 (LOC442497), non-coding RNA.
LINC00894	0.380838	0.649186	0.386713	1.08981	uc004feb	long intergenic non-protein coding RNA 894 (LINC00894), non-coding RNA.
LINC00461	0.3816	0.649092	0.385445	1.09308	uc011cub	long intergenic non-protein coding RNA 461 (LINC00461), transcript variant 2, non-coding RNA.
LOC100652739	0.3816	0.648626	0.384789	1.09337	uc003qni	uncharacterized LOC100652739 (LOC100652739), transcript variant 1, non-coding RNA.
PWRN1	0.3816	0.641547	0.373362	1.10237	uc001ywm	Prader-Willi region non-protein coding RNA 1 (PWRN1), non-coding RNA.
LINC00645	0.3816	1.63557	0.927193	2.88516	uc001wqc	long intergenic non-protein coding RNA 645 (LINC00645), non-coding RNA.
TCL6	0.383102	0.541692	0.24542	1.19562	uc001yep	T-cell leukemia/lymphoma 6 (non-protein coding) (TCL6), non-coding RNA.
LOC728084	0.383102	0.65	0.386459	1.09326	uc001tax	uncharacterized LOC728084 (LOC728084), non-coding RNA.
PCA3	0.383102	0.269643	0.0373152	1.94847	uc010mpm	prostate cancer antigen 3 (non-protein coding) (PCA3), non-coding RNA.
CLRN1-AS1	0.389847	1.89536	0.924783	3.88459	uc011bny	CLRN1 antisense RNA 1 (CLRN1-AS1), non-coding RNA.
UBAC2-AS1	0.392824	1.53079	0.916881	2.55573	uc001vnx	UBAC2 antisense RNA 1 (UBAC2-AS1), transcript variant 2, non-coding RNA.
LOC100507053	0.394246	0.653367	0.388261	1.09949	uc003hul	uncharacterized LOC100507053 (LOC100507053), non-coding RNA.
LOC79015	0.394246	1.53741	0.912059	2.59153	uc002xml	uncharacterized LOC79015 (LOC79015), non-coding RNA.
TUSC7	0.394246	9.21975	1.22685	69.2863	uc003ebu	tumor suppressor candidate 7 (non-protein coding) (TUSC7), non-coding RNA.
LOC285758	0.397191	0.654067	0.388481	1.10122	uc003pwa	uncharacterized LOC285758 (LOC285758), non-coding RNA.
GUSBP11	0.399349	0.653993	0.387905	1.10261	uc002zxk	glucuronidase, beta pseudogene 11 (GUSBP11), non-coding RNA.
SNHG17	0.399349	0.654324	0.388759	1.1013	uc002xig	small nucleolar RNA host gene 17 (non-protein coding) (SNHG17), transcript variant 1, non-coding RNA.
LOC100133331	0.402267	0.651407	0.382977	1.10798	uc003mns	uncharacterized LOC100133331 (LOC100133331), non-coding RNA.
LINC00593	0.405174	0.616578	0.332378	1.14378	uc002asj	long intergenic non-protein coding RNA 593 (LINC00593), non-coding RNA.
FAM66A	0.408069	0.655352	0.387308	1.1089	uc010lsi	family with sequence similarity 66, member A (FAM66A), non-coding RNA.
ESR2	0.408597	0.655372	0.387034	1.10975	uc001xgx	estrogen receptor 2 (ER beta) (ESR2), transcript variant j, non-coding RNA.
GHRLOS	0.408597	0.524514	0.221341	1.24295	uc011aud	ghrelin opposite strand/antisense RNA (GHRLOS), transcript variant 6, non-coding RNA.
LINC00689	0.408597	0.65126	0.380478	1.11475	uc003wog	long intergenic non-protein coding RNA 689 (LINC00689), non-coding RNA.
LOC283038	0.408597	0.658349	0.391166	1.10803	uc001lil	uncharacterized LOC283038 (LOC283038), non-coding RNA.
ALG1L9P	0.410674	0.658328	0.390594	1.10958	uc001oqx	asparagine-linked glycosylation 1-like 9, pseudogene (ALG1L9P), transcript variant 3, non-coding RNA.
LOC100133161	0.410674	0.660056	0.394183	1.10526	uc009ybr	uncharacterized LOC100133161 (LOC100133161), non-coding RNA.
LOC340073	0.411176	1.86006	0.909037	3.80604	uc003lak	uncharacterized LOC340073 (LOC340073), non-coding RNA.
LIMS3-LOC440895	0.411176	1.52691	0.901197	2.58706	uc010fka	LIMS3-LOC440895 readthrough (LIMS3-LOC440895), non-coding RNA.
TP73-AS1	0.411176	0.660476	0.393475	1.10866	uc001akt	TP73 antisense RNA 1 (TP73-AS1), transcript variant 5, non-coding RNA.
MIR22HG	0.411176	0.656472	0.386471	1.1151	uc002ftg	MIR22 host gene (non-protein coding) (MIR22HG), transcript variant 4, non-coding RNA.
MDM4	0.41322	0.658695	0.389668	1.11346	uc001hbc	Mdm4 p53 binding protein homolog (mouse) (MDM4), transcript variant 4, non-coding RNA.
ATP1A1OS	0.41322	0.658415	0.389558	1.11283	uc001egk	ATP1A1 opposite strand (ATP1A1OS), transcript variant 4, non-coding RNA.
PHKA2-AS1	0.414472	0.659717	0.391076	1.1129	uc004cyt	PHKA2 antisense RNA 1 (PHKA2-AS1), non-coding RNA.
LINC00327	0.414472	0.661742	0.394604	1.10973	uc001uos	long intergenic non-protein coding RNA 327 (LINC00327), non-coding RNA.
MALAT1	0.414472	0.659901	0.390387	1.11548	uc010roh	metastasis associated lung adenocarcinoma transcript 1 (non-protein coding) (MALAT1), non-coding RNA.
LOC100287015	0.415709	0.659068	0.390654	1.1119	uc003wqf	uncharacterized LOC100287015 (LOC100287015), non-coding RNA.
TMEM191A	0.415709	1.51946	0.894006	2.58247	uc002zsx	transmembrane protein 191A (pseudogene) (TMEM191A), non-coding RNA.
FAM83A-AS1	0.415709	1.51434	0.89978	2.54865	uc003yqb	FAM83A antisense RNA 1 (FAM83A-AS1), non-coding RNA.
MBNL1-AS1	0.42203	0.643949	0.364545	1.1375	uc011bof	MBNL1 antisense RNA 1 (MBNL1-AS1), transcript variant 2, non-coding RNA.
DNMBP-AS1	0.427533	1.51277	0.894354	2.5588	uc001kqk	DNMBP antisense RNA 1 (DNMBP-AS1), non-coding RNA.
LINC00707	0.427533	1.51297	0.895076	2.55743	uc001ijm	long intergenic non-protein coding RNA 707 (LINC00707), non-coding RNA.
ZNF667-AS1	0.429476	1.50372	0.892615	2.53321	uc002qng	ZNF667 antisense RNA 1 (head to head) (ZNF667-AS1), transcript variant 2, non-coding RNA.
LOC400940	0.429476	0.66468	0.393461	1.12286	uc010yir	uncharacterized LOC400940 (LOC400940), non-coding RNA.
SERHL	0.432199	1.50556	0.894831	2.53313	uc011apl	serine hydrolase-like (SERHL), non-coding RNA.
LOC100287846	0.432527	0.66611	0.395798	1.12103	uc003xqc	patched 1 pseudogene (LOC100287846), non-coding RNA.
LOC100507266	0.432527	0.663665	0.392823	1.12125	uc003gid	uncharacterized LOC100507266 (LOC100507266), non-coding RNA.
LINC00623	0.432527	0.665901	0.396106	1.11946	uc001ekt	long intergenic non-protein coding RNA 623 (LINC00623), non-coding RNA.
LRP4-AS1	0.432527	1.50116	0.888977	2.53492	uc001ndl	LRP4 antisense RNA 1 (LRP4-AS1), non-coding RNA.
LINC00305	0.434426	0.577234	0.273104	1.22004	uc010dqk	long intergenic non-protein coding RNA 305 (LINC00305), non-coding RNA.
FLJ33630	0.434426	0.666342	0.395556	1.1225	uc003kun	uncharacterized LOC644873 (FLJ33630), non-coding RNA.
LINC00470	0.437105	1.81534	0.889779	3.70368	uc002kld	long intergenic non-protein coding RNA 470 (LINC00470), transcript variant 2, non-coding RNA.
OSER1-AS1	0.438978	1.49716	0.88881	2.52191	uc002xln	OSER1 antisense RNA 1 (head to head) (OSER1-AS1), transcript variant 1, non-coding RNA.
LINC00883	0.438978	0.66878	0.397519	1.12515	uc003dwg	long intergenic non-protein coding RNA 883 (LINC00883), transcript variant 1, non-coding RNA.
TSIX	0.441097	0.669192	0.397253	1.12729	uc004ebn	TSIX transcript, XIST antisense RNA (TSIX), antisense RNA.
FER1L6-AS1	0.441097	1.50423	0.894835	2.52862	uc003yqx	FER1L6 antisense RNA 1 (FER1L6-AS1), non-coding RNA.
LOC284865	0.441097	1.49203	0.887372	2.50871	uc002zrs	uncharacterized LOC284865 (LOC284865), non-coding RNA.
ELOVL2-AS1	0.441097	0.669639	0.398201	1.1261	uc003mzq	ELOVL2 antisense RNA 1 (ELOVL2-AS1), transcript variant 1, non-coding RNA.
GOLGA2P2Y	0.441097	7.70495	1.0339	57.42	uc004fwd	golgin A2 pseudogene 2, Y-linked (GOLGA2P2Y), non-coding RNA.
LINC00858	0.441097	0.66584	0.390948	1.13402	uc001kdf	long intergenic non-protein coding RNA 858 (LINC00858), non-coding RNA.
LINC00638	0.442929	0.671136	0.398766	1.12954	uc001ypq	long intergenic non-protein coding RNA 638 (LINC00638), non-coding RNA.
FLJ30838	0.442929	0.518674	0.2052	1.31103	uc002rzy	uncharacterized LOC400955 (FLJ30838), non-coding RNA.
DICER1-AS1	0.44554	0.671953	0.400114	1.12848	uc010twt	DICER1 antisense RNA 1 (DICER1-AS1), non-coding RNA.
LOC339524	0.448142	1.48571	0.887259	2.48782	uc010osn	uncharacterized LOC339524 (LOC339524), transcript variant 3, non-coding RNA.
LOC441461	0.44914	0.673546	0.401969	1.12861	uc004baj	uncharacterized LOC441461 (LOC441461), non-coding RNA.
LOC100132062	0.44914	0.674689	0.40261	1.13064	uc010jlw	uncharacterized LOC100132062 (LOC100132062), non-coding RNA.
WDR86-AS1	0.44914	0.67241	0.398064	1.13584	uc003wkd	WDR86 antisense RNA 1 (WDR86-AS1), non-coding RNA.
ADAT1	0.450127	0.67359	0.400112	1.13399	uc002fep	adenosine deaminase, tRNA-specific 1 (ADAT1), transcript variant 2, non-coding RNA.
LINC00271	0.450127	0.673435	0.399854	1.1342	uc010kgo	long intergenic non-protein coding RNA 271 (LINC00271), non-coding RNA.
FAM95B1	0.450127	0.674191	0.401367	1.13247	uc004ach	family with sequence similarity 95, member B1 (FAM95B1), non-coding RNA.
LOC146880	0.452689	0.673114	0.398651	1.13654	uc010wqc	Rho GTPase activating protein 27 pseudogene (LOC146880), transcript variant 2, non-coding RNA.
SBF2-AS1	0.454445	1.48251	0.880672	2.49565	uc001mhz	SBF2 antisense RNA 1 (SBF2-AS1), non-coding RNA.
LINC00887	0.454445	1.47987	0.882969	2.48028	uc011bsu	long intergenic non-protein coding RNA 887 (LINC00887), non-coding RNA.
LINC00667	0.456475	0.673756	0.39791	1.14083	uc010dko	long intergenic non-protein coding RNA 667 (LINC00667), non-coding RNA.
MIAT	0.456475	0.674853	0.399051	1.14127	uc003ada	myocardial infarction associated transcript (non-protein coding) (MIAT), transcript variant 3, non-coding RNA.
LINC00589	0.456475	1.48302	0.874434	2.51515	uc003xhn	long intergenic non-protein coding RNA 589 (LINC00589), non-coding RNA.
LINC00475	0.456475	0.678527	0.405691	1.13485	uc004arp	long intergenic non-protein coding RNA 475 (LINC00475), non-coding RNA.
CLRN1-AS1	0.456475	0.296088	0.0406951	2.15426	uc003eyl	CLRN1 antisense RNA 1 (CLRN1-AS1), non-coding RNA.
GUSBP11	0.456475	0.675314	0.399711	1.14095	uc010gub	glucuronidase, beta pseudogene 11 (GUSBP11), non-coding RNA.
LOC401320	0.456475	0.677682	0.402756	1.14028	uc003tbj	uncharacterized LOC401320 (LOC401320), non-coding RNA.
LINC00272	0.456475	0.398818	0.0970701	1.63856	uc009wxv	long intergenic non-protein coding RNA 272 (LINC00272), non-coding RNA.
FLJ33581	0.456475	2.79088	0.849695	9.16686	uc002wtv	uncharacterized LOC400839 (FLJ33581), non-coding RNA.
LOC100505636	0.456475	0.676589	0.402492	1.13734	uc010jfh	uncharacterized LOC100505636 (LOC100505636), transcript variant 3, non-coding RNA.
LINC00636	0.458969	0.678671	0.404822	1.13777	uc003dws	long intergenic non-protein coding RNA 636 (LINC00636), non-coding RNA.
LOC100130000	0.459877	0.677884	0.403605	1.13855	uc001ejq	phosphodiesterase 4D interacting protein pseudogene (LOC100130000), non-coding RNA.
LINC00893	0.459877	0.677593	0.402504	1.14069	uc011mxl	long intergenic non-protein coding RNA 893 (LINC00893), non-coding RNA.
LOC643648	0.459877	0.299882	0.0414851	2.16775	uc004adg	uncharacterized LOC643648 (LOC643648), non-coding RNA.
LOC100507557	0.46156	0.677799	0.40111	1.14535	uc003qky	uncharacterized LOC100507557 (LOC100507557), transcript variant 3, non-coding RNA.
LINC00470	0.46156	1.77014	0.86662	3.61565	uc002klf	long intergenic non-protein coding RNA 470 (LINC00470), transcript variant 2, non-coding RNA.
MIR7-3HG	0.463233	0.680958	0.40668	1.14022	uc002mbe	MIR7-3 host gene (non-protein coding) (MIR7-3HG), non-coding RNA.
ZNF582-AS1	0.463233	0.680853	0.406005	1.14176	uc002qna	ZNF582 antisense RNA 1 (head to head) (ZNF582-AS1), transcript variant 3, non-coding RNA.
TDRG1	0.464108	1.482	0.880579	2.49418	uc003opg	testis development related 1 (non-protein coding) (TDRG1), non-coding RNA.
ESR2	0.464108	0.678995	0.401743	1.14758	uc001xgw	estrogen receptor 2 (ER beta) (ESR2), transcript variant h, non-coding RNA.
UMPS	0.464108	0.502785	0.181542	1.39247	uc011bkc	uridine monophosphate synthetase (UMPS), transcript variant 3, non-coding RNA.
TTTY16	0.466543	6.90963	0.931171	51.2719	uc004frf	testis-specific transcript, Y-linked 16 (non-protein coding) (TTTY16), non-coding RNA.
SLX1B-SULT1A4	0.470597	1.50346	0.877447	2.5761	uc002dxj	SLX1B-SULT1A4 readthrough (NMD candidate) (SLX1B-SULT1A4), non-coding RNA.
LOC389043	0.470597	2.34186	0.838307	6.54212	uc010fmz	uncharacterized LOC389043 (LOC389043), non-coding RNA.
MGC45922	0.470597	0.68018	0.402573	1.14922	uc002ptj	uncharacterized LOC284365 (MGC45922), non-coding RNA.
CASC2	0.472214	0.684454	0.408587	1.14658	uc009xzc	cancer susceptibility candidate 2 (non-protein coding) (CASC2), transcript variant 2, non-coding RNA.
LOC100131825	0.472214	0.678887	0.399074	1.15489	uc001ftm	uncharacterized LOC100131825 (LOC100131825), non-coding RNA.
LINC00948	0.473032	0.682986	0.405649	1.14994	uc001jkr	long intergenic non-protein coding RNA 948 (LINC00948), transcript variant 2, non-coding RNA.
LOC100505702	0.473032	0.627125	0.323254	1.21664	uc003hli	uncharacterized LOC100505702 (LOC100505702), transcript variant 6, non-coding RNA.
USP32P2	0.473032	0.681462	0.402408	1.15403	uc010cqf	ubiquitin specific peptidase 32 pseudogene 2 (USP32P2), non-coding RNA.
LOC375295	0.474627	1.45806	0.871039	2.44068	uc002ukz	uncharacterized LOC375295 (LOC375295), non-coding RNA.
FLJ42875	0.474627	0.685362	0.408152	1.15085	uc010nzg	uncharacterized LOC440556 (FLJ42875), transcript variant 2, non-coding RNA.
BVES-AS1	0.475436	0.684701	0.407638	1.15008	uc003pqz	BVES antisense RNA 1 (BVES-AS1), non-coding RNA.
LOC146880	0.475436	0.629576	0.324925	1.21987	uc010wqd	Rho GTPase activating protein 27 pseudogene (LOC146880), transcript variant 2, non-coding RNA.
LOC100128822	0.475436	0.684119	0.406444	1.1515	uc011kvo	uncharacterized LOC100128822 (LOC100128822), non-coding RNA.
LOC284412	0.475436	0.686821	0.410044	1.15042	uc002ofw	uncharacterized LOC284412 (LOC284412), non-coding RNA.
CACNA2D3-AS1	0.475436	0.409244	0.0997711	1.67865	uc003dhk	CACNA2D3 antisense RNA 1 (CACNA2D3-AS1), non-coding RNA.
LOC286184	0.475436	0.406496	0.0982444	1.68192	uc003xvc	uncharacterized LOC286184 (LOC286184), non-coding RNA.
LINC00167	0.475436	0.68767	0.411261	1.14985	uc009zcu	long intergenic non-protein coding RNA 167 (LINC00167), non-coding RNA.
CSTF3-AS1	0.477781	0.684622	0.404989	1.15733	uc001muk	CSTF3 antisense RNA 1 (head to head) (CSTF3-AS1), non-coding RNA.
LOC389641	0.479334	1.45426	0.867387	2.43822	uc003xdb	uncharacterized LOC389641 (LOC389641), non-coding RNA.
LINC00922	0.479334	1.46728	0.868319	2.47942	uc010cdp	long intergenic non-protein coding RNA 922 (LINC00922), non-coding RNA.
WAC-AS1	0.480853	0.689016	0.411675	1.1532	uc001iuc	WAC antisense RNA 1 (head to head) (WAC-AS1), non-coding RNA.
LOC100507373	0.480853	0.684846	0.403412	1.16262	uc002myf	uncharacterized LOC100507373 (LOC100507373), non-coding RNA.
INE1	0.480853	0.688154	0.408999	1.15784	uc004dhl	inactivation escape 1 (non-protein coding) (INE1), non-coding RNA.
LINC00890	0.480853	0.689299	0.410843	1.15648	uc004eph	long intergenic non-protein coding RNA 890 (LINC00890), non-coding RNA.
HOXD-AS1	0.480853	0.689216	0.41069	1.15664	uc002uku	HOXD cluster antisense RNA 1 (HOXD-AS1), non-coding RNA.
C17orf76-AS1	0.480853	1.44883	0.867832	2.4188	uc010vwm	C17orf76 antisense RNA 1 (C17orf76-AS1), transcript variant 18, non-coding RNA.
LINC00266-1	0.482377	0.688001	0.408649	1.15832	uc002yio	long intergenic non-protein coding RNA 266-1 (LINC00266-1), non-coding RNA.
TPTEP1	0.482377	0.686012	0.404031	1.16479	uc010gqq	transmembrane phosphatase with tensin homology pseudogene 1 (TPTEP1), non-coding RNA.
LINC00662	0.484669	0.687468	0.408351	1.15737	uc002nrx	long intergenic non-protein coding RNA 662 (LINC00662), non-coding RNA.
LOC653160	0.486173	0.688523	0.407408	1.16361	uc001byd	uncharacterized LOC653160 (LOC653160), non-coding RNA.
SSTR5-AS1	0.486173	0.691658	0.413	1.15833	uc002cko	SSTR5 antisense RNA 1 (SSTR5-AS1), non-coding RNA.
LOC100506963	0.48689	0.69164	0.412318	1.16019	uc001bhp	uncharacterized LOC100506963 (LOC100506963), non-coding RNA.
LOC100506714	0.48689	0.686972	0.406036	1.16229	uc003bfq	uncharacterized LOC100506714 (LOC100506714), transcript variant 1, non-coding RNA.
MIR503HG	0.48689	0.688016	0.406203	1.16534	uc011mvm	MIR503 host gene (non-protein coding) (MIR503HG), non-coding RNA.
HOXD-AS2	0.489153	0.69208	0.412801	1.1603	uc002ukq	HOXD cluster antisense RNA 2 (HOXD-AS2), non-coding RNA.
LOC645166	0.491139	1.44092	0.860592	2.41259	uc010pbc	lymphocyte-specific protein 1 pseudogene (LOC645166), transcript variant 2, non-coding RNA.
LOC100268168	0.491139	0.693697	0.414208	1.16177	uc011dfb	uncharacterized LOC100268168 (LOC100268168), transcript variant 2, non-coding RNA.
ANKRD30BP3	0.491139	0.666561	0.369815	1.20142	uc001jca	ankyrin repeat domain 30B pseudogene 3 (ANKRD30BP3), non-coding RNA.
LINC00885	0.491139	1.45039	0.85787	2.45215	uc011bts	long intergenic non-protein coding RNA 885 (LINC00885), non-coding RNA.
PAR5	0.491139	0.694425	0.413926	1.165	uc001yxd	Prader-Willi/Angelman syndrome-5 (PAR5), non-coding RNA.
LINC00900	0.491139	0.606483	0.287164	1.28088	uc009yza	long intergenic non-protein coding RNA 900 (LINC00900), non-coding RNA.
LOC339505	0.491139	0.41922	0.10223	1.71912	uc009vpu	uncharacterized LOC339505 (LOC339505), non-coding RNA.
GAS5	0.491139	1.44031	0.858101	2.41754	uc001gjj	growth arrest-specific 5 (non-protein coding) (GAS5), non-coding RNA.
LOC339524	0.491139	0.692092	0.409546	1.16957	uc001dmf	uncharacterized LOC339524 (LOC339524), transcript variant 5, non-coding RNA.
FAM95C	0.491139	0.691478	0.409592	1.16736	uc010mmc	family with sequence similarity 95, member C (FAM95C), non-coding RNA.
SNHG15	0.491139	0.686736	0.403072	1.17003	uc003tml	small nucleolar RNA host gene 15 (non-protein coding) (SNHG15), non-coding RNA.
RNF219-AS1	0.491139	0.572977	0.245788	1.33571	uc001vks	RNF219 antisense RNA 1 (RNF219-AS1), non-coding RNA.
LINC00669	0.491139	1.44554	0.856265	2.44035	uc002lal	long intergenic non-protein coding RNA 669 (LINC00669), non-coding RNA.
LOC100132735	0.492579	1.44059	0.856856	2.422	uc003qir	uncharacterized LOC100132735 (LOC100132735), non-coding RNA.
TCL6	0.492579	0.657285	0.355011	1.21693	uc001yev	T-cell leukemia/lymphoma 6 (non-protein coding) (TCL6), non-coding RNA.
LOC100133161	0.493801	0.694903	0.412972	1.16931	uc001lnx	uncharacterized LOC100133161 (LOC100133161), non-coding RNA.
LINC00470	0.493801	0.313732	0.0427081	2.30467	uc002klc	long intergenic non-protein coding RNA 470 (LINC00470), transcript variant 2, non-coding RNA.
LOC100506385	0.493801	1.44001	0.856283	2.42166	uc002yug	uncharacterized LOC100506385 (LOC100506385), transcript variant 1, non-coding RNA.
LOC541471	0.493801	1.44855	0.85338	2.4588	uc010yxl	uncharacterized LOC541471 (LOC541471), transcript variant 1, non-coding RNA.
UMPS	0.493801	1.44019	0.852886	2.43192	uc003ehn	uridine monophosphate synthetase (UMPS), transcript variant 2, non-coding RNA.
C17orf76-AS1	0.493801	1.43755	0.854233	2.41919	uc002gqa	C17orf76 antisense RNA 1 (C17orf76-AS1), transcript variant 14, non-coding RNA.
LOC100505659	0.493801	0.574953	0.246453	1.34131	uc003xvz	uncharacterized LOC100505659 (LOC100505659), non-coding RNA.
ENTPD1-AS1	0.493801	1.4401	0.858759	2.415	uc001klj	ENTPD1 antisense RNA 1 (ENTPD1-AS1), non-coding RNA.
USP27X-AS1	0.493801	0.696984	0.416417	1.16659	uc004doo	USP27X antisense RNA 1 (head to head) (USP27X-AS1), non-coding RNA.
LINC00461	0.493801	2.22224	0.799956	6.17325	uc003kjg	long intergenic non-protein coding RNA 461 (LINC00461), transcript variant 1, non-coding RNA.
LINC00461	0.494451	0.319674	0.0441283	2.31578	uc011cua	long intergenic non-protein coding RNA 461 (LINC00461), transcript variant 3, non-coding RNA.
SNHG16	0.494451	1.43161	0.856559	2.39271	uc002jsb	small nucleolar RNA host gene 16 (non-protein coding) (SNHG16), transcript variant 4, non-coding RNA.
FMR1-AS1	0.494451	0.665371	0.36446	1.21472	uc010nsr	FMR1 antisense RNA 1 (FMR1-AS1), transcript variant 5, non-coding RNA.
LARGE-AS1	0.495096	1.74905	0.827003	3.6991	uc003anf	LARGE antisense RNA 1 (LARGE-AS1), transcript variant 1, non-coding RNA.
LINC00479	0.495096	1.5697	0.845369	2.91464	uc010got	long intergenic non-protein coding RNA 479 (LINC00479), non-coding RNA.
MIR17HG	0.495096	0.696122	0.411962	1.17629	uc010tie	miR-17-92 cluster host gene (non-protein coding) (MIR17HG), transcript variant 1, non-coding RNA.
NPHP3-AS1	0.496484	0.697241	0.415165	1.17097	uc010htu	NPHP3 antisense RNA 1 (NPHP3-AS1), non-coding RNA.
ZFAT-AS1	0.496484	1.51577	0.851059	2.69964	uc003yus	ZFAT antisense RNA 1 (ZFAT-AS1), antisense RNA.
RNF157-AS1	0.498616	0.698892	0.417332	1.17041	uc002jqy	RNF157 antisense RNA 1 (RNF157-AS1), non-coding RNA.
SNHG12	0.500742	0.695147	0.408682	1.18241	uc001bqm	small nucleolar RNA host gene 12 (non-protein coding) (SNHG12), non-coding RNA.
LINC00271	0.501351	0.699065	0.415037	1.17747	uc010kgm	long intergenic non-protein coding RNA 271 (LINC00271), non-coding RNA.
LOC100131564	0.501351	0.700413	0.417372	1.1754	uc001dpt	uncharacterized LOC100131564 (LOC100131564), non-coding RNA.
SNAI3-AS1	0.501351	0.700929	0.41886	1.17295	uc002fli	SNAI3 antisense RNA 1 (SNAI3-AS1), transcript variant 2, non-coding RNA.
LOC284688	0.501955	1.42359	0.852391	2.37756	uc001ggx	uncharacterized LOC284688 (LOC284688), non-coding RNA.
DHRS4-AS1	0.501955	0.697434	0.412031	1.18053	uc001wkz	DHRS4 antisense RNA 1 (DHRS4-AS1), transcript variant 3, non-coding RNA.
GHRLOS	0.501955	0.700465	0.416224	1.17881	uc010hdn	ghrelin opposite strand/antisense RNA (GHRLOS), transcript variant 1, non-coding RNA.
LINC00639	0.504054	0.701406	0.417824	1.17746	uc001wuo	long intergenic non-protein coding RNA 639 (LINC00639), non-coding RNA.
LOC286467	0.508047	1.42378	0.850543	2.38337	uc004ewj	family with sequence similarity 195, member A pseudogene (LOC286467), non-coding RNA.
FLJ12825	0.508047	1.42161	0.849766	2.37829	uc001sey	uncharacterized LOC440101 (FLJ12825), non-coding RNA.
GNAS-AS1	0.508047	0.70341	0.419378	1.17981	uc002xzs	GNAS antisense RNA 1 (GNAS-AS1), antisense RNA.
LOC153684	0.508047	0.701448	0.415441	1.18435	uc003jni	uncharacterized LOC153684 (LOC153684), non-coding RNA.
KIRREL3-AS3	0.508047	0.327342	0.0452393	2.36857	uc001qef	KIRREL3 antisense RNA 3 (KIRREL3-AS3), non-coding RNA.
LOC643201	0.508047	0.701267	0.416618	1.1804	uc003mdn	centrosomal protein 192kDa pseudogene (LOC643201), non-coding RNA.
LOC286442	0.510115	0.698688	0.410722	1.18855	uc004dek	uncharacterized LOC286442 (LOC286442), non-coding RNA.
LOC339593	0.510671	0.491453	0.153684	1.57158	uc002wnx	uncharacterized LOC339593 (LOC339593), non-coding RNA.
FLJ39739	0.510671	1.42635	0.841999	2.41623	uc001eqo	uncharacterized FLJ39739 (FLJ39739), non-coding RNA.
FLJ36000	0.510671	0.431209	0.104847	1.77346	uc002gza	uncharacterized FLJ36000 (FLJ36000), non-coding RNA.
FAM138B	0.511971	0.649714	0.335255	1.25913	uc002tjz	family with sequence similarity 138, member B (FAM138B), non-coding RNA.
LOC100506795	0.511971	0.701715	0.414209	1.18878	uc001hwe	uncharacterized LOC100506795 (LOC100506795), non-coding RNA.
DLG5-AS1	0.512514	0.70194	0.416622	1.18265	uc010qln	DLG5 antisense RNA 1 (DLG5-AS1), non-coding RNA.
ZNF205-AS1	0.512514	0.703689	0.419163	1.18135	uc010btd	ZNF205 antisense RNA 1 (ZNF205-AS1), transcript variant 2, non-coding RNA.
C17orf76-AS1	0.512514	1.42874	0.838362	2.43487	uc010vwf	C17orf76 antisense RNA 1 (C17orf76-AS1), transcript variant 23, non-coding RNA.
PTCHD3P1	0.513799	0.70612	0.420893	1.18464	uc001iup	patched domain containing 3 pseudogene 1 (PTCHD3P1), non-coding RNA.
HCG9	0.513799	0.703059	0.416556	1.18662	uc003rth	HLA complex group 9 (non-protein coding) (HCG9), non-coding RNA.
LOC100133985	0.515077	0.705288	0.41872	1.18798	uc002sgg	uncharacterized LOC100133985 (LOC100133985), non-coding RNA.
UBOX5-AS1	0.515077	0.706258	0.420947	1.18495	uc002whv	UBOX5 antisense RNA 1 (UBOX5-AS1), non-coding RNA.
LOC100131060	0.516347	0.70771	0.422661	1.185	uc010oop	uncharacterized LOC100131060 (LOC100131060), non-coding RNA.
KIAA0125	0.516347	0.680265	0.377438	1.22605	uc001ysr	KIAA0125 (KIAA0125), non-coding RNA.
BDNF-AS	0.51761	3.07074	0.734964	12.8298	uc009yij	BDNF antisense RNA (BDNF-AS), transcript variant BT2A, non-coding RNA.
PSORS1C3	0.51761	1.41506	0.842279	2.37735	uc011dnh	psoriasis susceptibility 1 candidate 3 (non-protein coding) (PSORS1C3), non-coding RNA.
MRVI1-AS1	0.518121	0.708441	0.422877	1.18684	uc001miu	MRVI1 antisense RNA 1 (MRVI1-AS1), transcript variant 4, non-coding RNA.
LOC100507194	0.518121	0.671042	0.362241	1.24309	uc003mve	uncharacterized LOC100507194 (LOC100507194), transcript variant 2, non-coding RNA.
MAP3K14-AS1	0.518121	1.4151	0.842126	2.37792	uc010dah	MAP3K14 antisense RNA 1 (MAP3K14-AS1), non-coding RNA.
ZNF571-AS1	0.518627	0.606905	0.274336	1.34264	uc002ogn	ZNF571 antisense RNA 1 (ZNF571-AS1), transcript variant 1, non-coding RNA.
DKFZP434K028	0.518627	0.708793	0.4226	1.1888	uc001nsd	uncharacterized LOC26070 (DKFZP434K028), non-coding RNA.
LINC00152	0.518627	1.40928	0.841324	2.36066	uc002ssk	long intergenic non-protein coding RNA 152 (LINC00152), transcript variant 1, non-coding RNA.
MEG3	0.520611	0.647322	0.327183	1.28071	uc001yhy	maternally expressed 3 (non-protein coding) (MEG3), transcript variant 2, non-coding RNA.
TP73-AS1	0.522591	0.707349	0.418351	1.19599	uc009vlm	TP73 antisense RNA 1 (TP73-AS1), transcript variant 1, non-coding RNA.
TTTY10	0.524564	0.699294	0.404074	1.2102	uc004fuj	testis-specific transcript, Y-linked 10 (non-protein coding) (TTTY10), non-coding RNA.
LINC00085	0.525784	0.710398	0.422604	1.19418	uc002pxk	long intergenic non-protein coding RNA 85 (LINC00085), non-coding RNA.
LOC100505495	0.525784	0.709407	0.421269	1.19463	uc010ehv	uncharacterized LOC100505495 (LOC100505495), non-coding RNA.
FAM66A	0.52895	0.711295	0.422744	1.1968	uc010lsj	family with sequence similarity 66, member A (FAM66A), non-coding RNA.
C20orf166-AS1	0.52895	0.707127	0.415747	1.20272	uc002ycz	C20orf166 antisense RNA 1 (C20orf166-AS1), non-coding RNA.
SNHG3	0.52895	0.712197	0.424419	1.1951	uc001bqd	small nucleolar RNA host gene 3 (non-protein coding) (SNHG3), transcript variant 1, non-coding RNA.
LOC92249	0.530898	0.695697	0.395508	1.22373	uc004dvg	uncharacterized LOC92249 (LOC92249), non-coding RNA.
LINC00663	0.53209	0.711667	0.422734	1.19808	uc010ech	long intergenic non-protein coding RNA 663 (LINC00663), non-coding RNA.
LOC145837	0.53209	0.705873	0.412317	1.20843	uc002asf	uncharacterized LOC145837 (LOC145837), non-coding RNA.
LY86-AS1	0.534454	0.68689	0.38057	1.23977	uc003mww	LY86 antisense RNA 1 (LY86-AS1), non-coding RNA.
LINC00471	0.534454	1.40194	0.834576	2.35502	uc002vrx	long intergenic non-protein coding RNA 471 (LINC00471), non-coding RNA.
GHRLOS	0.534454	5.14347	0.699461	37.8224	uc011atz	ghrelin opposite strand/antisense RNA (GHRLOS), transcript variant 2, non-coding RNA.
GUSBP11	0.534454	0.713019	0.423573	1.20026	uc010gua	glucuronidase, beta pseudogene 11 (GUSBP11), non-coding RNA.
NBLA00301	0.535626	0.714678	0.425918	1.19921	uc011ckd	Nbla00301 (NBLA00301), non-coding RNA.
LOC100506229	0.535626	0.712933	0.422115	1.20411	uc010isg	uncharacterized LOC100506229 (LOC100506229), transcript variant 3, non-coding RNA.
CBR3-AS1	0.536791	0.54416	0.196266	1.50872	uc002yvc	CBR3 antisense RNA 1 (CBR3-AS1), transcript variant 1, non-coding RNA.
LINC00882	0.536791	0.714396	0.42424	1.203	uc011bhk	long intergenic non-protein coding RNA 882 (LINC00882), non-coding RNA.
LOC100506172	0.538698	5.09114	0.690905	37.5156	uc002fco	uncharacterized LOC100506172 (LOC100506172), non-coding RNA.
HHIP-AS1	0.539102	1.39508	0.833239	2.33576	uc003ijq	HHIP antisense RNA 1 (HHIP-AS1), non-coding RNA.
TBC1D3P1-DHX40P1	0.539102	0.69972	0.398176	1.22963	uc002iyf	TBC1D3P1-DHX40P1 readthrough transcribed pseudogene (TBC1D3P1-DHX40P1), non-coding RNA.
LOC440894	0.539102	1.39854	0.832657	2.34901	uc002tfi	uncharacterized LOC440894 (LOC440894), transcript variant 1, non-coding RNA.
LINC00839	0.539901	0.714604	0.422667	1.20818	uc001izy	long intergenic non-protein coding RNA 839 (LINC00839), non-coding RNA.
LINC00838	0.539901	1.91428	0.761443	4.81252	uc001ixd	long intergenic non-protein coding RNA 838 (LINC00838), non-coding RNA.
LINC00839	0.539901	1.39559	0.833725	2.33612	uc001izz	long intergenic non-protein coding RNA 839 (LINC00839), non-coding RNA.
LINC00478	0.539901	0.716296	0.425213	1.20664	uc002ykb	long intergenic non-protein coding RNA 478 (LINC00478), transcript variant 1, non-coding RNA.
LINC00617	0.539901	0.71848	0.4297	1.20133	uc001yfe	long intergenic non-protein coding RNA 617 (LINC00617), non-coding RNA.
LINC00310	0.539901	1.39236	0.83221	2.32955	uc002yts	long intergenic non-protein coding RNA 310 (LINC00310), transcript variant 1, non-coding RNA.
BDNF-AS	0.540295	0.345885	0.0478437	2.50057	uc009yiz	BDNF antisense RNA (BDNF-AS), transcript variant BT1A, non-coding RNA.
MGC32805	0.540295	1.39183	0.832151	2.32793	uc003ktb	uncharacterized LOC153163 (MGC32805), non-coding RNA.
LOC100132215	0.540295	0.716069	0.425548	1.20493	uc002scc	uncharacterized LOC100132215 (LOC100132215), transcript variant 1, non-coding RNA.
LOC728730	0.541424	0.717838	0.427531	1.20527	uc002rrs	uncharacterized LOC728730 (LOC728730), non-coding RNA.
LOC731275	0.541424	0.717573	0.426541	1.20718	uc001hzq	uncharacterized LOC731275 (LOC731275), non-coding RNA.
FLJ37035	0.54181	0.719207	0.429719	1.20371	uc001lim	uncharacterized LOC399821 (FLJ37035), non-coding RNA.
TRHDE-AS1	0.54181	1.38991	0.829915	2.32777	uc010stv	TRHDE antisense RNA 1 (TRHDE-AS1), transcript variant 2, non-coding RNA.
MIR100HG	0.54181	0.718106	0.42654	1.20897	uc001pya	mir-100-let-7a-2 cluster host gene (non-protein coding) (MIR100HG), non-coding RNA.
TPTEP1	0.543664	0.71761	0.425382	1.21059	uc002zls	transmembrane phosphatase with tensin homology pseudogene 1 (TPTEP1), non-coding RNA.
FAM138D	0.544038	0.347911	0.0480092	2.52123	uc010sdk	family with sequence similarity 138, member D (FAM138D), non-coding RNA.
LOC100128554	0.544038	2.06143	0.736559	5.76938	uc010tbg	uncharacterized LOC100128554 (LOC100128554), non-coding RNA.
GNG12-AS1	0.544038	1.38822	0.832048	2.31615	uc001deb	GNG12 antisense RNA 1 (GNG12-AS1), non-coding RNA.
CECR5-AS1	0.547714	0.721064	0.430101	1.20886	uc002zmi	CECR5 antisense RNA 1 (CECR5-AS1), transcript variant 1, non-coding RNA.
TMEM231	0.547714	0.721823	0.430997	1.20889	uc002fel	transmembrane protein 231 (TMEM231), transcript variant 5, non-coding RNA.
TMEM254-AS1	0.549545	0.552745	0.199553	1.53105	uc009xsm	TMEM254 antisense RNA 1 (TMEM254-AS1), transcript variant 4, non-coding RNA.
LOC727677	0.551371	2.03547	0.734546	5.64042	uc003yse	uncharacterized LOC727677 (LOC727677), non-coding RNA.
LINC00639	0.553524	1.44746	0.817014	2.56437	uc010amw	long intergenic non-protein coding RNA 639 (LINC00639), non-coding RNA.
LINC00664	0.553524	0.662707	0.334948	1.31119	uc002nqa	long intergenic non-protein coding RNA 664 (LINC00664), non-coding RNA.
LOC100131691	0.553524	0.71815	0.424747	1.21423	uc002qtm	uncharacterized LOC100131691 (LOC100131691), non-coding RNA.
LGALS17A	0.553524	1.47223	0.812156	2.66877	uc010xvf	Charcot-Leyden crystal protein pseudogene (LGALS17A), non-coding RNA.
DKFZp434J0226	0.554592	0.72252	0.429755	1.21473	uc010xxw	uncharacterized LOC93429 (DKFZp434J0226), non-coding RNA.
FLJ43663	0.554592	0.719955	0.425804	1.21731	uc003vqo	uncharacterized LOC378805 (FLJ43663), transcript variant 2, non-coding RNA.
LINC00847	0.55629	0.724921	0.433608	1.21195	uc011dhd	long intergenic non-protein coding RNA 847 (LINC00847), transcript variant 1, non-coding RNA.
LOC728875	0.55629	1.38384	0.82022	2.33477	uc001eks	uncharacterized LOC728875 (LOC728875), non-coding RNA.
LOC100506368	0.55629	1.37757	0.824452	2.30177	uc001pcf	uncharacterized LOC100506368 (LOC100506368), non-coding RNA.
LOC100499405	0.55629	0.723085	0.429184	1.21825	uc001qvm	uncharacterized LOC100499405 (LOC100499405), non-coding RNA.
ERICH1-AS1	0.55629	0.685913	0.367705	1.2795	uc003wpk	ERICH1 antisense RNA 1 (ERICH1-AS1), non-coding RNA.
GUSBP4	0.55629	0.72608	0.434327	1.21381	uc011dxp	glucuronidase, beta pseudogene 4 (GUSBP4), non-coding RNA.
LOC100131067	0.55629	0.722094	0.427431	1.21989	uc003khg	uncharacterized LOC100131067 (LOC100131067), transcript variant 3, non-coding RNA.
WEE2-AS1	0.55629	1.3843	0.825578	2.32114	uc010lnm	WEE2 antisense RNA 1 (WEE2-AS1), non-coding RNA.
MEG3	0.557337	0.726938	0.435116	1.21448	uc010txd	maternally expressed 3 (non-protein coding) (MEG3), transcript variant 15, non-coding RNA.
LOC100506499	0.557337	1.37947	0.820286	2.31985	uc001wxl	uncharacterized LOC100506499 (LOC100506499), non-coding RNA.
TMEM254-AS1	0.563386	0.357981	0.0494895	2.58945	uc001kbi	TMEM254 antisense RNA 1 (TMEM254-AS1), transcript variant 1, non-coding RNA.
DKFZP686I15217	0.563386	0.726578	0.431772	1.22267	uc003mur	uncharacterized LOC401232 (DKFZP686I15217), transcript variant 2, non-coding RNA.
HEXA-AS1	0.564408	0.727691	0.433767	1.22078	uc010ukp	HEXA antisense RNA 1 (HEXA-AS1), non-coding RNA.
MIR155HG	0.564408	0.718453	0.417303	1.23693	uc002ylm	MIR155 host gene (non-protein coding) (MIR155HG), non-coding RNA.
FAM13A-AS1	0.568659	0.726742	0.430809	1.22596	uc003hry	FAM13A antisense RNA 1 (FAM13A-AS1), non-coding RNA.
LOC154449	0.568922	0.613744	0.26306	1.43193	uc003qxl	uncharacterized LOC154449 (LOC154449), non-coding RNA.
CASC2	0.568922	0.708731	0.398704	1.25983	uc001ldm	cancer susceptibility candidate 2 (non-protein coding) (CASC2), transcript variant 1, non-coding RNA.
NUTM2A-AS1	0.568922	1.37038	0.817188	2.29807	uc009xtc	NUTM2A antisense RNA 1 (NUTM2A-AS1), non-coding RNA.
CPB2-AS1	0.569183	0.725902	0.428343	1.23017	uc001vav	CPB2 antisense RNA 1 (CPB2-AS1), transcript variant 2, non-coding RNA.
GHRLOS	0.569183	2.72081	0.660237	11.2124	uc011auc	ghrelin opposite strand/antisense RNA (GHRLOS), transcript variant 1, non-coding RNA.
CTBP1-AS1	0.569183	0.730171	0.435817	1.22333	uc003gcz	CTBP1 antisense RNA 1 (head to head) (CTBP1-AS1), non-coding RNA.
SLX1B-SULT1A4	0.570917	0.728148	0.431581	1.22851	uc002dxf	SLX1B-SULT1A4 readthrough (NMD candidate) (SLX1B-SULT1A4), non-coding RNA.
LOC728606	0.572647	0.730737	0.43549	1.22615	uc010xbl	uncharacterized LOC728606 (LOC728606), non-coding RNA.
PTCHD3P1	0.573631	0.729683	0.434175	1.22632	uc001iuq	patched domain containing 3 pseudogene 1 (PTCHD3P1), non-coding RNA.
LOC255130	0.573631	0.728851	0.431282	1.23173	uc003hco	uncharacterized LOC255130 (LOC255130), non-coding RNA.
LINC00592	0.575351	1.3655	0.816127	2.28467	uc010snp	long intergenic non-protein coding RNA 592 (LINC00592), non-coding RNA.
LOC100505495	0.575584	0.566832	0.204929	1.56785	uc010ehw	uncharacterized LOC100505495 (LOC100505495), non-coding RNA.
NAMA	0.575584	0.527489	0.164715	1.68924	uc004azq	non-protein coding RNA, associated with MAP kinase pathway and growth arrest (NAMA), transcript variant 1, non-coding RNA.
MAPKAPK5-AS1	0.575584	0.730627	0.433988	1.23002	uc001tsx	MAPKAPK5 antisense RNA 1 (MAPKAPK5-AS1), non-coding RNA.
MIR100HG	0.576046	1.36438	0.814642	2.2851	uc009zba	mir-100-let-7a-2 cluster host gene (non-protein coding) (MIR100HG), non-coding RNA.
PART1	0.576046	0.725997	0.427303	1.23348	uc003jsf	prostate androgen-regulated transcript 1 (non-protein coding) (PART1), transcript variant 2, non-coding RNA.
LOC286467	0.576046	1.36328	0.814995	2.28044	uc004ewi	family with sequence similarity 195, member A pseudogene (LOC286467), non-coding RNA.
CASC2	0.576046	0.732546	0.436538	1.22927	uc009xza	cancer susceptibility candidate 2 (non-protein coding) (CASC2), transcript variant 3, non-coding RNA.
MIR7-3HG	0.576046	0.733219	0.4383	1.22658	uc002mbd	MIR7-3 host gene (non-protein coding) (MIR7-3HG), non-coding RNA.
PRKAG2-AS1	0.576046	0.730624	0.434042	1.22986	uc003wko	PRKAG2 antisense RNA 1 (PRKAG2-AS1), non-coding RNA.
LINC00652	0.578695	0.732946	0.436404	1.23099	uc002wrg	long intergenic non-protein coding RNA 652 (LINC00652), transcript variant 2, non-coding RNA.
ADPGK-AS1	0.578695	0.732714	0.435427	1.23298	uc002avk	ADPGK antisense RNA 1 (ADPGK-AS1), non-coding RNA.
LINC00661	0.578695	0.529471	0.16507	1.69831	uc002nca	long intergenic non-protein coding RNA 661 (LINC00661), non-coding RNA.
NPPA-AS1	0.578913	0.530798	0.165871	1.69859	uc010oay	NPPA antisense RNA 1 (NPPA-AS1), antisense RNA.
LOC158376	0.578913	0.735554	0.4402	1.22908	uc003zys	uncharacterized LOC158376 (LOC158376), non-coding RNA.
LOC646168	0.578913	0.620782	0.266239	1.44746	uc003ffc	uncharacterized LOC646168 (LOC646168), non-coding RNA.
LOC100631378	0.580591	0.735516	0.43922	1.23169	uc002ohi	uncharacterized 100631378 (LOC100631378), non-coding RNA.
FLJ41350	0.581531	0.473869	0.115583	1.94277	uc010qpy	uncharacterized LOC399806 (FLJ41350), non-coding RNA.
LOC151009	0.581531	0.663695	0.323376	1.36216	uc010fjy	uncharacterized LOC151009 (LOC151009), non-coding RNA.
LINC00898	0.582467	0.532544	0.166223	1.70616	uc003bii	long intergenic non-protein coding RNA 898 (LINC00898), non-coding RNA.
SOX2-OT	0.582467	0.591815	0.230408	1.52011	uc003fkw	SOX2 overlapping transcript (non-protein coding) (SOX2-OT), transcript variant 4, non-coding RNA.
ZNF571-AS1	0.582668	0.655101	0.310241	1.3833	uc002ogm	ZNF571 antisense RNA 1 (ZNF571-AS1), transcript variant 2, non-coding RNA.
LOC100505718	0.582668	1.36552	0.812935	2.2937	uc003xyc	uncharacterized LOC100505718 (LOC100505718), non-coding RNA.
LOC283587	0.582668	0.737697	0.441837	1.23167	uc001xvw	uncharacterized LOC283587 (LOC283587), non-coding RNA.
LOC100130238	0.583651	1.35829	0.80944	2.2793	uc010tbp	uncharacterized LOC100130238 (LOC100130238), non-coding RNA.
LINC00685	0.583651	0.734713	0.435846	1.23852	uc011mgz	long intergenic non-protein coding RNA 685 (LINC00685), transcript variant 1, non-coding RNA.
NR2F1-AS1	0.583651	1.35616	0.809743	2.27129	uc003kkg	NR2F1 antisense RNA 1 (NR2F1-AS1), non-coding RNA.
LOC401074	0.583651	0.736608	0.438729	1.23674	uc003dpu	uncharacterized LOC401074 (LOC401074), transcript variant 1, non-coding RNA.
LOC339529	0.583651	0.688121	0.357134	1.32586	uc001iac	uncharacterized LOC339529 (LOC339529), non-coding RNA.
LINC00884	0.583651	1.35464	0.8089	2.26857	uc003fua	long intergenic non-protein coding RNA 884 (LINC00884), non-coding RNA.
LOC285033	0.583651	0.7375	0.438981	1.23902	uc002svn	uncharacterized LOC285033 (LOC285033), non-coding RNA.
FTX	0.583651	0.732137	0.431258	1.24293	uc010nlq	FTX transcript, XIST regulator (non-protein coding) (FTX), non-coding RNA.
LOC550112	0.583651	0.737735	0.439341	1.23879	uc003hdl	uncharacterized LOC550112 (LOC550112), non-coding RNA.
SENP3-EIF4A1	0.583651	1.35461	0.808929	2.26838	uc002ghr	SENP3-EIF4A1 readthrough (SENP3-EIF4A1), non-coding RNA.
USP3-AS1	0.583651	0.736657	0.437395	1.24067	uc002amk	USP3 antisense RNA 1 (USP3-AS1), non-coding RNA.
LOC79015	0.583651	1.35807	0.807295	2.28462	uc002xmk	uncharacterized LOC79015 (LOC79015), non-coding RNA.
DNM1P35	0.583651	0.738043	0.438578	1.24199	uc002bay	DNM1 pseudogene 35 (DNM1P35), non-coding RNA.
ZFAS1	0.583651	1.35302	0.806382	2.27022	uc002xun	ZNFX1 antisense RNA 1 (ZFAS1), transcript variant 3, non-coding RNA.
LOC286186	0.583651	0.374397	0.0517738	2.70741	uc003xvk	uncharacterized LOC286186 (LOC286186), non-coding RNA.
LINC00607	0.585276	0.738909	0.439792	1.24146	uc002vfm	long intergenic non-protein coding RNA 607 (LINC00607), non-coding RNA.
BDNF-AS	0.586897	4.1807	0.568299	30.7554	uc001mrr	BDNF antisense RNA (BDNF-AS), transcript variant BT1B, non-coding RNA.
FLJ42875	0.587795	0.737668	0.437691	1.24324	uc001aka	uncharacterized LOC440556 (FLJ42875), transcript variant 1, non-coding RNA.
LINC00494	0.587795	0.740067	0.441308	1.24108	uc010zye	long intergenic non-protein coding RNA 494 (LINC00494), non-coding RNA.
EMX2OS	0.591015	0.738393	0.436355	1.2495	uc001ldf	EMX2 opposite strand/antisense RNA (EMX2OS), non-coding RNA.
STXBP5-AS1	0.591015	0.741934	0.443496	1.2412	uc003qlu	STXBP5 antisense RNA 1 (STXBP5-AS1), non-coding RNA.
LINC00264	0.59654	0.742551	0.442493	1.24608	uc001ist	long intergenic non-protein coding RNA 264 (LINC00264), non-coding RNA.
NOP14-AS1	0.59654	0.739251	0.437505	1.24911	uc003ggi	NOP14 antisense RNA 1 (NOP14-AS1), non-coding RNA.
LOC100126784	0.596826	1.34531	0.801965	2.25678	uc010rdl	uncharacterized LOC100126784 (LOC100126784), non-coding RNA.
GUSBP4	0.596826	0.68465	0.345441	1.35695	uc003ped	glucuronidase, beta pseudogene 4 (GUSBP4), non-coding RNA.
PCBP1-AS1	0.596826	0.743773	0.443414	1.24759	uc002sgc	PCBP1 antisense RNA 1 (PCBP1-AS1), non-coding RNA.
LOC441009	0.596826	0.742572	0.441763	1.24821	uc010idu	uncharacterized LOC441009 (LOC441009), non-coding RNA.
HCG18	0.596826	0.74469	0.445656	1.24438	uc003npy	HLA complex group 18 (non-protein coding) (HCG18), transcript variant 2, non-coding RNA.
BMS1P4	0.596826	0.74028	0.436954	1.25417	uc001juv	BMS1 pseudogene 4 (BMS1P4), non-coding RNA.
FLVCR1-AS1	0.596968	0.744827	0.445503	1.24526	uc001hjr	FLVCR1 antisense RNA 1 (head to head) (FLVCR1-AS1), transcript variant 1, non-coding RNA.
LOC388692	0.596968	0.743113	0.441475	1.25085	uc010pbf	uncharacterized LOC388692 (LOC388692), non-coding RNA.
LINC00954	0.596968	0.632604	0.271286	1.47515	uc002rdd	long intergenic non-protein coding RNA 954 (LINC00954), non-coding RNA.
LOC441009	0.602406	0.377334	0.0510877	2.787	uc003gng	uncharacterized LOC441009 (LOC441009), non-coding RNA.
CLLU1	0.602406	1.35371	0.800521	2.28917	uc001tce	chronic lymphocytic leukemia up-regulated 1 (CLLU1), transcript variant 3, non-coding RNA.
LINC00116	0.603971	0.745776	0.444877	1.25019	uc002tfq	long intergenic non-protein coding RNA 116 (LINC00116), non-coding RNA.
LOC493754	0.605533	0.746711	0.446058	1.25001	uc010lad	RAB guanine nucleotide exchange factor (GEF) 1 pseudogene (LOC493754), non-coding RNA.
LINC00910	0.607919	1.3376	0.799688	2.23735	uc010czf	long intergenic non-protein coding RNA 910 (LINC00910), transcript variant 1, non-coding RNA.
FGD5-AS1	0.607919	0.745861	0.44335	1.25478	uc003bzh	FGD5 antisense RNA 1 (FGD5-AS1), transcript variant 1, non-coding RNA.
DLEU2	0.607919	0.547156	0.170489	1.75601	uc001vdv	deleted in lymphocytic leukemia 2 (non-protein coding) (DLEU2), non-coding RNA.
RGMB-AS1	0.610379	0.747775	0.445554	1.25499	uc003knd	RGMB antisense RNA 1 (RGMB-AS1), non-coding RNA.
HCG18	0.610379	0.747898	0.446925	1.25155	uc003npx	HLA complex group 18 (non-protein coding) (HCG18), transcript variant 1, non-coding RNA.
THTPA	0.610379	0.586849	0.211348	1.6295	uc001wkb	thiamine triphosphatase (THTPA), transcript variant 9, non-coding RNA.
LINC00896	0.610379	1.33653	0.796159	2.24366	uc002zrt	long intergenic non-protein coding RNA 896 (LINC00896), non-coding RNA.
LIPE-AS1	0.610379	1.33613	0.796729	2.24072	uc002ott	LIPE antisense RNA 1 (LIPE-AS1), transcript variant 1, non-coding RNA.
MEG8	0.610379	0.749765	0.448804	1.25255	uc010txl	maternally expressed 8 (non-protein coding) (MEG8), non-coding RNA.
LINC00478	0.611915	0.656248	0.297761	1.44633	uc010glc	long intergenic non-protein coding RNA 478 (LINC00478), transcript variant 1, non-coding RNA.
WEE2-AS1	0.612	1.3385	0.795088	2.2533	uc011krh	WEE2 antisense RNA 1 (WEE2-AS1), non-coding RNA.
LINC00514	0.612	0.749926	0.448982	1.25259	uc002css	long intergenic non-protein coding RNA 514 (LINC00514), non-coding RNA.
TCL6	0.612	0.746981	0.441792	1.26299	uc001yet	T-cell leukemia/lymphoma 6 (non-protein coding) (TCL6), non-coding RNA.
TUG1	0.612169	1.33298	0.795946	2.23235	uc003ajh	taurine upregulated 1 (non-protein coding) (TUG1), non-coding RNA.
NAMA	0.612169	3.84939	0.526178	28.1613	uc004azy	non-protein coding RNA, associated with MAP kinase pathway and growth arrest (NAMA), transcript variant 2, non-coding RNA.
NAMA	0.612169	3.84939	0.526178	28.1613	uc004azl	non-protein coding RNA, associated with MAP kinase pathway and growth arrest (NAMA), transcript variant 1, non-coding RNA.
LINC00222	0.612169	1.60064	0.722746	3.54487	uc003pso	long intergenic non-protein coding RNA 222 (LINC00222), non-coding RNA.
LOC643401	0.612169	1.51888	0.743783	3.10171	uc010iuh	uncharacterized LOC643401 (LOC643401), non-coding RNA.
INHBA-AS1	0.612169	0.751108	0.448989	1.25652	uc003ths	INHBA antisense RNA 1 (INHBA-AS1), transcript variant 2, non-coding RNA.
FLJ33630	0.613684	0.722273	0.396159	1.31684	uc003kuo	uncharacterized LOC644873 (FLJ33630), non-coding RNA.
STXBP5-AS1	0.614478	0.75092	0.448147	1.25825	uc003qls	STXBP5 antisense RNA 1 (STXBP5-AS1), non-coding RNA.
LOC257396	0.614478	0.751285	0.448784	1.25768	uc003jpb	uncharacterized LOC257396 (LOC257396), non-coding RNA.
BCDIN3D-AS1	0.614553	0.749712	0.445345	1.2621	uc010smn	BCDIN3D antisense RNA 1 (BCDIN3D-AS1), transcript variant 2, non-coding RNA.
MICA	0.614553	1.32985	0.794959	2.22465	uc003rxz	MHC class I polypeptide-related sequence A (MICA), transcript variant 2 (allele unknown), non-coding RNA.
LINC00116	0.614553	0.554843	0.173429	1.77508	uc010fjw	long intergenic non-protein coding RNA 116 (LINC00116), non-coding RNA.
BOLA3-AS1	0.616056	1.33107	0.791903	2.23732	uc002skf	BOLA3 antisense RNA 1 (head to head) (BOLA3-AS1), transcript variant 3, non-coding RNA.
IGF2-AS	0.618333	1.3292	0.793197	2.22741	uc001lvl	IGF2 antisense RNA (IGF2-AS), transcript variant 2, non-coding RNA.
NPHP3-AS1	0.618333	0.705218	0.365937	1.35906	uc003epg	NPHP3 antisense RNA 1 (NPHP3-AS1), non-coding RNA.
LINC00658	0.618333	2.03454	0.634274	6.52612	uc010gbl	long intergenic non-protein coding RNA 658 (LINC00658), transcript variant 2, non-coding RNA.
ADORA2A-AS1	0.618394	0.751297	0.445286	1.2676	uc002zzz	ADORA2A antisense RNA 1 (ADORA2A-AS1), transcript variant 1, non-coding RNA.
LOC100505817	0.618394	1.40866	0.770028	2.57695	uc002llc	uncharacterized LOC100505817 (LOC100505817), non-coding RNA.
MAFG-AS1	0.618394	0.751764	0.447114	1.264	uc002kco	MAFG antisense RNA 1 (head to head) (MAFG-AS1), non-coding RNA.
LOC100128946	0.618455	0.753779	0.449764	1.26329	uc003bip	uncharacterized LOC100128946 (LOC100128946), non-coding RNA.
HNF1A-AS1	0.618455	0.750934	0.445652	1.26534	uc010szm	HNF1A antisense RNA 1 (HNF1A-AS1), non-coding RNA.
LOC100507244	0.618455	0.754325	0.450853	1.26206	uc004aho	uncharacterized LOC100507244 (LOC100507244), non-coding RNA.
IQCH-AS1	0.619282	1.32697	0.790672	2.22704	uc002aqr	IQCH antisense RNA 1 (IQCH-AS1), transcript variant 2, non-coding RNA.
NAMA	0.619282	0.725158	0.397345	1.32342	uc004bac	non-protein coding RNA, associated with MAP kinase pathway and growth arrest (NAMA), transcript variant 1, non-coding RNA.
LOC285593	0.619282	0.753677	0.447733	1.26868	uc003mcp	uncharacterized LOC285593 (LOC285593), transcript variant 1, non-coding RNA.
ANKRD26P3	0.619282	0.663004	0.300396	1.46331	uc010tck	ankyrin repeat domain 26 pseudogene 3 (ANKRD26P3), non-coding RNA.
SNX29P2	0.619282	0.754826	0.449755	1.26683	uc002dsj	sorting nexin 29 pseudogene 2 (SNX29P2), non-coding RNA.
LOC100133286	0.620753	0.755797	0.451451	1.26532	uc011aea	uncharacterized LOC100133286 (LOC100133286), non-coding RNA.
LINC00705	0.620805	1.35635	0.783042	2.3494	uc001ihg	long intergenic non-protein coding RNA 705 (LINC00705), non-coding RNA.
FAM13A-AS1	0.620805	0.755281	0.44969	1.26854	uc003hrz	FAM13A antisense RNA 1 (FAM13A-AS1), non-coding RNA.
LINC00917	0.620805	2.3956	0.581947	9.86157	uc010chq	long intergenic non-protein coding RNA 917 (LINC00917), non-coding RNA.
HAR1B	0.620908	1.32377	0.787785	2.22443	uc002yee	highly accelerated region 1B (non-protein coding) (HAR1B), non-coding RNA.
LOC285889	0.620908	0.755009	0.450412	1.26559	uc003wml	uncharacterized LOC285889 (LOC285889), non-coding RNA.
LOC642929	0.620908	2.38801	0.580596	9.82194	uc004acy	general transcription factor II, i pseudogene (LOC642929), non-coding RNA.
NUTM2A-AS1	0.620908	0.753959	0.445815	1.27509	uc009xtd	NUTM2A antisense RNA 1 (NUTM2A-AS1), non-coding RNA.
LOC643406	0.620908	0.757064	0.452126	1.26767	uc002wmb	uncharacterized LOC643406 (LOC643406), non-coding RNA.
EGOT	0.620908	1.32736	0.785934	2.24177	uc003bqd	eosinophil granule ontogeny transcript (non-protein coding) (EGOT), non-coding RNA.
LINC00667	0.621756	0.758354	0.453856	1.26714	uc002kmo	long intergenic non-protein coding RNA 667 (LINC00667), non-coding RNA.
TP53TG1	0.621756	0.755668	0.450513	1.26752	uc003uiq	TP53 target 1 (non-protein coding) (TP53TG1), non-coding RNA.
ERVK13-1	0.621756	0.758578	0.454028	1.26741	uc010bss	endogenous retrovirus group K13, member 1 (ERVK13-1), non-coding RNA.
FAM74A3	0.621756	0.66665	0.302313	1.47007	uc010mmk	family with sequence similarity 74, member A3 (FAM74A3), non-coding RNA.
RAD21-AS1	0.621756	1.31975	0.786701	2.21399	uc003yoe	RAD21 antisense RNA 1 (RAD21-AS1), non-coding RNA.
LOC100506343	0.621756	0.756109	0.450129	1.27008	uc001ebq	uncharacterized LOC100506343 (LOC100506343), transcript variant 1, non-coding RNA.
BHLHE40-AS1	0.621756	1.32107	0.788011	2.21474	uc010hcd	BHLHE40 antisense RNA 1 (BHLHE40-AS1), non-coding RNA.
CT49	0.621756	2.3753	0.57624	9.79113	uc003jfb	cancer/testis antigen 49 (non-protein coding) (CT49), non-coding RNA.
LOC401321	0.622498	1.32144	0.784444	2.22604	uc003tcz	uncharacterized LOC401321 (LOC401321), non-coding RNA.
LOC100505622	0.622498	1.32769	0.785003	2.24553	uc002oss	uncharacterized LOC100505622 (LOC100505622), non-coding RNA.
ATXN3	0.623933	0.757979	0.450426	1.27553	uc001yae	ataxin 3 (ATXN3), transcript variant a, non-coding RNA.
LOC100506714	0.623973	1.31911	0.783722	2.22025	uc003bfp	uncharacterized LOC100506714 (LOC100506714), transcript variant 2, non-coding RNA.
LOC100506025	0.623973	0.755827	0.446267	1.28012	uc003stf	uncharacterized LOC100506025 (LOC100506025), transcript variant 1, non-coding RNA.
LOC440894	0.623973	1.348	0.779356	2.33153	uc002tfs	uncharacterized LOC440894 (LOC440894), transcript variant 1, non-coding RNA.
IKZF3	0.624706	0.758646	0.451314	1.27526	uc010wel	IKAROS family zinc finger 3 (Aiolos) (IKZF3), transcript variant 16, non-coding RNA.
SDHAP2	0.624706	1.315	0.787117	2.1969	uc003fuu	succinate dehydrogenase complex, subunit A, flavoprotein pseudogene 2 (SDHAP2), non-coding RNA.
LOC100507501	0.625435	1.31448	0.785831	2.19876	uc002cwa	uncharacterized LOC100507501 (LOC100507501), non-coding RNA.
LINC00939	0.625435	0.760625	0.454192	1.2738	uc001uhg	long intergenic non-protein coding RNA 939 (LINC00939), non-coding RNA.
LINC00623	0.626854	1.31309	0.786986	2.19089	uc001ekr	long intergenic non-protein coding RNA 623 (LINC00623), non-coding RNA.
GHRLOS	0.62827	0.562183	0.173045	1.8264	uc011aty	ghrelin opposite strand/antisense RNA (GHRLOS), transcript variant 1, non-coding RNA.
LOC96610	0.628295	0.761053	0.453457	1.2773	uc011aiq	BMS1 homolog, ribosome assembly protein (yeast) pseudogene (LOC96610), non-coding RNA.
DGCR9	0.628295	0.759773	0.452477	1.27577	uc002zop	DiGeorge syndrome critical region gene 9 (DGCR9), non-coding RNA.
TMEM254-AS1	0.628295	0.759351	0.450943	1.27868	uc001kbj	TMEM254 antisense RNA 1 (TMEM254-AS1), transcript variant 5, non-coding RNA.
SETD5-AS1	0.629011	0.760248	0.451801	1.27927	uc003brm	SETD5 antisense RNA 1 (SETD5-AS1), non-coding RNA.
MFI2-AS1	0.629011	0.76217	0.455234	1.27605	uc003fxj	MFI2 antisense RNA 1 (MFI2-AS1), non-coding RNA.
LINC00507	0.629724	3.52149	0.48201	25.7274	uc001uhq	long intergenic non-protein coding RNA 507 (LINC00507), non-coding RNA.
NPSR1-AS1	0.629724	1.45555	0.735339	2.88117	uc010kwx	NPSR1 antisense RNA 1 (NPSR1-AS1), transcript variant 3, non-coding RNA.
C17orf76-AS1	0.629744	0.758265	0.446986	1.28631	uc002gqc	C17orf76 antisense RNA 1 (C17orf76-AS1), transcript variant 1, non-coding RNA.
LIPE-AS1	0.629744	0.763518	0.457309	1.27476	uc010eif	LIPE antisense RNA 1 (LIPE-AS1), transcript variant 2, non-coding RNA.
LOC283299	0.629744	1.32735	0.780658	2.25689	uc001mfs	uncharacterized LOC283299 (LOC283299), non-coding RNA.
DLEU2	0.633223	1.6092	0.685194	3.77925	uc001vdx	deleted in lymphocytic leukemia 2 (non-protein coding) (DLEU2), non-coding RNA.
FAM138E	0.633241	0.571817	0.178833	1.82838	uc010bpi	family with sequence similarity 138, member E (FAM138E), non-coding RNA.
CACNA1C-AS1	0.633241	0.762719	0.453271	1.28343	uc001qkx	CACNA1C antisense RNA 1 (CACNA1C-AS1), non-coding RNA.
RNF144A-AS1	0.633241	1.31376	0.780607	2.21106	uc002qyq	RNF144A antisense RNA 1 (RNF144A-AS1), non-coding RNA.
SNHG17	0.633241	0.763716	0.455845	1.27952	uc002xii	small nucleolar RNA host gene 17 (non-protein coding) (SNHG17), transcript variant 1, non-coding RNA.
ATXN8OS	0.633241	0.699724	0.34337	1.42591	uc010aej	ATXN8 opposite strand (non-protein coding) (ATXN8OS), antisense RNA.
LOC643401	0.633241	0.734457	0.400662	1.34634	uc003jgv	uncharacterized LOC643401 (LOC643401), non-coding RNA.
LINC00240	0.633267	0.764731	0.456429	1.28128	uc003nit	long intergenic non-protein coding RNA 240 (LINC00240), non-coding RNA.
DLGAP1-AS3	0.633267	0.764217	0.455196	1.28302	uc002kml	DLGAP1 antisense RNA 3 (DLGAP1-AS3), non-coding RNA.
FLJ46906	0.633267	1.30559	0.782297	2.17891	uc003qib	uncharacterized LOC441172 (FLJ46906), non-coding RNA.
LOC100499484	0.633267	0.764548	0.455816	1.28239	uc011luu	SUGT1-1300002K09Rik pseudogene (LOC100499484), non-coding RNA.
LOC100506134	0.633267	0.755892	0.438017	1.30445	uc002udm	uncharacterized LOC100506134 (LOC100506134), transcript variant 2, non-coding RNA.
LOC401463	0.633267	0.718772	0.372523	1.38685	uc003xvg	uncharacterized LOC401463 (LOC401463), non-coding RNA.
LOC100130691	0.633267	0.765281	0.456408	1.28318	uc002ulj	uncharacterized LOC100130691 (LOC100130691), non-coding RNA.
LIMD1-AS1	0.633267	0.76609	0.457824	1.28192	uc003cor	LIMD1 antisense RNA 1 (LIMD1-AS1), non-coding RNA.
FAM201A	0.633267	0.763166	0.452693	1.28657	uc004abh	family with sequence similarity 201, member A (FAM201A), non-coding RNA.
LINC00882	0.634635	0.766935	0.459079	1.28124	uc003dwf	long intergenic non-protein coding RNA 882 (LINC00882), non-coding RNA.
NBLA00301	0.635319	0.711953	0.360316	1.40676	uc010iri	Nbla00301 (NBLA00301), non-coding RNA.
DTX2P1-UPK3BP1-PMS2P11	0.635319	1.30579	0.778915	2.18906	uc003ufw	DTX2P1-UPK3BP1-PMS2P11 readthrough transcribed pseudogene (DTX2P1-UPK3BP1-PMS2P11), non-coding RNA.
UBL7-AS1	0.636	0.7652	0.455432	1.28566	uc002aya	UBL7 antisense RNA 1 (head to head) (UBL7-AS1), transcript variant 2, non-coding RNA.
LINC00675	0.636	1.30232	0.779364	2.17619	uc002gmz	long intergenic non-protein coding RNA 675 (LINC00675), non-coding RNA.
LINC00598	0.637358	0.766797	0.456711	1.28742	uc001uxk	long intergenic non-protein coding RNA 598 (LINC00598), transcript variant TTL-T, non-coding RNA.
LOC643401	0.640731	3.36967	0.461509	24.6034	uc003jgt	uncharacterized LOC643401 (LOC643401), non-coding RNA.
SLX1B-SULT1A4	0.640731	0.767274	0.456633	1.28924	uc002dta	SLX1B-SULT1A4 readthrough (NMD candidate) (SLX1B-SULT1A4), non-coding RNA.
NCBP2-AS2	0.640731	1.30067	0.776635	2.17829	uc003fxg	NCBP2 antisense RNA 2 (head to head) (NCBP2-AS2), non-coding RNA.
LINC00910	0.640731	0.740609	0.405584	1.35237	uc010wid	long intergenic non-protein coding RNA 910 (LINC00910), transcript variant 1, non-coding RNA.
PCGEM1	0.642076	0.579054	0.180886	1.85367	uc002ute	PCGEM1, prostate-specific transcript (non-protein coding) (PCGEM1), non-coding RNA.
IKZF3	0.645442	1.91689	0.597855	6.1461	uc002htb	IKAROS family zinc finger 3 (Aiolos) (IKZF3), transcript variant 14, non-coding RNA.
SNHG7	0.647393	0.768303	0.455495	1.29593	uc004cio	small nucleolar RNA host gene 7 (non-protein coding) (SNHG7), transcript variant 2, non-coding RNA.
LOC100129195	0.647393	1.29586	0.775357	2.16578	uc003nkk	uncharacterized LOC100129195 (LOC100129195), transcript variant 1, non-coding RNA.
TTN-AS1	0.647393	0.76796	0.454129	1.29867	uc002ump	TTN antisense RNA 1 (TTN-AS1), transcript variant 2, non-coding RNA.
LINC00918	0.647393	0.769914	0.457472	1.29575	uc002egx	long intergenic non-protein coding RNA 918 (LINC00918), non-coding RNA.
FDPSP2	0.647393	1.29845	0.773698	2.17911	uc003ufi	farnesyl diphosphate synthase pseudogene 2 (FDPSP2), non-coding RNA.
SLC26A4-AS1	0.647393	0.769881	0.457069	1.29678	uc003veo	SLC26A4 antisense RNA 1 (SLC26A4-AS1), non-coding RNA.
BDNF-AS	0.648	0.772244	0.46202	1.29077	uc001mrm	BDNF antisense RNA (BDNF-AS), transcript variant BT2B, non-coding RNA.
ZFAS1	0.648	1.29978	0.770462	2.19274	uc002xul	ZNFX1 antisense RNA 1 (ZFAS1), transcript variant 1, non-coding RNA.
BDNF-AS	0.648	2.22971	0.538934	9.22486	uc001mrp	BDNF antisense RNA (BDNF-AS), transcript variant BT2A, non-coding RNA.
PRR26	0.648	0.772769	0.46268	1.29068	uc001ifr	proline rich 26 (PRR26), transcript variant 1, non-coding RNA.
LOC100506178	0.648	0.772111	0.460445	1.29474	uc003svi	uncharacterized LOC100506178 (LOC100506178), non-coding RNA.
RASAL2-AS1	0.649319	0.772808	0.461552	1.29397	uc001gln	RASAL2 antisense RNA 1 (RASAL2-AS1), non-coding RNA.
LOC100499183	0.649956	1.29829	0.770275	2.18826	uc003ylf	uncharacterized LOC100499183 (LOC100499183), non-coding RNA.
LINC00605	0.649956	1.29435	0.772823	2.16782	uc001ymn	long intergenic non-protein coding RNA 605 (LINC00605), non-coding RNA.
C17orf76-AS1	0.654569	0.773981	0.462943	1.294	uc010vwk	C17orf76 antisense RNA 1 (C17orf76-AS1), transcript variant 9, non-coding RNA.
ESRG	0.654569	0.751635	0.418195	1.35094	uc003dhj	embryonic stem cell related (non-protein coding) (ESRG), non-coding RNA.
NR2F1-AS1	0.657112	0.6853	0.30855	1.52207	uc011cue	NR2F1 antisense RNA 1 (NR2F1-AS1), non-coding RNA.
LINC00299	0.657112	0.763052	0.438275	1.3285	uc010eww	long intergenic non-protein coding RNA 299 (LINC00299), non-coding RNA.
LINC00839	0.657112	0.736453	0.389716	1.39169	uc009xmf	long intergenic non-protein coding RNA 839 (LINC00839), non-coding RNA.
LOC285629	0.657112	1.29009	0.768894	2.16457	uc003lyq	uncharacterized LOC285629 (LOC285629), non-coding RNA.
LOC284632	0.657112	0.751686	0.41666	1.3561	uc010oei	uncharacterized LOC284632 (LOC284632), non-coding RNA.
MIR137HG	0.658408	1.32892	0.75598	2.33608	uc009wdx	MIR137 host gene (non-protein coding) (MIR137HG), non-coding RNA.
ZBED3-AS1	0.660839	0.776923	0.464277	1.30011	uc003kez	ZBED3 antisense RNA 1 (ZBED3-AS1), non-coding RNA.
LOC339524	0.660839	0.757891	0.426025	1.34827	uc001dmg	uncharacterized LOC339524 (LOC339524), transcript variant 1, non-coding RNA.
LINC00086	0.660839	0.777774	0.46585	1.29856	uc004eyv	long intergenic non-protein coding RNA 86 (LINC00086), non-coding RNA.
LINC00635	0.660839	0.531371	0.128135	2.20358	uc003dwr	long intergenic non-protein coding RNA 635 (LINC00635), transcript variant 2, non-coding RNA.
LOC100506229	0.660839	0.534166	0.129965	2.19547	uc003iwz	uncharacterized LOC100506229 (LOC100506229), transcript variant 1, non-coding RNA.
PLCE1-AS1	0.660839	1.2852	0.769847	2.14554	uc001kjo	PLCE1 antisense RNA 1 (PLCE1-AS1), non-coding RNA.
MCM3AP-AS1	0.660839	0.723714	0.365533	1.43287	uc002zin	MCM3AP antisense RNA 1 (MCM3AP-AS1), antisense RNA.
LOC100130264	0.660839	0.749373	0.40984	1.37019	uc010zsd	uncharacterized LOC100130264 (LOC100130264), non-coding RNA.
SNHG12	0.664078	0.778555	0.465117	1.30322	uc001bqk	small nucleolar RNA host gene 12 (non-protein coding) (SNHG12), non-coding RNA.
WT1-AS	0.665354	0.774454	0.456481	1.31392	uc010rec	WT1 antisense RNA (WT1-AS), non-coding RNA.
ZFAS1	0.665945	1.2831	0.766729	2.14722	uc002xuj	ZNFX1 antisense RNA 1 (ZFAS1), transcript variant 2, non-coding RNA.
LOC154092	0.665945	1.29242	0.765615	2.18172	uc003qet	uncharacterized LOC154092 (LOC154092), transcript variant 2, non-coding RNA.
LOC100505702	0.667215	1.28507	0.765612	2.15697	uc003hlg	uncharacterized LOC100505702 (LOC100505702), transcript variant 4, non-coding RNA.
ZBED5-AS1	0.668482	0.77997	0.465576	1.30667	uc001mjm	ZBED5 antisense RNA 1 (ZBED5-AS1), non-coding RNA.
SLC8A1-AS1	0.668963	0.779942	0.465952	1.30552	uc002rrw	SLC8A1 antisense RNA 1 (SLC8A1-AS1), non-coding RNA.
LOC257358	0.668963	0.777194	0.459178	1.31546	uc011deu	uncharacterized LOC257358 (LOC257358), non-coding RNA.
RNF219-AS1	0.668963	1.28202	0.766092	2.14542	uc001vku	RNF219 antisense RNA 1 (RNF219-AS1), non-coding RNA.
LEMD1-AS1	0.668963	1.27972	0.766005	2.13794	uc001hch	LEMD1 antisense RNA 1 (LEMD1-AS1), non-coding RNA.
PTOV1-AS1	0.668963	0.774847	0.456388	1.31552	uc002ppy	PTOV1 antisense RNA 1 (PTOV1-AS1), non-coding RNA.
ZNF205-AS1	0.67398	0.781681	0.466703	1.30924	uc010bte	ZNF205 antisense RNA 1 (ZNF205-AS1), transcript variant 2, non-coding RNA.
LINC00870	0.67398	0.779038	0.462709	1.31163	uc003dpd	long intergenic non-protein coding RNA 870 (LINC00870), non-coding RNA.
LOC285696	0.67398	0.782899	0.468912	1.30713	uc003jfw	uncharacterized LOC285696 (LOC285696), non-coding RNA.
MATN1-AS1	0.67398	0.781249	0.465204	1.31201	uc001bsb	MATN1 antisense RNA 1 (MATN1-AS1), non-coding RNA.
NAMA	0.674429	3.06083	0.416769	22.4793	uc004baa	non-protein coding RNA, associated with MAP kinase pathway and growth arrest (NAMA), transcript variant 1, non-coding RNA.
LINC00900	0.674429	0.781071	0.464721	1.31277	uc009yzb	long intergenic non-protein coding RNA 900 (LINC00900), non-coding RNA.
LINC00608	0.674429	0.440231	0.0607905	3.18805	uc002vjg	long intergenic non-protein coding RNA 608 (LINC00608), transcript variant 1, non-coding RNA.
LOC401164	0.674429	1.29418	0.757227	2.21189	uc003izo	uncharacterized LOC401164 (LOC401164), non-coding RNA.
LINC00271	0.674429	0.720254	0.352173	1.47305	uc003qgo	long intergenic non-protein coding RNA 271 (LINC00271), non-coding RNA.
KANSL1-AS1	0.67567	0.783073	0.466757	1.31375	uc002ike	KANSL1 antisense RNA 1 (KANSL1-AS1), non-coding RNA.
LOC100505702	0.676909	1.27774	0.762145	2.14214	uc003hlh	uncharacterized LOC100505702 (LOC100505702), transcript variant 2, non-coding RNA.
CEBPA-AS1	0.678145	0.783858	0.467318	1.31481	uc002nuo	CEBPA antisense RNA 1 (head to head) (CEBPA-AS1), non-coding RNA.
JAZF1-AS1	0.679378	0.783641	0.466756	1.31566	uc011jzq	JAZF1 antisense RNA 1 (JAZF1-AS1), non-coding RNA.
SNHG6	0.679796	1.27689	0.75818	2.15048	uc003xxa	small nucleolar RNA host gene 6 (non-protein coding) (SNHG6), non-coding RNA.
FLJ31306	0.679796	0.782703	0.463663	1.32127	uc001xdn	uncharacterized LOC379025 (FLJ31306), transcript variant 2, non-coding RNA.
FLJ36777	0.679796	0.785934	0.470538	1.31274	uc003gka	uncharacterized LOC730971 (FLJ36777), non-coding RNA.
BDNF-AS	0.679796	0.665347	0.26576	1.66574	uc009yix	BDNF antisense RNA (BDNF-AS), transcript variant BT1A, non-coding RNA.
LOC100499227	0.679796	0.785706	0.46923	1.31563	uc001pwo	uncharacterized LOC100499227 (LOC100499227), non-coding RNA.
OIP5-AS1	0.682105	1.2756	0.75756	2.1479	uc001znm	OIP5 antisense RNA 1 (OIP5-AS1), non-coding RNA.
MLK7-AS1	0.682105	0.785503	0.467628	1.31946	uc002uib	MLK7 antisense RNA 1 (MLK7-AS1), non-coding RNA.
MIAT	0.682105	1.47604	0.667144	3.2657	uc003add	myocardial infarction associated transcript (non-protein coding) (MIAT), transcript variant 2, non-coding RNA.
LOC100506599	0.682105	0.786445	0.470122	1.31561	uc004cfp	uncharacterized LOC100506599 (LOC100506599), non-coding RNA.
KTN1-AS1	0.682105	1.27139	0.759174	2.12921	uc001xca	KTN1 antisense RNA 1 (KTN1-AS1), non-coding RNA.
NUTM2A-AS1	0.683181	1.26973	0.758757	2.12479	uc001kem	NUTM2A antisense RNA 1 (NUTM2A-AS1), non-coding RNA.
BCAR4	0.683181	1.35767	0.717624	2.56858	uc010uyv	breast cancer anti-estrogen resistance 4 (non-protein coding) (BCAR4), non-coding RNA.
LINC00470	0.683181	0.702687	0.318169	1.55191	uc002klb	long intergenic non-protein coding RNA 470 (LINC00470), transcript variant 2, non-coding RNA.
MEG3	0.683181	0.787711	0.470832	1.31786	uc010txf	maternally expressed 3 (non-protein coding) (MEG3), transcript variant 14, non-coding RNA.
EGFLAM-AS2	0.683716	1.38888	0.701713	2.74895	uc003jld	EGFLAM antisense RNA 2 (EGFLAM-AS2), transcript variant 1, non-coding RNA.
KCNQ1DN	0.683716	0.750681	0.397659	1.4171	uc009ydq	KCNQ1 downstream neighbor (non-protein coding) (KCNQ1DN), non-coding RNA.
PCA3	0.683824	0.72703	0.356382	1.48316	uc010mpn	prostate cancer antigen 3 (non-protein coding) (PCA3), non-coding RNA.
LOC100128176	0.683824	1.32421	0.731511	2.39715	uc003qmh	uncharacterized LOC100128176 (LOC100128176), non-coding RNA.
CECR7	0.683824	0.786362	0.465576	1.32817	uc002zlx	cat eye syndrome chromosome region, candidate 7 (non-protein coding) (CECR7), non-coding RNA.
ST8SIA6-AS1	0.683824	0.728355	0.357714	1.48303	uc001ipf	ST8SIA6 antisense RNA 1 (ST8SIA6-AS1), non-coding RNA.
TMEM72-AS1	0.683824	0.78889	0.471225	1.3207	uc001jbk	TMEM72 antisense RNA 1 (TMEM72-AS1), non-coding RNA.
LOC153684	0.683824	1.2667	0.758651	2.11498	uc003jng	uncharacterized LOC153684 (LOC153684), non-coding RNA.
LOC100505658	0.683824	1.26856	0.757566	2.12423	uc003lld	uncharacterized LOC100505658 (LOC100505658), non-coding RNA.
LINC00277	0.683824	0.640041	0.22852	1.79264	uc002art	long intergenic non-protein coding RNA 277 (LINC00277), non-coding RNA.
TAPT1-AS1	0.683824	0.788876	0.470027	1.32402	uc011bxf	TAPT1 antisense RNA 1 (head to head) (TAPT1-AS1), transcript variant 1, non-coding RNA.
RGMB-AS1	0.683824	0.787926	0.468445	1.3253	uc003kne	RGMB antisense RNA 1 (RGMB-AS1), non-coding RNA.
LINC00525	0.683824	1.26545	0.757654	2.11357	uc003tnx	long intergenic non-protein coding RNA 525 (LINC00525), non-coding RNA.
LINC00670	0.685019	0.72951	0.358138	1.48598	uc002gnm	long intergenic non-protein coding RNA 670 (LINC00670), transcript variant 2, non-coding RNA.
LOC285847	0.686211	0.790511	0.472561	1.32238	uc010jvy	uncharacterized LOC285847 (LOC285847), non-coding RNA.
WEE2-AS1	0.686732	0.789649	0.47094	1.32404	uc010lnn	WEE2 antisense RNA 1 (WEE2-AS1), non-coding RNA.
HOTAIRM1	0.686732	0.786762	0.464388	1.33292	uc003syg	HOXA transcript antisense RNA, myeloid-specific 1 (HOTAIRM1), transcript variant 1, non-coding RNA.
LINC00324	0.687918	0.789947	0.470718	1.32567	uc002gkp	long intergenic non-protein coding RNA 324 (LINC00324), non-coding RNA.
KLHL7-AS1	0.690955	0.792381	0.474211	1.32403	uc003svo	KLHL7 antisense RNA 1 (head to head) (KLHL7-AS1), non-coding RNA.
MIRLET7BHG	0.691465	1.26259	0.754064	2.11407	uc003bgr	MIRLET7B host gene (non-protein coding) (MIRLET7BHG), non-coding RNA.
FAM66D	0.691465	0.792685	0.474732	1.32359	uc011kxo	family with sequence similarity 66, member D (FAM66D), non-coding RNA.
MIR100HG	0.693148	0.791937	0.471567	1.32996	uc009zbb	mir-100-let-7a-2 cluster host gene (non-protein coding) (MIR100HG), non-coding RNA.
LOC100216545	0.693148	0.78982	0.468354	1.33193	uc003vck	uncharacterized LOC100216545 (LOC100216545), non-coding RNA.
LINC00487	0.693148	0.793196	0.473826	1.32783	uc002qym	long intergenic non-protein coding RNA 487 (LINC00487), non-coding RNA.
BOLA3-AS1	0.694651	0.793548	0.47366	1.32947	uc002skg	BOLA3 antisense RNA 1 (head to head) (BOLA3-AS1), transcript variant 1, non-coding RNA.
LMF1	0.694651	0.794076	0.474547	1.32875	uc002ckm	lipase maturation factor 1 (LMF1), transcript variant 4, non-coding RNA.
LINC00305	0.694651	2.82762	0.38803	20.6052	uc002ljw	long intergenic non-protein coding RNA 305 (LINC00305), non-coding RNA.
FAM66E	0.694651	0.794279	0.474671	1.32909	uc011kws	family with sequence similarity 66, member E (FAM66E), non-coding RNA.
LOC654841	0.694651	0.794154	0.475047	1.32762	uc002vor	uncharacterized LOC654841 (LOC654841), non-coding RNA.
KGFLP2	0.694651	0.793018	0.472607	1.33066	uc004aca	keratinocyte growth factor-like protein 2 (KGFLP2), non-coding RNA.
LOC221122	0.695816	0.750724	0.388455	1.45084	uc001myn	uncharacterized LOC221122 (LOC221122), non-coding RNA.
PCBP1-AS1	0.69631	0.79364	0.472386	1.33337	uc002sge	PCBP1 antisense RNA 1 (PCBP1-AS1), non-coding RNA.
CDKN2B-AS1	0.69631	1.25792	0.751318	2.10612	uc010mix	CDKN2B antisense RNA 1 (CDKN2B-AS1), transcript variant 12, non-coding RNA.
PTCHD3P1	0.698627	0.795874	0.476098	1.33043	uc001ium	patched domain containing 3 pseudogene 1 (PTCHD3P1), non-coding RNA.
LOC654433	0.698627	0.795799	0.475428	1.33205	uc010fks	uncharacterized LOC654433 (LOC654433), transcript variant 1, non-coding RNA.
NBLA00301	0.699115	0.796149	0.475667	1.33256	uc010irl	Nbla00301 (NBLA00301), non-coding RNA.
NBLA00301	0.699115	0.654147	0.236743	1.80748	uc010irk	Nbla00301 (NBLA00301), non-coding RNA.
LOC643723	0.6996	0.795923	0.474905	1.33394	uc001hlp	uncharacterized LOC643723 (LOC643723), non-coding RNA.
LOC400456	0.6996	0.794966	0.472134	1.33854	uc002btm	uncharacterized LOC400456 (LOC400456), non-coding RNA.
LOC400794	0.700084	0.560958	0.134604	2.33778	uc010pkx	uncharacterized LOC400794 (LOC400794), non-coding RNA.
LOC284998	0.700084	0.715168	0.32426	1.57733	uc002tci	uncharacterized LOC284998 (LOC284998), non-coding RNA.
LOC649133	0.700565	0.678284	0.268811	1.7115	uc001pxd	uncharacterized LOC649133 (LOC649133), non-coding RNA.
LINC00304	0.700565	0.797274	0.47624	1.33472	uc002fms	long intergenic non-protein coding RNA 304 (LINC00304), non-coding RNA.
WISP1	0.701045	1.25606	0.748586	2.10757	uc010meb	WNT1 inducible signaling pathway protein 1 (WISP1), transcript variant 5, non-coding RNA.
LOC643387	0.701045	0.798155	0.477791	1.33333	uc010znu	TAR DNA binding protein pseudogene (LOC643387), non-coding RNA.
BZRAP1-AS1	0.703697	0.458812	0.0614788	3.42408	uc010dcu	BZRAP1 antisense RNA 1 (BZRAP1-AS1), transcript variant 3, non-coding RNA.
FAM95B1	0.703697	0.798881	0.477808	1.3357	uc004acg	family with sequence similarity 95, member B1 (FAM95B1), non-coding RNA.
HCP5	0.703697	1.25515	0.74616	2.11135	uc003ntl	HLA complex P5 (non-protein coding) (HCP5), non-coding RNA.
ACVR2B-AS1	0.703697	0.799091	0.478384	1.3348	uc003cie	ACVR2B antisense RNA 1 (ACVR2B-AS1), non-coding RNA.
DLEU7-AS1	0.703697	1.25071	0.749108	2.08819	uc001vey	DLEU7 antisense RNA 1 (DLEU7-AS1), non-coding RNA.
MGC12916	0.703697	0.799868	0.478754	1.33636	uc010vvv	uncharacterized protein MGC12916 (MGC12916), non-coding RNA.
UGDH-AS1	0.703697	0.799121	0.477758	1.33665	uc003gum	UGDH antisense RNA 1 (UGDH-AS1), non-coding RNA.
FOXN3-AS1	0.703697	0.796645	0.472721	1.34253	uc001xxq	FOXN3 antisense RNA 1 (FOXN3-AS1), non-coding RNA.
LOC100506190	0.703697	0.799964	0.478074	1.33858	uc004bxy	uncharacterized LOC100506190 (LOC100506190), non-coding RNA.
LOC100506474	0.703697	0.799484	0.476725	1.34076	uc002rbw	uncharacterized LOC100506474 (LOC100506474), non-coding RNA.
LOC100506085	0.703697	1.36087	0.685663	2.70098	uc003ism	uncharacterized LOC100506085 (LOC100506085), non-coding RNA.
TUSC7	0.703697	2.7176	0.37287	19.8068	uc011bit	tumor suppressor candidate 7 (non-protein coding) (TUSC7), non-coding RNA.
DKFZP686I15217	0.703697	0.778728	0.432769	1.40125	uc011dhq	uncharacterized LOC401232 (DKFZP686I15217), transcript variant 2, non-coding RNA.
FZD10-AS1	0.703697	0.800094	0.47771	1.34004	uc001uih	FZD10 antisense RNA 1 (head to head) (FZD10-AS1), non-coding RNA.
SAP30L-AS1	0.703697	1.24875	0.747381	2.08645	uc003lvi	SAP30L antisense RNA 1 (head to head) (SAP30L-AS1), non-coding RNA.
DKFZP434H168	0.704821	0.78423	0.443366	1.38715	uc002eiv	uncharacterized LOC26077 (DKFZP434H168), non-coding RNA.
LOC100130700	0.705285	0.568569	0.1367	2.36481	uc002edy	uncharacterized LOC100130700 (LOC100130700), transcript variant 2, non-coding RNA.
GCSAML-AS1	0.705285	0.794318	0.464759	1.35757	uc001idd	GCSAML antisense RNA 1 (GCSAML-AS1), non-coding RNA.
MAPKAPK5-AS1	0.705747	1.25169	0.742347	2.11049	uc001tsu	MAPKAPK5 antisense RNA 1 (MAPKAPK5-AS1), non-coding RNA.
LINC00284	0.705747	0.801657	0.479438	1.34043	uc001uzg	long intergenic non-protein coding RNA 284 (LINC00284), non-coding RNA.
CES2	0.706208	0.802047	0.480049	1.34003	uc002eqs	carboxylesterase 2 (CES2), transcript variant 3, non-coding RNA.
INS-IGF2	0.706208	0.798552	0.471596	1.35219	uc001lvf	INS-IGF2 readthrough (INS-IGF2), transcript variant 1, non-coding RNA.
LOC100506190	0.707322	1.24956	0.743259	2.10075	uc004bxv	uncharacterized LOC100506190 (LOC100506190), non-coding RNA.
COX10-AS1	0.709339	0.802259	0.478267	1.34574	uc002goe	COX10 antisense RNA 1 (COX10-AS1), non-coding RNA.
LINC00661	0.709339	0.803193	0.47993	1.34419	uc002ncb	long intergenic non-protein coding RNA 661 (LINC00661), non-coding RNA.
LINC00664	0.709339	0.801784	0.476451	1.34926	uc002nqb	long intergenic non-protein coding RNA 664 (LINC00664), non-coding RNA.
NPSR1-AS1	0.709339	1.46539	0.624464	3.43873	uc010kwo	NPSR1 antisense RNA 1 (NPSR1-AS1), transcript variant 1, non-coding RNA.
LOC284798	0.709339	0.735429	0.348272	1.55297	uc010zsx	uncharacterized LOC284798 (LOC284798), transcript variant 1, non-coding RNA.
BDNF-AS	0.70979	1.71529	0.529637	5.55516	uc001mro	BDNF antisense RNA (BDNF-AS), transcript variant BT2A, non-coding RNA.
AQP4-AS1	0.70979	0.80424	0.481403	1.34358	uc010xbm	AQP4 antisense RNA 1 (AQP4-AS1), non-coding RNA.
LOC100505545	0.710892	0.736232	0.348559	1.55508	uc010ioy	uncharacterized LOC100505545 (LOC100505545), non-coding RNA.
LOC284788	0.711993	0.750537	0.374016	1.5061	uc010zso	uncharacterized LOC284788 (LOC284788), transcript variant 2, non-coding RNA.
LOC157381	0.712689	0.790742	0.450003	1.38949	uc003yrq	uncharacterized LOC157381 (LOC157381), non-coding RNA.
HLA-F-AS1	0.712689	0.80274	0.476957	1.35105	uc011dlz	HLA-F antisense RNA 1 (HLA-F-AS1), transcript variant 2, non-coding RNA.
LINC00668	0.712689	1.2422	0.742637	2.07782	uc002kni	long intergenic non-protein coding RNA 668 (LINC00668), non-coding RNA.
LOC116437	0.712689	1.24055	0.744187	2.06797	uc001uiw	uncharacterized LOC116437 (LOC116437), non-coding RNA.
SNHG12	0.712689	0.803542	0.476462	1.35516	uc001bqo	small nucleolar RNA host gene 12 (non-protein coding) (SNHG12), non-coding RNA.
LINC00340	0.712689	1.24305	0.741063	2.08506	uc003ndl	long intergenic non-protein coding RNA 340 (LINC00340), non-coding RNA.
ZNF503-AS2	0.712689	0.802344	0.473617	1.35923	uc010qlg	ZNF503 antisense RNA 2 (ZNF503-AS2), transcript variant 2, non-coding RNA.
PRKCQ-AS1	0.712689	0.805845	0.481733	1.34802	uc001ijl	PRKCQ antisense RNA 1 (PRKCQ-AS1), transcript variant 2, non-coding RNA.
LOC100130954	0.712689	0.580618	0.141447	2.38335	uc004cgi	uncharacterized LOC100130954 (LOC100130954), non-coding RNA.
SLC38A6	0.712689	1.23985	0.742077	2.07154	uc010trz	solute carrier family 38, member 6 (SLC38A6), transcript variant 3, non-coding RNA.
TTTY15	0.712689	1.23971	0.741358	2.07307	uc004fss	testis-specific transcript, Y-linked 15 (non-protein coding) (TTTY15), non-coding RNA.
LINC00176	0.712689	1.25589	0.732286	2.15387	uc010gko	long intergenic non-protein coding RNA 176 (LINC00176), transcript variant 2, non-coding RNA.
LIMS3-LOC440895	0.712689	0.804972	0.478341	1.35464	uc002tft	LIMS3-LOC440895 readthrough (LIMS3-LOC440895), non-coding RNA.
ZBED3-AS1	0.712689	0.765595	0.397272	1.4754	uc011csx	ZBED3 antisense RNA 1 (ZBED3-AS1), non-coding RNA.
LINC00343	0.712689	1.69181	0.527329	5.42775	uc001vqf	long intergenic non-protein coding RNA 343 (LINC00343), non-coding RNA.
LOC284798	0.715931	0.482635	0.0667017	3.49221	uc010gdg	uncharacterized LOC284798 (LOC284798), transcript variant 3, non-coding RNA.
LOC284757	0.715931	1.23862	0.740236	2.07257	uc002ybl	uncharacterized LOC284757 (LOC284757), non-coding RNA.
FLJ31306	0.715931	0.807543	0.482213	1.35236	uc010apd	uncharacterized LOC379025 (FLJ31306), transcript variant 1, non-coding RNA.
LINC00277	0.716361	0.806855	0.480708	1.35428	uc010big	long intergenic non-protein coding RNA 277 (LINC00277), non-coding RNA.
LOC100133461	0.716361	2.5789	0.354116	18.7812	uc003ghl	uncharacterized LOC100133461 (LOC100133461), non-coding RNA.
NBLA00301	0.716571	0.807389	0.481102	1.35496	uc003itk	Nbla00301 (NBLA00301), non-coding RNA.
GRID1-AS1	0.716571	0.789777	0.442542	1.40947	uc001kdk	GRID1 antisense RNA 1 (GRID1-AS1), non-coding RNA.
ULK4P3	0.716571	1.49683	0.593397	3.77571	uc001zgb	unc-51-like kinase 4 (C. elegans) pseudogene 3 (ULK4P3), non-coding RNA.
CD27-AS1	0.716571	0.806656	0.478934	1.35863	uc009zem	CD27 antisense RNA 1 (CD27-AS1), non-coding RNA.
HCCAT5	0.716571	1.27653	0.714579	2.2804	uc010vmq	hepatocellular carcinoma associated transcript 5 (non-protein coding) (HCCAT5), non-coding RNA.
MEG3	0.717641	0.809639	0.484642	1.35258	uc001yid	maternally expressed 3 (non-protein coding) (MEG3), transcript variant 2, non-coding RNA.
KRTAP5-AS1	0.718709	1.23427	0.739837	2.05915	uc001ltt	KRTAP5-1/KRTAP5-2 antisense RNA 1 (KRTAP5-AS1), non-coding RNA.
UMPS	0.7219	0.674145	0.243158	1.86904	uc011bkd	uridine monophosphate synthetase (UMPS), transcript variant 2, non-coding RNA.
LOC729950	0.7219	1.23354	0.738328	2.06091	uc002kvj	uncharacterized LOC729950 (LOC729950), non-coding RNA.
LOC100506054	0.7219	0.811188	0.486079	1.35374	uc002qxv	uncharacterized LOC100506054 (LOC100506054), transcript variant 2, non-coding RNA.
CLLU1	0.723549	0.808527	0.477852	1.36803	uc001tcd	chronic lymphocytic leukemia up-regulated 1 (CLLU1), transcript variant 3, non-coding RNA.
LOC285972	0.723549	0.807369	0.474807	1.37286	uc003whi	uncharacterized LOC285972 (LOC285972), non-coding RNA.
CDIPT-AS1	0.723549	0.48979	0.0675852	3.54951	uc002duo	CDIPT antisense RNA 1 (head to head) (CDIPT-AS1), transcript variant 1, non-coding RNA.
LOC100130417	0.723549	0.763383	0.385194	1.51288	uc010nxz	uncharacterized LOC100130417 (LOC100130417), non-coding RNA.
ZBED5-AS1	0.723549	0.812297	0.486735	1.35562	uc001mjl	ZBED5 antisense RNA 1 (ZBED5-AS1), non-coding RNA.
MIR31HG	0.723549	1.23226	0.737312	2.05946	uc003zpe	MIR31 host gene (non-protein coding) (MIR31HG), non-coding RNA.
LINC00954	0.723549	0.812197	0.485313	1.35925	uc002rde	long intergenic non-protein coding RNA 954 (LINC00954), non-coding RNA.
LOC283194	0.723549	0.811204	0.483179	1.36192	uc001nng	uncharacterized LOC283194 (LOC283194), non-coding RNA.
TINCR	0.7246	0.81119	0.483016	1.36234	uc002mcc	tissue differentiation-inducing non-protein coding RNA (TINCR), non-coding RNA.
ITGB2-AS1	0.725649	0.810623	0.480336	1.36802	uc002zgh	ITGB2 antisense RNA 1 (ITGB2-AS1), transcript variant 4, non-coding RNA.
LINC00894	0.726778	0.811874	0.482501	1.36609	uc004fed	long intergenic non-protein coding RNA 894 (LINC00894), non-coding RNA.
TTTY1B	0.726778	1.42898	0.610849	3.34287	uc004fqt	testis-specific transcript, Y-linked 1B (non-protein coding) (TTTY1B), non-coding RNA.
LOC100133612	0.726778	0.813232	0.485278	1.36282	uc010nzo	uncharacterized LOC100133612 (LOC100133612), non-coding RNA.
LOC100506274	0.726778	0.807793	0.471611	1.38362	uc002qyv	uncharacterized LOC100506274 (LOC100506274), non-coding RNA.
FMR1-AS1	0.726778	1.85989	0.451783	7.65674	uc010nsq	FMR1 antisense RNA 1 (FMR1-AS1), transcript variant 4, non-coding RNA.
LOC100132111	0.726778	1.22755	0.734714	2.05098	uc010pdr	uncharacterized LOC100132111 (LOC100132111), non-coding RNA.
SNHG15	0.726778	0.812029	0.480852	1.3713	uc003tmk	small nucleolar RNA host gene 15 (non-protein coding) (SNHG15), non-coding RNA.
TTTY2	0.726778	1.22775	0.734927	2.05105	uc010nwi	testis-specific transcript, Y-linked 2 (non-protein coding) (TTTY2), non-coding RNA.
LINC00928	0.726778	0.647656	0.202544	2.07095	uc010upu	long intergenic non-protein coding RNA 928 (LINC00928), transcript variant 1, non-coding RNA.
ZNF582-AS1	0.726778	0.814678	0.48668	1.36373	uc002qnb	ZNF582 antisense RNA 1 (head to head) (ZNF582-AS1), transcript variant 1, non-coding RNA.
LOC100506035	0.726778	0.813583	0.48343	1.36921	uc003hlv	uncharacterized LOC100506035 (LOC100506035), non-coding RNA.
ZMIZ1-AS1	0.726778	0.814689	0.486557	1.36411	uc001kab	ZMIZ1 antisense RNA 1 (ZMIZ1-AS1), transcript variant 3, non-coding RNA.
FAM182A	0.726778	0.815421	0.488064	1.36234	uc010gdq	family with sequence similarity 182, member A (FAM182A), non-coding RNA.
ZRANB2-AS2	0.726778	0.814482	0.485292	1.36697	uc001dfu	ZRANB2 antisense RNA 2 (head to head) (ZRANB2-AS2), non-coding RNA.
CDKN2B-AS1	0.727175	1.22687	0.732895	2.0538	uc003zpm	CDKN2B antisense RNA 1 (CDKN2B-AS1), transcript variant 1, non-coding RNA.
GHRLOS	0.727175	2.46548	0.338645	17.9498	uc011atx	ghrelin opposite strand/antisense RNA (GHRLOS), transcript variant 7, non-coding RNA.
FAM225B	0.727571	1.23138	0.728612	2.08107	uc004bgn	family with sequence similarity 225, member B (non-protein coding) (FAM225B), non-coding RNA.
DKFZp434L192	0.727571	1.85123	0.447343	7.66087	uc011kde	uncharacterized protein DKFZp434L192 (DKFZp434L192), non-coding RNA.
NUTM2A-AS1	0.730263	0.816133	0.487107	1.36741	uc001ken	NUTM2A antisense RNA 1 (NUTM2A-AS1), non-coding RNA.
C1RL-AS1	0.730653	0.813789	0.480795	1.37741	uc001qsp	C1RL antisense RNA 1 (C1RL-AS1), non-coding RNA.
LOC643401	0.730653	0.674494	0.234768	1.93784	uc003jgw	uncharacterized LOC643401 (LOC643401), non-coding RNA.
DLX6-AS1	0.736014	1.25237	0.710503	2.2075	uc003uol	DLX6 antisense RNA 1 (DLX6-AS1), non-coding RNA.
LINC00301	0.736014	2.42644	0.330694	17.8038	uc001npu	long intergenic non-protein coding RNA 301 (LINC00301), non-coding RNA.
DYX1C1-CCPG1	0.736392	1.30227	0.673707	2.51727	uc010ugh	DYX1C1-CCPG1 readthrough (NMD candidate) (DYX1C1-CCPG1), non-coding RNA.
LOC100499484-C9ORF174	0.736392	0.794953	0.435877	1.44984	uc011lus	LOC100499484-C9orf174 readthrough (LOC100499484-C9ORF174), transcript variant 3, non-coding RNA.
INS-IGF2	0.736769	0.687433	0.248483	1.9018	uc001lvi	INS-IGF2 readthrough (INS-IGF2), transcript variant 1, non-coding RNA.
LOC151009	0.736769	0.819506	0.490473	1.36927	uc010yxc	uncharacterized LOC151009 (LOC151009), non-coding RNA.
LOC550113	0.737144	0.686489	0.246876	1.90892	uc011cak	uncharacterized LOC550113 (LOC550113), non-coding RNA.
LOC254099	0.737144	0.819786	0.490573	1.36993	uc001acv	uncharacterized LOC254099 (LOC254099), non-coding RNA.
LINC00029	0.737519	0.504705	0.0697078	3.65422	uc002yed	long intergenic non-protein coding RNA 29 (LINC00029), non-coding RNA.
HSD52	0.737519	0.818417	0.486465	1.37689	uc010ooq	uncharacterized LOC729467 (HSD52), non-coding RNA.
ZNF32-AS3	0.737587	0.689207	0.249027	1.90745	uc001jba	ZNF32 antisense RNA 3 (ZNF32-AS3), non-coding RNA.
HCG11	0.737587	1.21829	0.730205	2.03262	uc011dkp	HLA complex group 11 (non-protein coding) (HCG11), non-coding RNA.
PRR7-AS1	0.737587	0.819026	0.487937	1.37477	uc003mgt	PRR7 antisense RNA 1 (PRR7-AS1), transcript variant 2, non-coding RNA.
LOC285441	0.737587	1.21779	0.729484	2.03297	uc003izb	uncharacterized LOC285441 (LOC285441), non-coding RNA.
DHRS4-AS1	0.737587	1.21739	0.728924	2.03319	uc001wky	DHRS4 antisense RNA 1 (DHRS4-AS1), transcript variant 4, non-coding RNA.
FZD10-AS1	0.737587	0.821827	0.492689	1.37084	uc001uig	FZD10 antisense RNA 1 (head to head) (FZD10-AS1), non-coding RNA.
LOC145837	0.737587	0.819566	0.487988	1.37644	uc002asg	uncharacterized LOC145837 (LOC145837), non-coding RNA.
LOC440173	0.737587	0.820592	0.488926	1.37725	uc010mqg	uncharacterized LOC440173 (LOC440173), non-coding RNA.
LINC00520	0.737587	1.44936	0.576555	3.64344	uc010trd	long intergenic non-protein coding RNA 520 (LINC00520), transcript variant 1, non-coding RNA.
TOLLIP-AS1	0.737587	0.821031	0.490983	1.37294	uc001ltg	TOLLIP antisense RNA 1 (head to head) (TOLLIP-AS1), non-coding RNA.
LINC00630	0.737587	1.21741	0.727386	2.03757	uc004ejq	long intergenic non-protein coding RNA 630 (LINC00630), non-coding RNA.
SHANK2-AS1	0.737587	0.818317	0.482382	1.3882	uc001oqe	SHANK2 antisense RNA 1 (SHANK2-AS1), non-coding RNA.
LINC00339	0.737587	0.820671	0.48864	1.37832	uc001bfm	long intergenic non-protein coding RNA 339 (LINC00339), transcript variant 1, non-coding RNA.
SNHG12	0.737587	0.81831	0.482626	1.38747	uc001bqn	small nucleolar RNA host gene 12 (non-protein coding) (SNHG12), non-coding RNA.
LOC100127888	0.737587	1.21602	0.72817	2.0307	uc002ydd	uncharacterized LOC100127888 (LOC100127888), non-coding RNA.
LINC00176	0.737587	1.21989	0.72605	2.04963	uc011abq	long intergenic non-protein coding RNA 176 (LINC00176), transcript variant 2, non-coding RNA.
LOC285692	0.737587	0.509609	0.0702827	3.69509	uc003jen	uncharacterized LOC285692 (LOC285692), non-coding RNA.
LOC100506229	0.737587	0.75889	0.358987	1.60428	uc010isf	uncharacterized LOC100506229 (LOC100506229), transcript variant 1, non-coding RNA.
LINC00303	0.738581	0.746873	0.337182	1.65436	uc001haj	long intergenic non-protein coding RNA 303 (LINC00303), non-coding RNA.
FLJ33630	0.738946	0.821192	0.487974	1.38195	uc003kur	uncharacterized LOC644873 (FLJ33630), non-coding RNA.
LOC727924	0.738946	0.502431	0.066753	3.78166	uc001yuc	uncharacterized LOC727924 (LOC727924), non-coding RNA.
NR2F1-AS1	0.739936	0.748952	0.339573	1.65187	uc003kkf	NR2F1 antisense RNA 1 (NR2F1-AS1), non-coding RNA.
LINC00865	0.740924	1.2133	0.72619	2.02715	uc001kgw	long intergenic non-protein coding RNA 865 (LINC00865), non-coding RNA.
LINC00939	0.742268	0.824701	0.493952	1.37692	uc001uhh	long intergenic non-protein coding RNA 939 (LINC00939), non-coding RNA.
SMCR5	0.742268	0.819403	0.482631	1.39117	uc010cpo	Smith-Magenis syndrome chromosome region, candidate 5 (non-protein coding) (SMCR5), non-coding RNA.
LINC00470	0.742268	0.819538	0.480416	1.39804	uc010dki	long intergenic non-protein coding RNA 470 (LINC00470), transcript variant 3, non-coding RNA.
LOC100506834	0.742625	0.823997	0.491005	1.38282	uc004aoy	uncharacterized LOC100506834 (LOC100506834), non-coding RNA.
BDNF-AS	0.742625	1.23513	0.708856	2.15212	uc009yip	BDNF antisense RNA (BDNF-AS), transcript variant BT2A, non-coding RNA.
LOC100505545	0.742711	0.75167	0.340941	1.6572	uc003iko	uncharacterized LOC100505545 (LOC100505545), non-coding RNA.
NBLA00301	0.742711	0.822597	0.486707	1.3903	uc010irh	Nbla00301 (NBLA00301), non-coding RNA.
LOC100130275	0.742711	1.21412	0.722445	2.04042	uc003myx	uncharacterized LOC100130275 (LOC100130275), non-coding RNA.
PCOLCE-AS1	0.742711	1.21188	0.725206	2.02517	uc011kjy	PCOLCE antisense RNA 1 (PCOLCE-AS1), non-coding RNA.
MIAT	0.742711	0.816966	0.472641	1.41214	uc003adb	myocardial infarction associated transcript (non-protein coding) (MIAT), transcript variant 1, non-coding RNA.
LOC728730	0.743065	0.826276	0.495254	1.37855	uc002rrr	uncharacterized LOC728730 (LOC728730), non-coding RNA.
LOC151475	0.743065	1.21262	0.723666	2.03195	uc002vqw	uncharacterized LOC151475 (LOC151475), non-coding RNA.
LINC00633	0.74404	0.772622	0.378444	1.57737	uc004eyi	long intergenic non-protein coding RNA 633 (LINC00633), non-coding RNA.
GNG12-AS1	0.747579	0.827203	0.494837	1.38281	uc001dec	GNG12 antisense RNA 1 (GNG12-AS1), non-coding RNA.
LINC00922	0.747579	1.21246	0.719659	2.0427	uc010cdo	long intergenic non-protein coding RNA 922 (LINC00922), non-coding RNA.
HPYR1	0.748266	0.810381	0.454211	1.44584	uc011liz	Helicobacter pylori responsive 1 (non-protein coding) (HPYR1), non-coding RNA.
WDR11-AS1	0.748266	0.828095	0.495643	1.38354	uc001lfb	WDR11 antisense RNA 1 (WDR11-AS1), non-coding RNA.
LINC00158	0.748266	0.723784	0.288901	1.8133	uc002ylk	long intergenic non-protein coding RNA 158 (LINC00158), non-coding RNA.
LARGE-AS1	0.748266	0.65316	0.191361	2.22939	uc003anh	LARGE antisense RNA 1 (LARGE-AS1), transcript variant 2, non-coding RNA.
ASH1L-AS1	0.749571	0.828916	0.49631	1.38442	uc010pge	ASH1L antisense RNA 1 (ASH1L-AS1), non-coding RNA.
UNQ6975	0.749571	0.82302	0.481368	1.40716	uc002rur	putative uncharacterized protein UNQ6975/PRO21958 (UNQ6975), non-coding RNA.
NHEG1	0.749571	0.776616	0.38133	1.58166	uc003qhh	neuroblastoma highly expressed 1 (NHEG1), non-coding RNA.
IL10RB-AS1	0.750533	1.20694	0.721223	2.01977	uc002yrj	IL10RB antisense RNA 1 (head to head) (IL10RB-AS1), non-coding RNA.
LOC100505812	0.752827	0.829002	0.493884	1.39151	uc002pik	uncharacterized LOC100505812 (LOC100505812), non-coding RNA.
MIAT	0.752827	1.20432	0.72129	2.01081	uc003adc	myocardial infarction associated transcript (non-protein coding) (MIAT), transcript variant 4, non-coding RNA.
C17orf76-AS1	0.752827	0.828646	0.493478	1.39146	uc002gqb	C17orf76 antisense RNA 1 (C17orf76-AS1), transcript variant 10, non-coding RNA.
C17orf76-AS1	0.752827	0.830163	0.495984	1.3895	uc010vwp	C17orf76 antisense RNA 1 (C17orf76-AS1), transcript variant 22, non-coding RNA.
LOC100240734	0.752827	0.827733	0.489514	1.39964	uc010sos	uncharacterized LOC100240734 (LOC100240734), non-coding RNA.
LINC00478	0.752827	0.829538	0.493971	1.39306	uc002ykc	long intergenic non-protein coding RNA 478 (LINC00478), transcript variant 2, non-coding RNA.
LOC100505540	0.752827	0.52601	0.0726075	3.81071	uc001kmx	uncharacterized LOC100505540 (LOC100505540), non-coding RNA.
LOC100652999	0.752827	1.2065	0.718046	2.02722	uc001sdx	uncharacterized LOC100652999 (LOC100652999), non-coding RNA.
LINC00470	0.752827	0.673441	0.210433	2.15519	uc002kle	long intergenic non-protein coding RNA 470 (LINC00470), transcript variant 2, non-coding RNA.
LOC145845	0.753488	0.792912	0.410473	1.53167	uc001zji	uncharacterized LOC145845 (LOC145845), non-coding RNA.
LINC00323	0.753488	0.83136	0.496902	1.39093	uc002yyv	long intergenic non-protein coding RNA 323 (LINC00323), non-coding RNA.
LOC654433	0.753488	0.829978	0.493947	1.39461	uc002tjq	uncharacterized LOC654433 (LOC654433), transcript variant 1, non-coding RNA.
ADAMTS9-AS2	0.753488	0.830772	0.495556	1.39274	uc003dml	ADAMTS9 antisense RNA 2 (ADAMTS9-AS2), non-coding RNA.
SLIT2-IT1	0.754435	0.706094	0.254892	1.956	uc003gpt	SLIT2 intronic transcript 1 (non-protein coding) (SLIT2-IT1), non-coding RNA.
TMEM51-AS1	0.755087	0.674752	0.210286	2.1651	uc009voh	TMEM51 antisense RNA 1 (TMEM51-AS1), non-coding RNA.
DET1	0.755087	1.20073	0.719836	2.00288	uc010bnk	de-etiolated homolog 1 (Arabidopsis) (DET1), transcript variant 3, non-coding RNA.
LOXL1-AS1	0.755087	1.20307	0.71685	2.01909	uc002awa	LOXL1 antisense RNA 1 (LOXL1-AS1), transcript variant 1, non-coding RNA.
LOC157273	0.755087	1.20368	0.717887	2.01822	uc003wsq	uncharacterized LOC157273 (LOC157273), non-coding RNA.
LINC00880	0.756029	1.20311	0.715527	2.02296	uc003fbc	long intergenic non-protein coding RNA 880 (LINC00880), non-coding RNA.
TTTY14	0.757291	1.20027	0.717326	2.00837	uc004fty	testis-specific transcript, Y-linked 14 (non-protein coding) (TTTY14), non-coding RNA.
LINC00886	0.757291	0.833021	0.497716	1.39422	uc003fax	long intergenic non-protein coding RNA 886 (LINC00886), non-coding RNA.
LOC63930	0.757291	1.31598	0.621643	2.78586	uc002yec	uncharacterized LOC63930 (LOC63930), non-coding RNA.
FAM99A	0.757611	0.70869	0.255199	1.96804	uc009ycz	family with sequence similarity 99, member A (non-protein coding) (FAM99A), non-coding RNA.
BACH1	0.757611	1.19995	0.716396	2.00989	uc002ynl	BTB and CNC homology 1, basic leucine zipper transcription factor 1 (BACH1), transcript variant 3, non-coding RNA.
MIR503HG	0.760098	0.834595	0.498526	1.39722	uc004exm	MIR503 host gene (non-protein coding) (MIR503HG), non-coding RNA.
FOXN3-AS2	0.760726	1.28072	0.645618	2.54057	uc001xxr	FOXN3 antisense RNA 2 (FOXN3-AS2), non-coding RNA.
STL	0.760726	0.834287	0.49705	1.40033	uc003pzq	six-twelve leukemia (STL), non-coding RNA.
LOC100422737	0.760726	0.835613	0.500228	1.39586	uc003prn	uncharacterized LOC100422737 (LOC100422737), non-coding RNA.
VAC14-AS1	0.760726	1.19681	0.716647	1.99869	uc002ezp	VAC14 antisense RNA 1 (VAC14-AS1), non-coding RNA.
PTPRG-AS1	0.761048	0.792624	0.401031	1.56659	uc010hno	PTPRG antisense RNA 1 (PTPRG-AS1), transcript variant 2, non-coding RNA.
LOC100506710	0.761048	1.19609	0.715723	1.99886	uc003zzp	endogenous Bornavirus-like nucleoprotein 2 pseudogene (LOC100506710), non-coding RNA.
NBLA00301	0.761048	1.19549	0.715479	1.99753	uc010irm	Nbla00301 (NBLA00301), non-coding RNA.
LOC150568	0.761048	0.735732	0.293477	1.84445	uc002tch	uncharacterized LOC150568 (LOC150568), non-coding RNA.
LOC401463	0.761048	0.835787	0.498608	1.40098	uc003xvh	uncharacterized LOC401463 (LOC401463), non-coding RNA.
LOC115110	0.761048	1.19783	0.713338	2.01139	uc001ajo	uncharacterized LOC115110 (LOC115110), non-coding RNA.
LINC00910	0.761048	0.835292	0.497257	1.40312	uc010wib	long intergenic non-protein coding RNA 910 (LINC00910), transcript variant 2, non-coding RNA.
TMEM254-AS1	0.761971	0.736647	0.294157	1.84476	uc009xsk	TMEM254 antisense RNA 1 (TMEM254-AS1), transcript variant 3, non-coding RNA.
LOC115110	0.765347	1.19916	0.708915	2.02845	uc001ajq	uncharacterized LOC115110 (LOC115110), non-coding RNA.
ZNF205-AS1	0.765347	0.787291	0.386071	1.60547	uc002ctz	ZNF205 antisense RNA 1 (ZNF205-AS1), transcript variant 1, non-coding RNA.
LOC284837	0.767798	1.19683	0.710879	2.01496	uc002zdt	uncharacterized LOC284837 (LOC284837), non-coding RNA.
C17orf76-AS1	0.771775	1.19202	0.711312	1.99761	uc010vwg	C17orf76 antisense RNA 1 (C17orf76-AS1), transcript variant 7, non-coding RNA.
LINC00340	0.772574	0.687761	0.214261	2.20766	uc003ndk	long intergenic non-protein coding RNA 340 (LINC00340), non-coding RNA.
ZBTB11-AS1	0.772574	1.18922	0.712521	1.98485	uc003dvg	ZBTB11 antisense RNA 1 (ZBTB11-AS1), non-coding RNA.
LOC152742	0.772574	1.52242	0.472571	4.90456	uc010idt	uncharacterized LOC152742 (LOC152742), non-coding RNA.
IGF2-AS	0.772574	0.840947	0.503379	1.40489	uc010qxi	IGF2 antisense RNA (IGF2-AS), transcript variant 1, non-coding RNA.
LOXL1-AS1	0.772574	1.18869	0.71256	1.98296	uc002awb	LOXL1 antisense RNA 1 (LOXL1-AS1), transcript variant 3, non-coding RNA.
TMLHE-AS1	0.772574	1.19033	0.710303	1.99476	uc004fng	TMLHE antisense RNA 1 (TMLHE-AS1), non-coding RNA.
DKFZP434L187	0.772574	0.814714	0.438861	1.51246	uc001zds	uncharacterized LOC26082 (DKFZP434L187), non-coding RNA.
PROSER2-AS1	0.772574	0.840455	0.500783	1.41052	uc001iky	PROSER2 antisense RNA 1 (PROSER2-AS1), non-coding RNA.
FOXD2-AS1	0.772574	1.18893	0.710325	1.99002	uc001crl	FOXD2 antisense RNA 1 (head to head) (FOXD2-AS1), non-coding RNA.
CFLAR-AS1	0.772574	0.840618	0.501622	1.40871	uc002uxh	CFLAR antisense RNA 1 (CFLAR-AS1), non-coding RNA.
LOC100506305	0.772574	1.1927	0.708624	2.00745	uc001mkl	uncharacterized LOC100506305 (LOC100506305), non-coding RNA.
GHRLOS	0.772574	1.19908	0.701631	2.04923	uc011auk	ghrelin opposite strand/antisense RNA (GHRLOS), transcript variant 5, non-coding RNA.
SNHG11	0.772574	1.18995	0.710027	1.99426	uc002xis	small nucleolar RNA host gene 11 (non-protein coding) (SNHG11), non-coding RNA.
LINC00899	0.772574	0.840388	0.499532	1.41383	uc011aqv	long intergenic non-protein coding RNA 899 (LINC00899), non-coding RNA.
LINC00162	0.772574	0.840959	0.500729	1.41236	uc002zgo	long intergenic non-protein coding RNA 162 (LINC00162), non-coding RNA.
CELF2-AS2	0.772574	1.43255	0.51632	3.97469	uc001ikn	CELF2 antisense RNA 2 (CELF2-AS2), non-coding RNA.
TTN-AS1	0.77437	1.18961	0.707855	1.99923	uc002umo	TTN antisense RNA 1 (TTN-AS1), transcript variant 1, non-coding RNA.
CPB2-AS1	0.77437	0.811427	0.428333	1.53715	uc001vau	CPB2 antisense RNA 1 (CPB2-AS1), transcript variant 1, non-coding RNA.
LINC00116	0.775266	1.19077	0.706432	2.00717	uc010fjx	long intergenic non-protein coding RNA 116 (LINC00116), non-coding RNA.
FAM170B-AS1	0.775549	0.641862	0.153917	2.67667	uc001jhi	FAM170B antisense RNA 1 (FAM170B-AS1), non-coding RNA.
LOC100506421	0.775549	0.762597	0.327356	1.77652	uc002tck	uncharacterized LOC100506421 (LOC100506421), non-coding RNA.
SACS-AS1	0.776442	0.842241	0.501144	1.4155	uc001uor	SACS antisense RNA 1 (SACS-AS1), non-coding RNA.
MAPKAPK5-AS1	0.77844	1.18433	0.70869	1.97921	uc001tsw	MAPKAPK5 antisense RNA 1 (MAPKAPK5-AS1), non-coding RNA.
PTCHD3P1	0.77844	0.844898	0.506194	1.41023	uc001iun	patched domain containing 3 pseudogene 1 (PTCHD3P1), non-coding RNA.
LOC100133331	0.77844	1.1838	0.708447	1.97811	uc009vjk	uncharacterized LOC100133331 (LOC100133331), non-coding RNA.
LOC100499183	0.77844	1.33778	0.57043	3.13739	uc010mcb	uncharacterized LOC100499183 (LOC100499183), non-coding RNA.
LOC340094	0.77844	2.07036	0.283705	15.1086	uc003jdg	uncharacterized LOC340094 (LOC340094), non-coding RNA.
LOC100130954	0.77844	1.64809	0.401042	6.77285	uc004cgh	uncharacterized LOC100130954 (LOC100130954), non-coding RNA.
SNHG11	0.77844	0.844266	0.5032	1.4165	uc002xiu	small nucleolar RNA host gene 11 (non-protein coding) (SNHG11), non-coding RNA.
STK4-AS1	0.77844	1.18335	0.706268	1.98268	uc002xna	STK4 antisense RNA 1 (head to head) (STK4-AS1), non-coding RNA.
LINC00310	0.77844	0.845699	0.506641	1.41166	uc002ytr	long intergenic non-protein coding RNA 310 (LINC00310), transcript variant 2, non-coding RNA.
SENP3-EIF4A1	0.778715	0.844872	0.50415	1.41587	uc002gho	SENP3-EIF4A1 readthrough (SENP3-EIF4A1), non-coding RNA.
FAM99B	0.778715	0.649992	0.158219	2.67028	uc010qxa	family with sequence similarity 99, member B (non-protein coding) (FAM99B), non-coding RNA.
LINC00862	0.779261	1.18138	0.707975	1.97133	uc001gvd	long intergenic non-protein coding RNA 862 (LINC00862), non-coding RNA.
LOC645638	0.779261	0.845397	0.503717	1.41885	uc002iyl	WDNM1-like pseudogene (LOC645638), non-coding RNA.
COL18A1-AS1	0.779261	1.18092	0.707853	1.97014	uc002zhh	COL18A1 antisense RNA 1 (COL18A1-AS1), transcript variant 2, non-coding RNA.
LINC00028	0.779261	1.19681	0.692542	2.06827	uc010ztn	long intergenic non-protein coding RNA 28 (LINC00028), non-coding RNA.
LOC643401	0.78014	2.04761	0.281319	14.9037	uc003jgx	uncharacterized LOC643401 (LOC643401), non-coding RNA.
RSBN1L-AS1	0.780411	0.84436	0.50084	1.4235	uc003ugk	RSBN1L antisense RNA 1 (RSBN1L-AS1), non-coding RNA.
BDNF-AS	0.780411	1.63475	0.397851	6.71712	uc009yja	BDNF antisense RNA (BDNF-AS), transcript variant BT1A, non-coding RNA.
LOC100506013	0.781287	1.18273	0.703301	1.98898	uc003iqv	uncharacterized LOC100506013 (LOC100506013), non-coding RNA.
WEE2-AS1	0.783035	0.845183	0.500969	1.4259	uc010lno	WEE2 antisense RNA 1 (WEE2-AS1), non-coding RNA.
TMEM161B-AS1	0.783035	1.18078	0.702831	1.98375	uc003kjd	TMEM161B antisense RNA 1 (TMEM161B-AS1), transcript variant 1, non-coding RNA.
DLX6-AS1	0.786515	0.813357	0.419833	1.57574	uc003uok	DLX6 antisense RNA 1 (DLX6-AS1), non-coding RNA.
LOC728875	0.786515	0.849696	0.509516	1.417	uc001ela	uncharacterized LOC728875 (LOC728875), non-coding RNA.
SNHG17	0.786515	0.848953	0.506627	1.42259	uc002xie	small nucleolar RNA host gene 17 (non-protein coding) (SNHG17), transcript variant 2, non-coding RNA.
GHRLOS	0.786515	0.770567	0.329843	1.80017	uc011atw	ghrelin opposite strand/antisense RNA (GHRLOS), transcript variant 5, non-coding RNA.
LOC283332	0.788856	1.26176	0.616474	2.58251	uc001rvl	uncharacterized LOC283332 (LOC283332), non-coding RNA.
GUCY2EP	0.789365	0.756601	0.30226	1.89388	uc001oxs	guanylate cyclase 2E, pseudogene (GUCY2EP), non-coding RNA.
SLC38A6	0.789365	1.17723	0.702618	1.97243	uc001xfj	solute carrier family 38, member 6 (SLC38A6), transcript variant 3, non-coding RNA.
SPATA42	0.789365	1.40041	0.504497	3.88736	uc001dwc	spermatogenesis associated 42 (non-protein coding) (SPATA42), transcript variant 1, non-coding RNA.
LOC100144602	0.789365	0.849815	0.506535	1.42574	uc003hdb	uncharacterized LOC100144602 (LOC100144602), non-coding RNA.
KDM4A-AS1	0.790226	0.851684	0.510476	1.42096	uc001cjy	KDM4A antisense RNA 1 (KDM4A-AS1), non-coding RNA.
LOC150622	0.792554	0.850755	0.507089	1.42733	uc002qyk	uncharacterized LOC150622 (LOC150622), non-coding RNA.
LOC100505875	0.793411	1.20459	0.66885	2.16944	uc003hls	uncharacterized LOC100505875 (LOC100505875), non-coding RNA.
LOC283335	0.793658	0.850248	0.505093	1.43126	uc001sbk	uncharacterized LOC283335 (LOC283335), non-coding RNA.
CRNDE	0.793658	0.812045	0.4097	1.60951	uc010vhc	colorectal neoplasia differentially expressed (non-protein coding) (CRNDE), transcript variant 2, non-coding RNA.
LINC00643	0.793903	0.853052	0.511257	1.42335	uc010apt	long intergenic non-protein coding RNA 643 (LINC00643), non-coding RNA.
GLG1	0.793903	0.831846	0.455207	1.52012	uc002fcz	golgi glycoprotein 1 (GLG1), transcript variant 5, non-coding RNA.
LINC00494	0.794757	0.853089	0.510732	1.42494	uc002xtt	long intergenic non-protein coding RNA 494 (LINC00494), non-coding RNA.
LOC401164	0.79585	0.852907	0.508126	1.43164	uc003izp	uncharacterized LOC401164 (LOC401164), non-coding RNA.
LOC100128505	0.79585	1.59599	0.387848	6.56748	uc004bju	uncharacterized LOC100128505 (LOC100128505), non-coding RNA.
HPN-AS1	0.79585	0.853814	0.51099	1.42664	uc010xsi	HPN antisense RNA 1 (HPN-AS1), transcript variant 2, non-coding RNA.
LINC00864	0.796572	1.17084	0.69973	1.95913	uc001ket	long intergenic non-protein coding RNA 864 (LINC00864), non-coding RNA.
DCTN1-AS1	0.796572	0.854781	0.511787	1.42765	uc002skz	DCTN1 antisense RNA 1 (DCTN1-AS1), non-coding RNA.
CDIPT-AS1	0.796572	0.854943	0.512292	1.42678	uc010veb	CDIPT antisense RNA 1 (head to head) (CDIPT-AS1), transcript variant 2, non-coding RNA.
ZBTB20-AS1	0.796572	0.854034	0.509385	1.43187	uc003ebo	ZBTB20 antisense RNA 1 (ZBTB20-AS1), non-coding RNA.
LOC339524	0.796572	1.16955	0.700822	1.95177	uc010osl	uncharacterized LOC339524 (LOC339524), transcript variant 4, non-coding RNA.
MGC39372	0.796572	0.854693	0.510528	1.43087	uc003mud	serpin peptidase inhibitor, clade B (ovalbumin), member 9 pseudogene (MGC39372), non-coding RNA.
TTTY4	0.796811	0.813718	0.408124	1.62239	uc011nbi	testis-specific transcript, Y-linked 4 (non-protein coding) (TTTY4), non-coding RNA.
ATP1A1OS	0.796811	0.855311	0.512095	1.42856	uc009whb	ATP1A1 opposite strand (ATP1A1OS), transcript variant 1, non-coding RNA.
LOC648987	0.797654	1.16994	0.698712	1.95899	uc003jnd	uncharacterized LOC648987 (LOC648987), transcript variant 2, non-coding RNA.
XIST	0.798496	0.855863	0.51225	1.42997	uc004ebm	X inactive specific transcript (non-protein coding) (XIST), non-coding RNA.
FLJ33360	0.800782	0.856124	0.511224	1.43371	uc003jdn	FLJ33360 protein (FLJ33360), non-coding RNA.
LINC00607	0.80162	1.16817	0.696672	1.95875	uc002vfn	long intergenic non-protein coding RNA 607 (LINC00607), non-coding RNA.
OTX2-AS1	0.80185	1.33784	0.526755	3.39781	uc001xcr	OTX2 antisense RNA 1 (head to head) (OTX2-AS1), non-coding RNA.
ESR2	0.80185	0.833162	0.449148	1.5455	uc001xgv	estrogen receptor 2 (ER beta) (ESR2), transcript variant j, non-coding RNA.
LOC100507156	0.80208	0.856511	0.51056	1.43688	uc003xdj	uncharacterized LOC100507156 (LOC100507156), non-coding RNA.
PGM5-AS1	0.80208	0.856533	0.510512	1.43709	uc004agp	PGM5 antisense RNA 1 (PGM5-AS1), non-coding RNA.
TMEM161B-AS1	0.802914	0.854544	0.504991	1.44606	uc003kje	TMEM161B antisense RNA 1 (TMEM161B-AS1), transcript variant 2, non-coding RNA.
LINC00885	0.805632	1.16697	0.692773	1.96575	uc011btt	long intergenic non-protein coding RNA 885 (LINC00885), non-coding RNA.
NR2F1-AS1	0.805632	1.16426	0.697136	1.94439	uc003kke	NR2F1 antisense RNA 1 (NR2F1-AS1), non-coding RNA.
LOC151484	0.805632	1.19827	0.656678	2.18652	uc002vre	uncharacterized LOC151484 (LOC151484), non-coding RNA.
TPTE2P3	0.805632	1.16633	0.694733	1.95806	uc001vgw	transmembrane phosphoinositide 3-phosphatase and tensin homolog 2 pseudogene 3 (TPTE2P3), non-coding RNA.
LOC100506190	0.805632	0.859707	0.515332	1.43421	uc004bxx	uncharacterized LOC100506190 (LOC100506190), non-coding RNA.
LOC100422737	0.805854	0.858644	0.512423	1.43879	uc003pro	uncharacterized LOC100422737 (LOC100422737), non-coding RNA.
LINC00173	0.805854	0.85833	0.511075	1.44153	uc001tvx	long intergenic non-protein coding RNA 173 (LINC00173), transcript variant 1, non-coding RNA.
FAM224B	0.806076	1.16388	0.696019	1.94622	uc004ftj	family with sequence similarity 224, member B (non-protein coding) (FAM224B), non-coding RNA.
LINC00917	0.806076	1.90225	0.261831	13.8202	uc010von	long intergenic non-protein coding RNA 917 (LINC00917), non-coding RNA.
SNHG17	0.806901	0.858821	0.510831	1.44387	uc002xij	small nucleolar RNA host gene 17 (non-protein coding) (SNHG17), transcript variant 2, non-coding RNA.
NR2F1-AS1	0.807725	0.677748	0.165001	2.78387	uc003kkc	NR2F1 antisense RNA 1 (NR2F1-AS1), non-coding RNA.
DLEU2	0.808547	1.21667	0.630051	2.34948	uc001vdo	deleted in lymphocytic leukemia 2 (non-protein coding) (DLEU2), non-coding RNA.
LOC100128554	0.810793	1.22569	0.618394	2.42939	uc009zyj	uncharacterized LOC100128554 (LOC100128554), non-coding RNA.
LOC93622	0.811612	1.16173	0.691875	1.95067	uc003gjk	Morf4 family associated protein 1-like 1 pseudogene (LOC93622), non-coding RNA.
LOC100505768	0.811824	1.21572	0.62717	2.35659	uc001dmk	uncharacterized LOC100505768 (LOC100505768), non-coding RNA.
FLJ42351	0.811824	0.862382	0.516072	1.44108	uc010fkq	uncharacterized LOC400999 (FLJ42351), non-coding RNA.
GRIK1-AS1	0.812036	1.35795	0.491166	3.75441	uc011acu	GRIK1 antisense RNA 1 (GRIK1-AS1), non-coding RNA.
LINC00111	0.812036	1.19812	0.646385	2.22078	uc011aes	long intergenic non-protein coding RNA 111 (LINC00111), non-coding RNA.
LINC00518	0.812851	1.15871	0.694715	1.93261	uc003myz	long intergenic non-protein coding RNA 518 (LINC00518), non-coding RNA.
LOC646168	0.813269	0.854193	0.490294	1.48818	uc003ffd	uncharacterized LOC646168 (LOC646168), non-coding RNA.
FLJ35282	0.813269	0.863503	0.51689	1.44254	uc003zpq	uncharacterized LOC441389 (FLJ35282), non-coding RNA.
LOC100507334	0.813269	1.15787	0.692682	1.93545	uc010ywy	two pore channel 3 pseudogene (LOC100507334), non-coding RNA.
LOC100507537	0.813269	1.16244	0.688531	1.96255	uc003fah	uncharacterized LOC100507537 (LOC100507537), non-coding RNA.
ZMIZ1-AS1	0.81408	0.728325	0.226981	2.33701	uc001jzz	ZMIZ1 antisense RNA 1 (ZMIZ1-AS1), transcript variant 1, non-coding RNA.
PCA3	0.814287	0.684964	0.166897	2.81117	uc004akm	prostate cancer antigen 3 (non-protein coding) (PCA3), non-coding RNA.
LOC100507194	0.814287	0.684989	0.166882	2.81163	uc003mvf	uncharacterized LOC100507194 (LOC100507194), transcript variant 1, non-coding RNA.
LINC00635	0.815095	0.792105	0.339871	1.84608	uc003dwp	long intergenic non-protein coding RNA 635 (LINC00635), transcript variant 2, non-coding RNA.
LOC728875	0.815903	1.41542	0.441114	4.54173	uc001ekz	uncharacterized LOC728875 (LOC728875), non-coding RNA.
LINC00314	0.816106	1.85459	0.253131	13.5878	uc002ymj	long intergenic non-protein coding RNA 314 (LINC00314), non-coding RNA.
LINC00671	0.816106	1.15714	0.690224	1.93991	uc002ibz	long intergenic non-protein coding RNA 671 (LINC00671), non-coding RNA.
LOC729177	0.819723	1.15769	0.686581	1.95206	uc003ndm	uncharacterized LOC729177 (LOC729177), non-coding RNA.
LINC00657	0.820314	1.15357	0.690811	1.92632	uc002xet	long intergenic non-protein coding RNA 657 (LINC00657), non-coding RNA.
CASC2	0.820314	1.15332	0.690385	1.92666	uc001ldk	cancer susceptibility candidate 2 (non-protein coding) (CASC2), transcript variant 3, non-coding RNA.
RSBN1L-AS1	0.820314	0.865816	0.515614	1.45388	uc003ugj	RSBN1L antisense RNA 1 (RSBN1L-AS1), non-coding RNA.
LOC339822	0.820314	0.780696	0.310687	1.96174	uc002qwo	uncharacterized LOC339822 (LOC339822), non-coding RNA.
LOC100133612	0.820314	0.866379	0.516821	1.45236	uc001alg	uncharacterized LOC100133612 (LOC100133612), non-coding RNA.
LOC646626	0.820314	1.15294	0.690186	1.92595	uc001dla	uncharacterized LOC646626 (LOC646626), non-coding RNA.
LOC100506990	0.820705	1.15242	0.689634	1.92575	uc011kxp	uncharacterized LOC100506990 (LOC100506990), transcript variant 2, non-coding RNA.
LOC339240	0.820705	0.859073	0.49321	1.49633	uc002gtv	keratin 17 pseudogene (LOC339240), non-coding RNA.
BZRAP1-AS1	0.820705	0.86219	0.501855	1.48125	uc002iwb	BZRAP1 antisense RNA 1 (BZRAP1-AS1), transcript variant 6, non-coding RNA.
LOC100507377	0.820705	1.15277	0.689009	1.9287	uc001sxc	uncharacterized LOC100507377 (LOC100507377), non-coding RNA.
MIR4500HG	0.8209	1.21227	0.612341	2.39997	uc001vlm	MIR4500 host gene (non-protein coding) (MIR4500HG), non-coding RNA.
FLJ46906	0.8209	0.86706	0.516533	1.45546	uc003qia	uncharacterized LOC441172 (FLJ46906), non-coding RNA.
LINC00661	0.822486	1.22265	0.597516	2.50183	uc002nbz	long intergenic non-protein coding RNA 661 (LINC00661), non-coding RNA.
SPANXA2-OT1	0.822486	1.15528	0.683677	1.95219	uc004fbm	SPANXA2 overlapping transcript 1 (non-protein coding) (SPANXA2-OT1), non-coding RNA.
SCGB1B2P	0.824067	0.869407	0.520643	1.4518	uc010xry	secretoglobin, family 1B, member 2, pseudogene (SCGB1B2P), non-coding RNA.
LINC00875	0.824067	1.14982	0.688717	1.91963	uc001ejr	long intergenic non-protein coding RNA 875 (LINC00875), non-coding RNA.
LINC00222	0.824256	0.868495	0.516963	1.45907	uc003psr	long intergenic non-protein coding RNA 222 (LINC00222), non-coding RNA.
GRIK1-AS1	0.824256	0.868163	0.515744	1.4614	uc002yns	GRIK1 antisense RNA 1 (GRIK1-AS1), non-coding RNA.
LOC100129550	0.824632	0.870278	0.521349	1.45274	uc010hrn	uncharacterized LOC100129550 (LOC100129550), non-coding RNA.
MAPKAPK5-AS1	0.824632	1.14946	0.686682	1.92411	uc001tsy	MAPKAPK5 antisense RNA 1 (MAPKAPK5-AS1), non-coding RNA.
LINC00630	0.824632	1.14855	0.687639	1.91841	uc004ejr	long intergenic non-protein coding RNA 630 (LINC00630), non-coding RNA.
LINC00856	0.824632	0.85596	0.478401	1.53149	uc010qlp	long intergenic non-protein coding RNA 856 (LINC00856), non-coding RNA.
BMS1P4	0.825789	1.15871	0.673629	1.99309	uc010qkm	BMS1 pseudogene 4 (BMS1P4), non-coding RNA.
LINC00887	0.825789	1.148	0.686556	1.91958	uc003ftr	long intergenic non-protein coding RNA 887 (LINC00887), non-coding RNA.
C7orf13	0.825789	0.871485	0.522094	1.45469	uc003wmm	chromosome 7 open reading frame 13 (C7orf13), non-coding RNA.
LOC728724	0.825789	0.612726	0.0846063	4.43741	uc003ysp	hCG1814486 (LOC728724), non-coding RNA.
NR2F1-AS1	0.825789	1.14683	0.687816	1.91216	uc010jbb	NR2F1 antisense RNA 1 (NR2F1-AS1), non-coding RNA.
FMR1-AS1	0.82657	0.85506	0.472699	1.54671	uc011mwy	FMR1 antisense RNA 1 (FMR1-AS1), transcript variant 1, non-coding RNA.
FBXL19-AS1	0.827351	0.87219	0.52259	1.45567	uc002dzy	FBXL19 antisense RNA 1 (head to head) (FBXL19-AS1), non-coding RNA.
SPTY2D1-AS1	0.827533	0.871632	0.520201	1.46048	uc001mox	SPTY2D1 antisense RNA 1 (SPTY2D1-AS1), non-coding RNA.
LOC100505495	0.827533	0.872619	0.522188	1.45822	uc002orb	uncharacterized LOC100505495 (LOC100505495), non-coding RNA.
LOC339807	0.828311	0.856904	0.475463	1.54435	uc002sdd	uncharacterized LOC339807 (LOC339807), non-coding RNA.
HOXA-AS3	0.83046	1.1449	0.685708	1.91159	uc003syp	HOXA cluster antisense RNA 3 (HOXA-AS3), transcript variant 1, non-coding RNA.
LOC728730	0.830638	0.873254	0.522229	1.46023	uc002rrq	uncharacterized LOC728730 (LOC728730), non-coding RNA.
CHD1L	0.830638	0.873356	0.521294	1.46319	uc009wjg	chromodomain helicase DNA binding protein 1-like (CHD1L), transcript variant 6, non-coding RNA.
LOC100996669	0.831411	1.16553	0.654433	2.07579	uc002lig	uncharacterized LOC100996669 (LOC100996669), non-coding RNA.
LOC440900	0.833552	0.87504	0.52453	1.45977	uc002tkz	uncharacterized LOC440900 (LOC440900), non-coding RNA.
C17orf76-AS1	0.833725	0.873903	0.521138	1.46546	uc010cpd	C17orf76 antisense RNA 1 (C17orf76-AS1), transcript variant 11, non-coding RNA.
LOC285593	0.833725	0.873593	0.519211	1.46986	uc011dff	uncharacterized LOC285593 (LOC285593), transcript variant 2, non-coding RNA.
USP3-AS1	0.836794	1.23449	0.557362	2.73423	uc002amj	USP3 antisense RNA 1 (USP3-AS1), non-coding RNA.
LINC00299	0.836794	0.875156	0.520802	1.47061	uc002qyy	long intergenic non-protein coding RNA 299 (LINC00299), non-coding RNA.
MORC2-AS1	0.836794	0.775337	0.278378	2.15946	uc003ajd	MORC2 antisense RNA 1 (MORC2-AS1), non-coding RNA.
LOC100506895	0.836794	1.14098	0.683845	1.9037	uc003tig	uncharacterized LOC100506895 (LOC100506895), non-coding RNA.
LOC654841	0.839683	1.14104	0.680741	1.91259	uc002voq	uncharacterized LOC654841 (LOC654841), non-coding RNA.
C20orf166-AS1	0.839683	0.876133	0.521196	1.47278	uc002ycy	C20orf166 antisense RNA 1 (C20orf166-AS1), non-coding RNA.
SNHG5	0.841805	1.13972	0.681079	1.90721	uc003pld	small nucleolar RNA host gene 5 (non-protein coding) (SNHG5), non-coding RNA.
EPB41L4A-AS1	0.841964	0.877048	0.521394	1.4753	uc003kpq	EPB41L4A antisense RNA 1 (EPB41L4A-AS1), non-coding RNA.
LINC00488	0.841964	0.860669	0.471785	1.57011	uc003dxn	long intergenic non-protein coding RNA 488 (LINC00488), non-coding RNA.
HTR7P1	0.842723	0.878642	0.525988	1.46774	uc010shq	5-hydroxytryptamine (serotonin) receptor 7 pseudogene 1 (HTR7P1), non-coding RNA.
HOTAIR	0.84348	1.13923	0.679601	1.90971	uc009zne	HOX transcript antisense RNA (HOTAIR), transcript variant 2, non-coding RNA.
RGS5	0.844236	0.877903	0.522793	1.47423	uc001gco	regulator of G-protein signaling 5 (RGS5), transcript variant 5, non-coding RNA.
DSCAM-AS1	0.844991	0.715272	0.174032	2.93977	uc002yyu	DSCAM antisense RNA 1 (DSCAM-AS1), transcript variant 4, non-coding RNA.
LIMS3-LOC440895	0.845745	1.13658	0.680348	1.89877	uc010fjz	LIMS3-LOC440895 readthrough (LIMS3-LOC440895), non-coding RNA.
JMJD1C-AS1	0.845898	0.879424	0.524848	1.47355	uc010qir	JMJD1C antisense RNA 1 (JMJD1C-AS1), non-coding RNA.
NR2F2-AS1	0.845898	1.13581	0.680457	1.89589	uc002bto	NR2F2 antisense RNA 1 (NR2F2-AS1), transcript variant 1, non-coding RNA.
LINC00616	0.84665	1.13575	0.679273	1.89899	uc003ihh	long intergenic non-protein coding RNA 616 (LINC00616), non-coding RNA.
ITPK1-AS1	0.846801	0.880158	0.525121	1.47524	uc001ybi	ITPK1 antisense RNA 1 (ITPK1-AS1), non-coding RNA.
TPTEP1	0.846801	0.880563	0.525988	1.47416	uc002zlq	transmembrane phosphatase with tensin homology pseudogene 1 (TPTEP1), non-coding RNA.
LINC00189	0.846953	0.88074	0.525943	1.47488	uc002yni	long intergenic non-protein coding RNA 189 (LINC00189), non-coding RNA.
FAM181A-AS1	0.846953	1.29822	0.46824	3.59938	uc001yby	FAM181A antisense RNA 1 (FAM181A-AS1), non-coding RNA.
LINC00087	0.847701	0.881494	0.527798	1.47222	uc004eyh	long intergenic non-protein coding RNA 87 (LINC00087), non-coding RNA.
LINC00668	0.848448	0.863882	0.472051	1.58096	uc002knh	long intergenic non-protein coding RNA 668 (LINC00668), non-coding RNA.
LOC730227	0.849194	1.13463	0.676981	1.90167	uc009xao	uncharacterized LOC730227 (LOC730227), transcript variant 1, non-coding RNA.
NBLA00301	0.849939	0.880909	0.523281	1.48295	uc003itl	Nbla00301 (NBLA00301), non-coding RNA.
LOC100192426	0.850086	0.881887	0.526296	1.47773	uc010wzm	uncharacterized LOC100192426 (LOC100192426), non-coding RNA.
LINC00875	0.850086	1.13359	0.676264	1.90019	uc001ejp	long intergenic non-protein coding RNA 875 (LINC00875), non-coding RNA.
FAM66B	0.853508	1.13142	0.676555	1.8921	uc011kwo	family with sequence similarity 66, member B (FAM66B), non-coding RNA.
LOC100133612	0.855587	1.13078	0.676139	1.89112	uc001alh	uncharacterized LOC100133612 (LOC100133612), non-coding RNA.
NBEAP1	0.856325	0.885181	0.530588	1.47675	uc010tze	neurobeachin pseudogene 1 (NBEAP1), non-coding RNA.
TTTY8	0.857933	1.66453	0.228367	12.1324	uc004fqy	testis-specific transcript, Y-linked 8 (non-protein coding) (TTTY8), non-coding RNA.
FLJ26245	0.857933	1.22982	0.525281	2.87933	uc002edz	uncharacterized LOC400533 (FLJ26245), non-coding RNA.
MCM3AP-AS1	0.857933	1.13007	0.672716	1.89836	uc002zis	MCM3AP antisense RNA 1 (MCM3AP-AS1), antisense RNA.
LINC00189	0.857933	1.17135	0.606205	2.26335	uc002ynh	long intergenic non-protein coding RNA 189 (LINC00189), non-coding RNA.
SNHG12	0.858667	0.886306	0.531453	1.4781	uc001bql	small nucleolar RNA host gene 12 (non-protein coding) (SNHG12), non-coding RNA.
PTPRG-AS1	0.8588	1.12795	0.676217	1.88146	uc003dle	PTPRG antisense RNA 1 (PTPRG-AS1), transcript variant 3, non-coding RNA.
FAM74A4	0.8588	0.648714	0.089633	4.69503	uc004adw	family with sequence similarity 74, member A4 (FAM74A4), non-coding RNA.
PTPRG-AS1	0.858932	0.881754	0.513484	1.51415	uc010hnp	PTPRG antisense RNA 1 (PTPRG-AS1), transcript variant 1, non-coding RNA.
LINC00426	0.858932	0.886353	0.528863	1.48549	uc001usu	long intergenic non-protein coding RNA 426 (LINC00426), non-coding RNA.
SPTY2D1-AS1	0.859188	1.12641	0.674904	1.87998	uc001mow	SPTY2D1 antisense RNA 1 (SPTY2D1-AS1), non-coding RNA.
LINC00637	0.859188	0.887917	0.532129	1.48159	uc001yoh	long intergenic non-protein coding RNA 637 (LINC00637), non-coding RNA.
LOC415056	0.859188	0.651283	0.0898132	4.7228	uc003zur	uncharacterized LOC415056 (LOC415056), non-coding RNA.
FLVCR1-AS1	0.859188	0.88482	0.521871	1.50019	uc001hjs	FLVCR1 antisense RNA 1 (head to head) (FLVCR1-AS1), transcript variant 2, non-coding RNA.
LOC100506801	0.859188	1.12716	0.672188	1.89009	uc001beo	uncharacterized LOC100506801 (LOC100506801), non-coding RNA.
DKFZp434J0226	0.859188	0.888377	0.532247	1.4828	uc002ped	uncharacterized LOC93429 (DKFZp434J0226), non-coding RNA.
LINC00114	0.859188	0.850964	0.417645	1.73386	uc010goa	long intergenic non-protein coding RNA 114 (LINC00114), transcript variant 3, non-coding RNA.
CYP4F35P	0.859188	0.888338	0.531632	1.48438	uc002ktb	cytochrome P450, family 4, subfamily F, polypeptide 35, pseudogene (CYP4F35P), non-coding RNA.
GLIS3-AS1	0.859188	1.1253	0.67363	1.87982	uc003zia	GLIS3 antisense RNA 1 (GLIS3-AS1), non-coding RNA.
LINC00883	0.859188	1.12488	0.67444	1.87616	uc010hpq	long intergenic non-protein coding RNA 883 (LINC00883), transcript variant 2, non-coding RNA.
LOC648987	0.859188	0.844677	0.399467	1.78608	uc003jnc	uncharacterized LOC648987 (LOC648987), transcript variant 2, non-coding RNA.
BREA2	0.859188	1.12562	0.672876	1.88299	uc010mfj	breast cancer estrogen-induced apoptosis 2 (BREA2), non-coding RNA.
LOC400654	0.859188	1.63341	0.224664	11.8756	uc002ljy	uncharacterized LOC400654 (LOC400654), non-coding RNA.
FAM66C	0.859188	1.12565	0.671472	1.88704	uc009zgc	family with sequence similarity 66, member C (FAM66C), non-coding RNA.
ZNF503-AS1	0.859188	0.889509	0.53294	1.48464	uc001jxd	ZNF503 antisense RNA 1 (ZNF503-AS1), transcript variant 1, non-coding RNA.
DLEU2	0.859188	0.889687	0.53237	1.48683	uc001vdy	deleted in lymphocytic leukemia 2 (non-protein coding) (DLEU2), non-coding RNA.
LOC339788	0.859188	1.14475	0.636332	2.05938	uc010yit	uncharacterized LOC339788 (LOC339788), non-coding RNA.
SLX1B-SULT1A4	0.859188	1.13836	0.647534	2.00124	uc002dxi	SLX1B-SULT1A4 readthrough (NMD candidate) (SLX1B-SULT1A4), non-coding RNA.
LY86-AS1	0.859188	0.852577	0.417223	1.7422	uc003mwx	LY86 antisense RNA 1 (LY86-AS1), non-coding RNA.
LOC643401	0.859188	1.13127	0.65974	1.93981	uc003jgy	uncharacterized LOC643401 (LOC643401), non-coding RNA.
LOC157381	0.859188	1.14817	0.628836	2.09642	uc003yro	uncharacterized LOC157381 (LOC157381), non-coding RNA.
FAM170B-AS1	0.859188	1.62247	0.223446	11.781	uc001jhk	FAM170B antisense RNA 1 (FAM170B-AS1), non-coding RNA.
FAM95C	0.859188	1.13125	0.658843	1.94239	uc004abb	family with sequence similarity 95, member C (FAM95C), non-coding RNA.
LINC00700	0.859188	0.81632	0.324855	2.05131	uc001igo	long intergenic non-protein coding RNA 700 (LINC00700), non-coding RNA.
MORC2-AS1	0.860624	0.891132	0.533908	1.48737	uc003ajc	MORC2 antisense RNA 1 (MORC2-AS1), non-coding RNA.
FLJ41200	0.860624	1.12256	0.671183	1.87749	uc003zlc	uncharacterized LOC401492 (FLJ41200), non-coding RNA.
LINC00668	0.861341	1.15191	0.61828	2.14612	uc002kng	long intergenic non-protein coding RNA 668 (LINC00668), non-coding RNA.
LOC728175	0.861593	1.12427	0.666859	1.89543	uc003iwd	uncharacterized LOC728175 (LOC728175), non-coding RNA.
LINC00340	0.861593	0.891511	0.532651	1.49214	uc003ndn	long intergenic non-protein coding RNA 340 (LINC00340), non-coding RNA.
LINC00475	0.861593	0.887145	0.517188	1.52174	uc004arq	long intergenic non-protein coding RNA 475 (LINC00475), non-coding RNA.
CERS6-AS1	0.861593	1.12093	0.670911	1.87279	uc002ued	CERS6 antisense RNA 1 (CERS6-AS1), transcript variant 2, non-coding RNA.
FAM41C	0.861845	0.892197	0.534166	1.4902	uc001abt	family with sequence similarity 41, member C (FAM41C), non-coding RNA.
LINC00303	0.861845	0.779291	0.24252	2.5041	uc001hak	long intergenic non-protein coding RNA 303 (LINC00303), non-coding RNA.
FAM225A	0.861845	0.891589	0.530511	1.49843	uc004bgo	family with sequence similarity 225, member A (non-protein coding) (FAM225A), non-coding RNA.
LINC00173	0.861845	0.887551	0.516123	1.52628	uc001tvy	long intergenic non-protein coding RNA 173 (LINC00173), transcript variant 2, non-coding RNA.
BZRAP1-AS1	0.86197	1.18501	0.558379	2.51488	uc002iwa	BZRAP1 antisense RNA 1 (BZRAP1-AS1), transcript variant 5, non-coding RNA.
LOC100507254	0.86197	0.892759	0.534444	1.4913	uc003qdd	uncharacterized LOC100507254 (LOC100507254), non-coding RNA.
TIPARP-AS1	0.862095	0.893134	0.534201	1.49324	uc011boq	TIPARP antisense RNA 1 (TIPARP-AS1), non-coding RNA.
JPX	0.862095	0.893127	0.534489	1.49241	uc004ebo	JPX transcript, XIST activator (non-protein coding) (JPX), non-coding RNA.
TMLHE-AS1	0.862804	1.60167	0.217529	11.7931	uc004fnl	TMLHE antisense RNA 1 (TMLHE-AS1), non-coding RNA.
BDNF-AS	0.864805	0.894563	0.536207	1.49242	uc001mrq	BDNF antisense RNA (BDNF-AS), transcript variant BT1C, non-coding RNA.
UMPS	0.864926	1.12072	0.664222	1.89095	uc011bkb	uridine monophosphate synthetase (UMPS), transcript variant 3, non-coding RNA.
LINC00924	0.864926	1.2289	0.488921	3.08882	uc002btn	long intergenic non-protein coding RNA 924 (LINC00924), transcript variant 1, non-coding RNA.
RAB11B-AS1	0.865631	0.894237	0.533743	1.49821	uc002mjt	RAB11B antisense RNA 1 (RAB11B-AS1), non-coding RNA.
NR2F1-AS1	0.865988	0.891549	0.522817	1.52034	uc003kkh	NR2F1 antisense RNA 1 (NR2F1-AS1), non-coding RNA.
LOC100130417	0.865988	0.884443	0.497258	1.5731	uc010nxy	uncharacterized LOC100130417 (LOC100130417), non-coding RNA.
PCED1B-AS1	0.865988	1.11736	0.667233	1.87116	uc001rpp	PCED1B antisense RNA 1 (PCED1B-AS1), non-coding RNA.
NPPA-AS1	0.865988	1.15405	0.598287	2.22608	uc010oaw	NPPA antisense RNA 1 (NPPA-AS1), antisense RNA.
LINC00664	0.865988	1.11654	0.668084	1.86604	uc002nqc	long intergenic non-protein coding RNA 664 (LINC00664), non-coding RNA.
GUSBP4	0.865988	0.895759	0.535721	1.49777	uc011dxq	glucuronidase, beta pseudogene 4 (GUSBP4), non-coding RNA.
LOC101101776	0.866689	0.896006	0.535916	1.49805	uc001vvo	ribosome biogenesis protein BMS1 homolog pseudogene (LOC101101776), non-coding RNA.
WT1-AS	0.868672	0.89482	0.52997	1.51084	uc010red	WT1 antisense RNA (WT1-AS), non-coding RNA.
LINC00910	0.869371	1.11476	0.666686	1.86398	uc010wie	long intergenic non-protein coding RNA 910 (LINC00910), transcript variant 1, non-coding RNA.
LOC100506054	0.87135	0.897687	0.537676	1.49875	uc002qxu	uncharacterized LOC100506054 (LOC100506054), transcript variant 1, non-coding RNA.
MGC16275	0.872046	0.896126	0.531594	1.51063	uc002jkb	uncharacterized protein MGC16275 (MGC16275), non-coding RNA.
LOC100652770	0.872483	0.898484	0.538195	1.49996	uc002kwv	uncharacterized LOC100652770 (LOC100652770), non-coding RNA.
NBLA00301	0.872483	0.897257	0.532782	1.51107	uc010irn	Nbla00301 (NBLA00301), non-coding RNA.
LINC00479	0.872483	1.11318	0.664604	1.86452	uc011aet	long intergenic non-protein coding RNA 479 (LINC00479), non-coding RNA.
LOC645166	0.872483	1.11276	0.664241	1.86413	uc010pbd	lymphocyte-specific protein 1 pseudogene (LOC645166), transcript variant 3, non-coding RNA.
FLJ46906	0.872483	0.894853	0.521633	1.5351	uc003qic	uncharacterized LOC441172 (FLJ46906), non-coding RNA.
CASC2	0.872483	1.12052	0.648687	1.93556	uc009xzb	cancer susceptibility candidate 2 (non-protein coding) (CASC2), transcript variant 3, non-coding RNA.
NPSR1-AS1	0.872483	1.1193	0.650958	1.9246	uc010kwy	NPSR1 antisense RNA 1 (NPSR1-AS1), transcript variant 3, non-coding RNA.
SERTAD4-AS1	0.872483	0.898896	0.536378	1.50643	uc001hhx	SERTAD4 antisense RNA 1 (SERTAD4-AS1), non-coding RNA.
C1orf140	0.873174	0.89841	0.533967	1.51159	uc001hmw	uncharacterized LOC400804 (C1orf140), non-coding RNA.
LINC00410	0.873864	0.682083	0.0939455	4.95221	uc010tid	long intergenic non-protein coding RNA 410 (LINC00410), non-coding RNA.
LOC388942	0.874553	1.11047	0.665126	1.854	uc010fao	uncharacterized LOC388942 (LOC388942), non-coding RNA.
LOC100507300	0.874659	1.11017	0.665424	1.85216	uc001mxu	uncharacterized LOC100507300 (LOC100507300), non-coding RNA.
USP32P2	0.874659	0.899932	0.536125	1.51061	uc002gty	ubiquitin specific peptidase 32 pseudogene 2 (USP32P2), non-coding RNA.
LOC100505624	0.875346	0.900747	0.538938	1.50545	uc002rjy	uncharacterized LOC100505624 (LOC100505624), non-coding RNA.
TTTY7B	0.879934	1.52698	0.210478	11.078	uc010nwj	testis-specific transcript, Y-linked 7B (non-protein coding) (TTTY7B), non-coding RNA.
DIAPH3-AS1	0.879934	1.34423	0.326484	5.53455	uc001vhy	DIAPH3 antisense RNA 1 (DIAPH3-AS1), transcript variant 2, non-coding RNA.
LINC00898	0.879934	1.52654	0.210217	11.0853	uc011are	long intergenic non-protein coding RNA 898 (LINC00898), non-coding RNA.
DLEU2	0.881881	0.900041	0.528008	1.53421	uc001vdw	deleted in lymphocytic leukemia 2 (non-protein coding) (DLEU2), non-coding RNA.
PVT1	0.882071	1.10673	0.663392	1.84634	uc003ysl	Pvt1 oncogene (non-protein coding) (PVT1), non-coding RNA.
SNHG11	0.882071	0.902501	0.537029	1.51669	uc002xiq	small nucleolar RNA host gene 11 (non-protein coding) (SNHG11), non-coding RNA.
BDNF-AS	0.882071	1.11695	0.640298	1.94845	uc009yio	BDNF antisense RNA (BDNF-AS), transcript variant BT2A, non-coding RNA.
LOC100505702	0.882071	1.10864	0.657693	1.86877	uc003hlf	uncharacterized LOC100505702 (LOC100505702), transcript variant 1, non-coding RNA.
RRN3P2	0.88275	0.897677	0.516831	1.55916	uc010vdn	RNA polymerase I transcription factor homolog (S. cerevisiae) pseudogene 2 (RRN3P2), non-coding RNA.
RRN3P2	0.883427	0.903751	0.538967	1.51543	uc002dsg	RNA polymerase I transcription factor homolog (S. cerevisiae) pseudogene 2 (RRN3P2), non-coding RNA.
BDNF-AS	0.886037	1.2256	0.44242	3.39516	uc009yik	BDNF antisense RNA (BDNF-AS), transcript variant BT2A, non-coding RNA.
LOC146880	0.886037	1.10474	0.660669	1.84729	uc002jet	Rho GTPase activating protein 27 pseudogene (LOC146880), transcript variant 2, non-coding RNA.
TBX5-AS1	0.886799	0.904687	0.537541	1.5226	uc001tvs	TBX5 antisense RNA 1 (TBX5-AS1), non-coding RNA.
LOC646268	0.886799	1.10356	0.661601	1.84077	uc001frq	hCG1654703 (LOC646268), non-coding RNA.
FLJ31306	0.886799	0.906254	0.542907	1.51278	uc010ape	uncharacterized LOC379025 (FLJ31306), transcript variant 1, non-coding RNA.
ZNF833P	0.887471	0.906341	0.542201	1.51504	uc002msl	zinc finger protein 833, pseudogene (ZNF833P), non-coding RNA.
MTUS2-AS1	0.888812	0.905632	0.538393	1.52337	uc001usn	MTUS2 antisense RNA 1 (MTUS2-AS1), non-coding RNA.
CDKN2B-AS1	0.888812	0.906287	0.540595	1.51935	uc010miz	CDKN2B antisense RNA 1 (CDKN2B-AS1), transcript variant 4, non-coding RNA.
FGD5-AS1	0.889566	1.10191	0.659853	1.84012	uc003bzg	FGD5 antisense RNA 1 (FGD5-AS1), transcript variant 2, non-coding RNA.
MEG3	0.889566	0.906996	0.540841	1.52104	uc010txb	maternally expressed 3 (non-protein coding) (MEG3), transcript variant 8, non-coding RNA.
LOC100505875	0.889566	1.10161	0.659912	1.83895	uc003hlr	uncharacterized LOC100505875 (LOC100505875), non-coding RNA.
LINC00263	0.890233	0.907882	0.543304	1.51711	uc001kra	long intergenic non-protein coding RNA 263 (LINC00263), non-coding RNA.
ANKS3	0.8909	0.907665	0.541453	1.52156	uc002cxk	ankyrin repeat and sterile alpha motif domain containing 3 (ANKS3), transcript variant 3, non-coding RNA.
BDNF-AS	0.89114	0.908332	0.543116	1.51914	uc009yin	BDNF antisense RNA (BDNF-AS), transcript variant BT2A, non-coding RNA.
MGC27382	0.89114	0.869466	0.40589	1.8625	uc009wcc	uncharacterized MGC27382 (MGC27382), non-coding RNA.
C17orf76-AS1	0.89114	1.09978	0.659078	1.83518	uc010vwn	C17orf76 antisense RNA 1 (C17orf76-AS1), transcript variant 19, non-coding RNA.
SATB2-AS1	0.89114	1.21451	0.438076	3.36707	uc002uvd	SATB2 antisense RNA 1 (SATB2-AS1), non-coding RNA.
NUTM2A-AS1	0.89114	0.907973	0.5391	1.52924	uc001kep	NUTM2A antisense RNA 1 (NUTM2A-AS1), non-coding RNA.
SPATA41	0.89114	0.90995	0.544483	1.52072	uc010boz	spermatogenesis associated 41 (non-protein coding) (SPATA41), transcript variant 1, non-coding RNA.
LINC00514	0.89114	0.910141	0.544872	1.52028	uc002csr	long intergenic non-protein coding RNA 514 (LINC00514), non-coding RNA.
LINC00875	0.89114	1.09832	0.658585	1.83168	uc009why	long intergenic non-protein coding RNA 875 (LINC00875), non-coding RNA.
CXADRP3	0.89114	1.099	0.656584	1.83952	uc010xai	coxsackie virus and adenovirus receptor pseudogene 3 (CXADRP3), non-coding RNA.
LOC727677	0.89114	0.779761	0.189732	3.20466	uc011liv	uncharacterized LOC727677 (LOC727677), non-coding RNA.
DSCR10	0.89114	1.24971	0.383476	4.07267	uc010gnt	Down syndrome critical region gene 10 (non-protein coding) (DSCR10), non-coding RNA.
LINC00626	0.89114	0.909593	0.540738	1.53006	uc001gfq	long intergenic non-protein coding RNA 626 (LINC00626), non-coding RNA.
LINC00161	0.89114	1.12406	0.594557	2.12513	uc002ymn	long intergenic non-protein coding RNA 161 (LINC00161), non-coding RNA.
BCDIN3D-AS1	0.89114	0.880222	0.430872	1.79819	uc010smm	BCDIN3D antisense RNA 1 (BCDIN3D-AS1), transcript variant 3, non-coding RNA.
FLJ22763	0.89114	1.10885	0.629141	1.95433	uc003dxm	uncharacterized LOC401081 (FLJ22763), non-coding RNA.
LOC254128	0.89114	0.910161	0.540342	1.53309	uc002tnj	uncharacterized LOC254128 (LOC254128), transcript variant 3, non-coding RNA.
LINC00202-2	0.89114	1.09914	0.65276	1.85078	uc001isu	long intergenic non-protein coding RNA 202-2 (LINC00202-2), non-coding RNA.
BDNF-AS	0.89114	1.46441	0.200255	10.7088	uc009yit	BDNF antisense RNA (BDNF-AS), transcript variant BT1A, non-coding RNA.
TTTY21	0.89114	1.46441	0.200255	10.7088	uc004fqv	testis-specific transcript, Y-linked 21 (non-protein coding) (TTTY21), non-coding RNA.
LINC00473	0.89114	0.909632	0.538461	1.53666	uc003quq	long intergenic non-protein coding RNA 473 (LINC00473), transcript variant 1, non-coding RNA.
ALDH1L1-AS2	0.89114	0.911435	0.545129	1.52389	uc003eiq	ALDH1L1 antisense RNA 2 (ALDH1L1-AS2), non-coding RNA.
LOC654433	0.891302	0.911664	0.544805	1.52556	uc010fkt	uncharacterized LOC654433 (LOC654433), transcript variant 1, non-coding RNA.
LOC644145	0.891302	1.15637	0.522899	2.55724	uc010igy	exocyst complex component 1 pseudogene (LOC644145), non-coding RNA.
LOC100128164	0.891302	1.10138	0.644717	1.8815	uc003fgf	four and a half LIM domains 1 pseudogene (LOC100128164), transcript variant 2, non-coding RNA.
LINC00482	0.891302	0.912215	0.546059	1.52389	uc002kac	long intergenic non-protein coding RNA 482 (LINC00482), non-coding RNA.
SPATA41	0.891463	1.09591	0.65645	1.82957	uc010boy	spermatogenesis associated 41 (non-protein coding) (SPATA41), transcript variant 2, non-coding RNA.
TEX26-AS1	0.891463	1.09692	0.653153	1.84219	uc001utg	TEX26 antisense RNA 1 (TEX26-AS1), transcript variant 1, non-coding RNA.
FLJ33534	0.891463	1.10748	0.626804	1.95675	uc002rba	uncharacterized LOC285150 (FLJ33534), non-coding RNA.
GTF2H2B	0.891463	0.912032	0.543356	1.53086	uc011crp	general transcription factor IIH, polypeptide 2B (pseudogene) (GTF2H2B), non-coding RNA.
LOC100499484-C9ORF174	0.892116	0.903066	0.506135	1.61129	uc011lut	LOC100499484-C9orf174 readthrough (LOC100499484-C9ORF174), transcript variant 1, non-coding RNA.
LINC00667	0.892768	0.912789	0.544793	1.52936	uc002kmp	long intergenic non-protein coding RNA 667 (LINC00667), non-coding RNA.
NPPA-AS1	0.893419	0.853858	0.340774	2.13946	uc010oba	NPPA antisense RNA 1 (NPPA-AS1), antisense RNA.
LOC100507584	0.893496	0.872207	0.394999	1.92594	uc003ogj	uncharacterized LOC100507584 (LOC100507584), non-coding RNA.
LOC100133161	0.893496	0.878879	0.415814	1.85763	uc001lnw	uncharacterized LOC100133161 (LOC100133161), non-coding RNA.
LINC00598	0.893574	1.09925	0.641236	1.8844	uc001uxj	long intergenic non-protein coding RNA 598 (LINC00598), transcript variant TTL-B1, non-coding RNA.
OSER1-AS1	0.893574	0.914594	0.548373	1.52539	uc002xlm	OSER1 antisense RNA 1 (head to head) (OSER1-AS1), transcript variant 2, non-coding RNA.
C17orf76-AS1	0.894223	1.09311	0.655214	1.82366	uc010vwj	C17orf76 antisense RNA 1 (C17orf76-AS1), transcript variant 13, non-coding RNA.
SNHG16	0.894299	0.790032	0.192357	3.24476	uc002jsa	small nucleolar RNA host gene 16 (non-protein coding) (SNHG16), transcript variant 2, non-coding RNA.
H19	0.894299	0.913195	0.539898	1.5446	uc001lva	H19, imprinted maternally expressed transcript (non-protein coding) (H19), non-coding RNA.
MACROD2-AS1	0.894375	0.722959	0.0998429	5.23492	uc002woy	MACROD2 antisense RNA 1 (MACROD2-AS1), non-coding RNA.
C1RL-AS1	0.894375	1.09396	0.650509	1.83973	uc010sgb	C1RL antisense RNA 1 (C1RL-AS1), non-coding RNA.
LOC284837	0.897453	1.09132	0.653397	1.82276	uc002zdu	uncharacterized LOC284837 (LOC284837), non-coding RNA.
KGFLP2	0.897525	0.916749	0.549544	1.52932	uc011lqu	keratinocyte growth factor-like protein 2 (KGFLP2), non-coding RNA.
NAMA	0.897525	1.42743	0.196778	10.3546	uc004azo	non-protein coding RNA, associated with MAP kinase pathway and growth arrest (NAMA), transcript variant 2, non-coding RNA.
LINC00635	0.897597	0.858596	0.342368	2.1532	uc003dwq	long intergenic non-protein coding RNA 635 (LINC00635), transcript variant 1, non-coding RNA.
LOC284757	0.897597	0.903371	0.492815	1.65595	uc010gjw	uncharacterized LOC284757 (LOC284757), non-coding RNA.
HPN-AS1	0.899451	1.09241	0.645751	1.84801	uc002nxu	HPN antisense RNA 1 (HPN-AS1), transcript variant 1, non-coding RNA.
LINC00263	0.900731	0.917658	0.548016	1.53663	uc001kqz	long intergenic non-protein coding RNA 263 (LINC00263), non-coding RNA.
LINC00085	0.900731	0.917782	0.547695	1.53795	uc002pxl	long intergenic non-protein coding RNA 85 (LINC00085), non-coding RNA.
LOC100128554	0.903217	1.10872	0.596131	2.06206	uc001uhj	uncharacterized LOC100128554 (LOC100128554), non-coding RNA.
LOC284801	0.903217	0.916648	0.539009	1.55887	uc002wvk	uncharacterized LOC284801 (LOC284801), non-coding RNA.
TUG1	0.906904	0.864134	0.344862	2.1653	uc003ajg	taurine upregulated 1 (non-protein coding) (TUG1), non-coding RNA.
FOXO3B	0.906904	1.08857	0.64417	1.83954	uc010vye	forkhead box O3B pseudogene (FOXO3B), non-coding RNA.
LOC100128554	0.906963	1.10075	0.609274	1.98869	uc010tbf	uncharacterized LOC100128554 (LOC100128554), non-coding RNA.
HAR1A	0.906963	1.08595	0.650845	1.81192	uc002yef	highly accelerated region 1A (non-protein coding) (HAR1A), non-coding RNA.
LINC00875	0.907596	0.920356	0.548755	1.5436	uc009whx	long intergenic non-protein coding RNA 875 (LINC00875), non-coding RNA.
UBL7-AS1	0.909432	0.921871	0.552438	1.53836	uc002ayb	UBL7 antisense RNA 1 (head to head) (UBL7-AS1), transcript variant 1, non-coding RNA.
LDLRAD4-AS1	0.910062	1.08471	0.648695	1.81379	uc002ksc	LDLRAD4 antisense RNA 1 (LDLRAD4-AS1), non-coding RNA.
LINC00161	0.911534	0.743175	0.102606	5.38282	uc002ymm	long intergenic non-protein coding RNA 161 (LINC00161), non-coding RNA.
PWRN1	0.911534	0.835678	0.258039	2.70641	uc001ywn	Prader-Willi region non-protein coding RNA 1 (PWRN1), non-coding RNA.
LINC00347	0.911534	1.13436	0.514004	2.50341	uc001vjk	long intergenic non-protein coding RNA 347 (LINC00347), transcript variant 1, non-coding RNA.
LOC550112	0.911534	1.08417	0.645017	1.8223	uc003hdk	uncharacterized LOC550112 (LOC550112), non-coding RNA.
BHLHE40-AS1	0.911534	1.08468	0.643328	1.82883	uc010hce	BHLHE40 antisense RNA 1 (BHLHE40-AS1), non-coding RNA.
LINC00661	0.911534	0.922372	0.546786	1.55595	uc002nbw	long intergenic non-protein coding RNA 661 (LINC00661), non-coding RNA.
LOC285419	0.911534	0.923801	0.553653	1.54141	uc003ifd	uncharacterized LOC285419 (LOC285419), transcript variant 2, non-coding RNA.
LINC00951	0.911534	1.08244	0.647806	1.80868	uc003opf	long intergenic non-protein coding RNA 951 (LINC00951), non-coding RNA.
LOC100507564	0.911534	0.923398	0.551012	1.54745	uc001cvg	uncharacterized LOC100507564 (LOC100507564), non-coding RNA.
LINC00665	0.911534	0.924019	0.553213	1.54337	uc002odu	long intergenic non-protein coding RNA 665 (LINC00665), transcript variant 1, non-coding RNA.
LBX2-AS1	0.911587	1.08224	0.647656	1.80842	uc002slx	LBX2 antisense RNA 1 (LBX2-AS1), non-coding RNA.
TMEM44-AS1	0.911587	0.922676	0.547314	1.55547	uc003fug	TMEM44 antisense RNA 1 (TMEM44-AS1), transcript variant 2, non-coding RNA.
RMST	0.91164	0.923953	0.550895	1.54964	uc001tey	rhabdomyosarcoma 2 associated transcript (non-protein coding) (RMST), non-coding RNA.
LOC152225	0.91164	0.924007	0.550958	1.54965	uc003dvr	uncharacterized LOC152225 (LOC152225), non-coding RNA.
OR4N3P	0.911693	0.749375	0.103478	5.42689	uc001yuf	olfactory receptor, family 4, subfamily N, member 3 pseudogene (OR4N3P), non-coding RNA.
FLJ35024	0.911693	0.924841	0.55395	1.54406	uc003zhj	uncharacterized LOC401491 (FLJ35024), non-coding RNA.
LINC00271	0.913556	0.906688	0.470042	1.74896	uc010kgl	long intergenic non-protein coding RNA 271 (LINC00271), non-coding RNA.
LINC00319	0.913556	1.08167	0.64232	1.82153	uc002zdg	long intergenic non-protein coding RNA 319 (LINC00319), non-coding RNA.
SNHG17	0.913556	0.92607	0.555457	1.54396	uc002xif	small nucleolar RNA host gene 17 (non-protein coding) (SNHG17), transcript variant 2, non-coding RNA.
PDXDC2P	0.914225	0.926204	0.554321	1.54758	uc002eyc	pyridoxal-dependent decarboxylase domain containing 2, pseudogene (PDXDC2P), non-coding RNA.
SLX1B-SULT1A4	0.914225	0.925768	0.551869	1.55299	uc002dsw	SLX1B-SULT1A4 readthrough (NMD candidate) (SLX1B-SULT1A4), non-coding RNA.
MGC45800	0.914225	0.925918	0.552622	1.55137	uc003ivc	uncharacterized LOC90768 (MGC45800), non-coding RNA.
SDHAP2	0.914843	0.926651	0.555456	1.54591	uc003fuv	succinate dehydrogenase complex, subunit A, flavoprotein pseudogene 2 (SDHAP2), non-coding RNA.
LOC100506314	0.914892	0.925162	0.54673	1.56554	uc001rbe	uncharacterized LOC100506314 (LOC100506314), non-coding RNA.
CHD1L	0.914892	0.925887	0.549835	1.55914	uc009wjh	chromodomain helicase DNA binding protein 1-like (CHD1L), transcript variant 6, non-coding RNA.
LOC340515	0.91494	0.910997	0.481423	1.72388	uc004aqt	uncharacterized LOC340515 (LOC340515), non-coding RNA.
FENDRR	0.91494	0.927244	0.55505	1.54902	uc002fjk	FOXF1 adjacent non-coding developmental regulatory RNA (FENDRR), transcript variant 2, non-coding RNA.
LOC254128	0.915556	0.876227	0.350134	2.1928	uc002tnh	uncharacterized LOC254128 (LOC254128), transcript variant 1, non-coding RNA.
PRKG1-AS1	0.916171	0.927814	0.555014	1.55102	uc009xox	PRKG1 antisense RNA 1 (PRKG1-AS1), non-coding RNA.
SNHG8	0.916831	0.927467	0.55079	1.56175	uc003iby	small nucleolar RNA host gene 8 (non-protein coding) (SNHG8), transcript variant 1, non-coding RNA.
LINC00112	0.916831	0.886566	0.380139	2.06766	uc002yzm	long intergenic non-protein coding RNA 112 (LINC00112), non-coding RNA.
LOC100505989	0.916831	1.07679	0.644622	1.79871	uc003iqu	uncharacterized LOC100505989 (LOC100505989), non-coding RNA.
LOC348761	0.917444	0.913528	0.483988	1.72429	uc002vrh	uncharacterized LOC348761 (LOC348761), non-coding RNA.
NPPA-AS1	0.918056	0.916148	0.494003	1.69903	uc010oax	NPPA antisense RNA 1 (NPPA-AS1), antisense RNA.
LINC00222	0.918232	1.14262	0.456542	2.85971	uc003psp	long intergenic non-protein coding RNA 222 (LINC00222), non-coding RNA.
THAP9-AS1	0.918232	0.929896	0.556922	1.55265	uc003hnq	THAP9 antisense RNA 1 (THAP9-AS1), transcript variant 2, non-coding RNA.
LINC00113	0.918232	0.925011	0.531161	1.6109	uc011acl	long intergenic non-protein coding RNA 113 (LINC00113), non-coding RNA.
ZMIZ1-AS1	0.918232	0.930288	0.557595	1.55209	uc001jzy	ZMIZ1 antisense RNA 1 (ZMIZ1-AS1), transcript variant 3, non-coding RNA.
MLLT4-AS1	0.918232	0.930454	0.557692	1.55237	uc003qwa	MLLT4 antisense RNA 1 (head to head) (MLLT4-AS1), non-coding RNA.
LOC100506136	0.918232	0.930169	0.556497	1.55475	uc010lfm	uncharacterized LOC100506136 (LOC100506136), non-coding RNA.
LOC100288079	0.918232	0.766296	0.105757	5.55244	uc001grn	microtubule-associated protein 1 light chain 3 beta pseudogene (LOC100288079), non-coding RNA.
LOC728228	0.918232	1.07455	0.643696	1.79379	uc002wkq	uncharacterized LOC728228 (LOC728228), non-coding RNA.
LOC285548	0.918276	0.930695	0.556652	1.55608	uc011bxa	uncharacterized LOC285548 (LOC285548), non-coding RNA.
LEF1-AS1	0.918276	0.930772	0.556991	1.55539	uc003hyx	LEF1 antisense RNA 1 (LEF1-AS1), transcript variant 1, non-coding RNA.
ZNF571-AS1	0.918883	0.881673	0.351327	2.21261	uc002ogo	ZNF571 antisense RNA 1 (ZNF571-AS1), transcript variant 3, non-coding RNA.
KTN1-AS1	0.92183	1.07286	0.643263	1.78937	uc001xbz	KTN1 antisense RNA 1 (KTN1-AS1), non-coding RNA.
NAMA	0.921869	0.762753	0.0969157	6.00307	uc010mst	non-protein coding RNA, associated with MAP kinase pathway and growth arrest (NAMA), transcript variant 1, non-coding RNA.
FGF14-IT1	0.921869	0.762753	0.0969157	6.00307	uc001vpg	FGF14 intronic transcript 1 (non-protein coding) (FGF14-IT1), non-coding RNA.
LINC00629	0.921947	0.932591	0.5567	1.56229	uc004exn	long intergenic non-protein coding RNA 629 (LINC00629), non-coding RNA.
LOC100505835	0.921947	0.922147	0.504723	1.68479	uc002nsc	uncharacterized LOC100505835 (LOC100505835), non-coding RNA.
LINC00957	0.921947	0.912847	0.461672	1.80494	uc003tjl	long intergenic non-protein coding RNA 957 (LINC00957), transcript variant 2, non-coding RNA.
ATP1A1OS	0.921947	0.933235	0.5592	1.55745	uc001egg	ATP1A1 opposite strand (ATP1A1OS), transcript variant 2, non-coding RNA.
LOC400685	0.922549	0.932605	0.554982	1.56717	uc002nwj	uncharacterized LOC400685 (LOC400685), non-coding RNA.
RCC1	0.923151	0.932892	0.554698	1.56894	uc001bqa	regulator of chromosome condensation 1 (RCC1), transcript variant 5, non-coding RNA.
LINC00521	0.923751	0.832943	0.202515	3.42588	uc001ycf	long intergenic non-protein coding RNA 521 (LINC00521), transcript variant 1, non-coding RNA.
LOC415056	0.924351	1.09538	0.554056	2.1656	uc003zut	uncharacterized LOC415056 (LOC415056), non-coding RNA.
SNHG16	0.924459	0.933924	0.556193	1.56819	uc002jsd	small nucleolar RNA host gene 16 (non-protein coding) (SNHG16), transcript variant 2, non-coding RNA.
TTTY6	0.924459	1.21089	0.294408	4.98031	uc010nxf	testis-specific transcript, Y-linked 6 (non-protein coding) (TTTY6), non-coding RNA.
LOC100507632	0.924459	0.933996	0.554953	1.57193	uc003xtc	uncharacterized LOC100507632 (LOC100507632), non-coding RNA.
LOC645949	0.924459	1.31074	0.179763	9.55729	uc002ree	uncharacterized LOC645949 (LOC645949), non-coding RNA.
LINC00671	0.924459	0.895664	0.380287	2.10949	uc010whe	long intergenic non-protein coding RNA 671 (LINC00671), non-coding RNA.
LINC00943	0.924459	0.897056	0.385104	2.08959	uc001uhl	long intergenic non-protein coding RNA 943 (LINC00943), non-coding RNA.
LINC00467	0.926214	0.935799	0.560525	1.56232	uc001hil	long intergenic non-protein coding RNA 467 (LINC00467), non-coding RNA.
BDNF-AS	0.926809	0.782989	0.107844	5.68478	uc009yil	BDNF antisense RNA (BDNF-AS), transcript variant BT2A, non-coding RNA.
SRRM2-AS1	0.927404	1.06749	0.64014	1.78013	uc010uwg	SRRM2 antisense RNA 1 (SRRM2-AS1), transcript variant 2, non-coding RNA.
LINC00521	0.927998	0.839751	0.204431	3.44948	uc001ycg	long intergenic non-protein coding RNA 521 (LINC00521), transcript variant 3, non-coding RNA.
HCG22	0.930338	1.06744	0.633865	1.79758	uc003nsj	HLA complex group 22 (non-protein coding) (HCG22), non-coding RNA.
SDHAP2	0.930338	0.906922	0.411232	2.0001	uc011btc	succinate dehydrogenase complex, subunit A, flavoprotein pseudogene 2 (SDHAP2), non-coding RNA.
NUTM2A-AS1	0.930366	1.06715	0.63386	1.79662	uc010qmq	NUTM2A antisense RNA 1 (NUTM2A-AS1), non-coding RNA.
DGCR5	0.930366	1.0668	0.635357	1.79122	uc002zon	DiGeorge syndrome critical region gene 5 (non-protein coding) (DGCR5), transcript variant 1, non-coding RNA.
HOXB-AS5	0.932698	1.06484	0.638603	1.77558	uc002inz	HOXB cluster antisense RNA 5 (HOXB-AS5), non-coding RNA.
SRD5A3-AS1	0.932698	1.06485	0.638226	1.77665	uc003haw	SRD5A3 antisense RNA 1 (SRD5A3-AS1), non-coding RNA.
LOC157381	0.9328	0.923637	0.478962	1.78115	uc003yrp	uncharacterized LOC157381 (LOC157381), non-coding RNA.
RHPN1-AS1	0.9328	1.06411	0.637651	1.7758	uc011lkg	RHPN1 antisense RNA 1 (head to head) (RHPN1-AS1), non-coding RNA.
LINC00661	0.9328	1.07425	0.596676	1.93406	uc010xow	long intergenic non-protein coding RNA 661 (LINC00661), non-coding RNA.
LOC100507651	0.9328	0.934981	0.535212	1.63335	uc003xtf	uncharacterized LOC100507651 (LOC100507651), non-coding RNA.
LOC401242	0.9328	1.06852	0.618679	1.84545	uc003nlq	uncharacterized LOC401242 (LOC401242), non-coding RNA.
DLX6-AS1	0.9328	1.10117	0.498824	2.43085	uc010lfo	DLX6 antisense RNA 1 (DLX6-AS1), non-coding RNA.
LINC00689	0.9328	0.938815	0.55447	1.58958	uc003wof	long intergenic non-protein coding RNA 689 (LINC00689), non-coding RNA.
MGC34034	0.9328	0.848047	0.206507	3.48261	uc003qeh	uncharacterized protein MGC34034 (MGC34034), non-coding RNA.
LINC00493	0.93397	1.06467	0.627898	1.80525	uc002wrd	long intergenic non-protein coding RNA 493 (LINC00493), non-coding RNA.
SLX1B-SULT1A4	0.93397	0.940497	0.560469	1.5782	uc002dsz	SLX1B-SULT1A4 readthrough (NMD candidate) (SLX1B-SULT1A4), non-coding RNA.
DACT3-AS1	0.934137	0.941206	0.563071	1.57328	uc002pfc	DACT3 antisense RNA 1 (DACT3-AS1), transcript variant 1, non-coding RNA.
SNHG5	0.934137	1.06275	0.633832	1.78192	uc003plb	small nucleolar RNA host gene 5 (non-protein coding) (SNHG5), non-coding RNA.
TUG1	0.934137	0.941607	0.56465	1.57022	uc003ajj	taurine upregulated 1 (non-protein coding) (TUG1), non-coding RNA.
MBNL1-AS1	0.934137	1.0613	0.635323	1.77288	uc011boe	MBNL1 antisense RNA 1 (MBNL1-AS1), transcript variant 1, non-coding RNA.
IDI2-AS1	0.934137	0.89061	0.322232	2.46154	uc001ifw	IDI2 antisense RNA 1 (IDI2-AS1), transcript variant 1, non-coding RNA.
THAP7-AS1	0.934137	0.941338	0.558546	1.58647	uc002ztt	THAP7 antisense RNA 1 (THAP7-AS1), transcript variant 2, non-coding RNA.
LOC100130950	0.934137	0.941855	0.561257	1.58054	uc002gbf	uncharacterized LOC100130950 (LOC100130950), non-coding RNA.
DDX11-AS1	0.934137	1.0609	0.635909	1.76993	uc001rjq	DDX11 antisense RNA 1 (DDX11-AS1), non-coding RNA.
LINC00032	0.934137	0.942474	0.563385	1.57664	uc010mjd	long intergenic non-protein coding RNA 32 (LINC00032), non-coding RNA.
LOC150381	0.934137	1.06085	0.633252	1.77717	uc011aqw	uncharacterized LOC150381 (LOC150381), non-coding RNA.
LOC100133957	0.934137	0.943126	0.565409	1.57318	uc011mls	uncharacterized LOC100133957 (LOC100133957), transcript variant 2, non-coding RNA.
GHRLOS	0.934137	1.26457	0.174629	9.15735	uc011aug	ghrelin opposite strand/antisense RNA (GHRLOS), transcript variant 5, non-coding RNA.
LOC100134229	0.934137	1.06035	0.634073	1.77322	uc011kqy	uncharacterized LOC100134229 (LOC100134229), non-coding RNA.
LOC100129055	0.934137	1.06007	0.63552	1.76824	uc001izn	cyclin Y-like pseudogene (LOC100129055), non-coding RNA.
LOC286059	0.934716	0.943661	0.565867	1.57368	uc003xcw	tumor necrosis factor receptor superfamily, member 10d, decoy with truncated death domain pseudogene (LOC286059), non-coding RNA.
LINC00669	0.936449	1.07656	0.558312	2.07586	uc002lak	long intergenic non-protein coding RNA 669 (LINC00669), non-coding RNA.
LINC00336	0.936449	0.944348	0.564922	1.57861	uc003oew	long intergenic non-protein coding RNA 336 (LINC00336), non-coding RNA.
MIR137HG	0.936449	0.94421	0.563027	1.58346	uc001drx	MIR137 host gene (non-protein coding) (MIR137HG), non-coding RNA.
FLJ37505	0.936469	1.14343	0.349499	3.74087	uc001uhp	uncharacterized LOC400087 (FLJ37505), non-coding RNA.
LOC202781	0.936469	0.94406	0.561859	1.58625	uc010lqi	uncharacterized LOC202781 (LOC202781), non-coding RNA.
LOC100288198	0.937045	0.945033	0.566344	1.57693	uc003piv	uncharacterized LOC100288198 (LOC100288198), non-coding RNA.
SDCBP2-AS1	0.937085	0.945221	0.56575	1.57922	uc002wex	SDCBP2 antisense RNA 1 (SDCBP2-AS1), transcript variant 3, non-coding RNA.
SNHG1	0.937085	0.945341	0.563932	1.58471	uc001nvt	small nucleolar RNA host gene 1 (non-protein coding) (SNHG1), non-coding RNA.
LOC148709	0.937085	1.05785	0.631062	1.77328	uc001gyk	actin pseudogene (LOC148709), non-coding RNA.
LOC645434	0.937085	0.945104	0.562171	1.58888	uc003qiq	uncharacterized LOC645434 (LOC645434), non-coding RNA.
SNHG7	0.939929	1.05593	0.633327	1.76052	uc004cin	small nucleolar RNA host gene 7 (non-protein coding) (SNHG7), transcript variant 2, non-coding RNA.
FAM66B	0.939929	1.05907	0.617563	1.81622	uc010lrk	family with sequence similarity 66, member B (FAM66B), non-coding RNA.
LOC550643	0.939929	1.05605	0.631092	1.76716	uc004dut	uncharacterized LOC550643 (LOC550643), non-coding RNA.
EMX2OS	0.939946	0.86414	0.210287	3.55104	uc001ldg	EMX2 opposite strand/antisense RNA (EMX2OS), non-coding RNA.
LOC339524	0.939946	0.933226	0.482519	1.80493	uc010oso	uncharacterized LOC339524 (LOC339524), transcript variant 2, non-coding RNA.
ARHGAP26-AS1	0.939962	0.946228	0.559316	1.60079	uc003lmv	ARHGAP26 antisense RNA 1 (ARHGAP26-AS1), non-coding RNA.
ENTPD1-AS1	0.939962	1.05523	0.632097	1.76162	uc001klg	ENTPD1 antisense RNA 1 (ENTPD1-AS1), non-coding RNA.
NPSR1-AS1	0.941698	0.946696	0.556036	1.61183	uc010kwp	NPSR1 antisense RNA 1 (NPSR1-AS1), transcript variant 2, non-coding RNA.
GAS5	0.941698	0.948739	0.568971	1.58199	uc001gjk	growth arrest-specific 5 (non-protein coding) (GAS5), non-coding RNA.
FLJ40194	0.941698	0.947098	0.556594	1.61158	uc002iot	uncharacterized FLJ40194 (FLJ40194), non-coding RNA.
LOC644554	0.941698	1.05388	0.630422	1.76178	uc002ohh	uncharacterized LOC644554 (LOC644554), non-coding RNA.
MCM3AP-AS1	0.941698	0.948376	0.564049	1.59457	uc002zim	MCM3AP antisense RNA 1 (MCM3AP-AS1), antisense RNA.
RPL34-AS1	0.941698	1.05766	0.61147	1.82944	uc011cfl	RPL34 antisense RNA 1 (head to head) (RPL34-AS1), non-coding RNA.
TMEM51-AS1	0.941698	1.05454	0.626365	1.77542	uc001avv	TMEM51 antisense RNA 1 (TMEM51-AS1), non-coding RNA.
HULC	0.942264	1.05426	0.625839	1.77597	uc003myf	hepatocellular carcinoma up-regulated long non-coding RNA (HULC), non-coding RNA.
LINC00221	0.942829	0.913284	0.364847	2.28613	uc001ysy	long intergenic non-protein coding RNA 221 (LINC00221), non-coding RNA.
ZEB1-AS1	0.942855	1.05257	0.630532	1.75709	uc010qed	ZEB1 antisense RNA 1 (ZEB1-AS1), non-coding RNA.
LINC00926	0.942855	0.920267	0.394696	2.14568	uc010ugs	long intergenic non-protein coding RNA 926 (LINC00926), non-coding RNA.
SHANK2-AS3	0.942855	0.920476	0.394744	2.14639	uc009yso	SHANK2 antisense RNA 3 (SHANK2-AS3), non-coding RNA.
NR2F1-AS1	0.942855	0.950247	0.566853	1.59295	uc003kkd	NR2F1 antisense RNA 1 (NR2F1-AS1), non-coding RNA.
SNHG1	0.943419	1.05192	0.629319	1.7583	uc001nvu	small nucleolar RNA host gene 1 (non-protein coding) (SNHG1), non-coding RNA.
NAMA	0.943504	1.09539	0.435811	2.7532	uc010msw	non-protein coding RNA, associated with MAP kinase pathway and growth arrest (NAMA), transcript variant 2, non-coding RNA.
LINC00312	0.943504	1.05121	0.629151	1.7564	uc010hci	long intergenic non-protein coding RNA 312 (LINC00312), non-coding RNA.
LOC100129046	0.943504	0.95146	0.569238	1.59033	uc009wdn	uncharacterized LOC100129046 (LOC100129046), non-coding RNA.
ZNRD1-AS1	0.943504	1.05051	0.629931	1.75188	uc003rto	ZNRD1 antisense RNA 1 (ZNRD1-AS1), non-coding RNA.
ZFHX4-AS1	0.943504	1.05042	0.628628	1.75522	uc003yas	ZFHX4 antisense RNA 1 (ZFHX4-AS1), non-coding RNA.
ZMIZ1-AS1	0.943504	0.93464	0.458657	1.90459	uc001jzx	ZMIZ1 antisense RNA 1 (ZMIZ1-AS1), transcript variant 2, non-coding RNA.
LINC00937	0.943504	0.952309	0.568684	1.59472	uc001quk	long intergenic non-protein coding RNA 937 (LINC00937), non-coding RNA.
LOC339524	0.943504	0.943167	0.506846	1.7551	uc010osm	uncharacterized LOC339524 (LOC339524), transcript variant 1, non-coding RNA.
LINC00907	0.943504	0.944219	0.512622	1.73919	uc002lat	long intergenic non-protein coding RNA 907 (LINC00907), transcript variant 2, non-coding RNA.
LINC00922	0.943504	1.09191	0.434564	2.74361	uc002eol	long intergenic non-protein coding RNA 922 (LINC00922), non-coding RNA.
HNRNPU-AS1	0.943504	0.952696	0.569416	1.59397	uc001iav	HNRNPU antisense RNA 1 (HNRNPU-AS1), non-coding RNA.
SMG7-AS1	0.943504	0.952954	0.571216	1.5898	uc001gqe	SMG7 antisense RNA 1 (SMG7-AS1), non-coding RNA.
LINC00894	0.943504	0.953091	0.571454	1.5896	uc004fea	long intergenic non-protein coding RNA 894 (LINC00894), non-coding RNA.
SNX29P2	0.943504	0.953046	0.570111	1.59319	uc010bys	sorting nexin 29 pseudogene 2 (SNX29P2), non-coding RNA.
LOC100288069	0.944063	0.953338	0.571398	1.59058	uc001abo	general transcription factor IIi pseudogene (LOC100288069), non-coding RNA.
LOC100128531	0.945177	1.04875	0.624773	1.76044	uc010guv	uncharacterized LOC100128531 (LOC100128531), non-coding RNA.
FAM224B	0.945177	1.14141	0.277492	4.69497	uc004fto	family with sequence similarity 224, member B (non-protein coding) (FAM224B), non-coding RNA.
LINC00114	0.946835	1.0598	0.560722	2.00308	uc002yxd	long intergenic non-protein coding RNA 114 (LINC00114), transcript variant 1, non-coding RNA.
BDNF-AS	0.94739	1.06166	0.549531	2.05108	uc001mrn	BDNF antisense RNA (BDNF-AS), transcript variant BT2A, non-coding RNA.
C17orf76-AS1	0.947413	0.955286	0.572614	1.59369	uc010vwh	C17orf76 antisense RNA 1 (C17orf76-AS1), transcript variant 8, non-coding RNA.
SNHG1	0.947413	0.955698	0.572595	1.59512	uc001nvr	small nucleolar RNA host gene 1 (non-protein coding) (SNHG1), non-coding RNA.
PWRN2	0.947413	0.884534	0.215114	3.63715	uc010uad	Prader-Willi region non-protein coding RNA 2 (PWRN2), non-coding RNA.
LOC285441	0.947413	0.955747	0.572026	1.59687	uc003izc	uncharacterized LOC285441 (LOC285441), non-coding RNA.
LHFPL3-AS1	0.947413	0.943994	0.488377	1.82467	uc003vcg	LHFPL3 antisense RNA 1 (LHFPL3-AS1), transcript variant 2, non-coding RNA.
LOC339788	0.947413	0.885161	0.215379	3.63782	uc002qyw	uncharacterized LOC339788 (LOC339788), non-coding RNA.
LOC645355	0.947965	0.844901	0.116333	6.1363	uc002kmw	uncharacterized LOC645355 (LOC645355), non-coding RNA.
LINC00340	0.949614	0.887737	0.216109	3.64666	uc011djk	long intergenic non-protein coding RNA 340 (LINC00340), non-coding RNA.
WEE2-AS1	0.950173	0.9574	0.573816	1.5974	uc003vwm	WEE2 antisense RNA 1 (WEE2-AS1), non-coding RNA.
C17orf76-AS1	0.950173	1.05604	0.55761	2.00002	uc010vwl	C17orf76 antisense RNA 1 (C17orf76-AS1), transcript variant 21, non-coding RNA.
COL18A1-AS1	0.950173	1.04696	0.608441	1.80152	uc011afr	COL18A1 antisense RNA 1 (COL18A1-AS1), transcript variant 1, non-coding RNA.
LOC152742	0.950173	1.12908	0.27395	4.65351	uc003gnb	uncharacterized LOC152742 (LOC152742), non-coding RNA.
BZRAP1-AS1	0.950173	0.9539	0.542396	1.6776	uc002ivz	BZRAP1 antisense RNA 1 (BZRAP1-AS1), transcript variant 8, non-coding RNA.
MRPS31P5	0.950722	0.926571	0.368406	2.3304	uc001vgm	mitochondrial ribosomal protein S31 pseudogene 5 (MRPS31P5), transcript variant 2, non-coding RNA.
LIMS3-LOC440895	0.950725	0.958209	0.571496	1.6066	uc010fjs	LIMS3-LOC440895 readthrough (LIMS3-LOC440895), non-coding RNA.
AP4B1-AS1	0.950725	0.958568	0.574009	1.60076	uc001edv	AP4B1 antisense RNA 1 (AP4B1-AS1), non-coding RNA.
LOC286135	0.950759	1.18384	0.160616	8.7257	uc003xhq	uncharacterized LOC286135 (LOC286135), non-coding RNA.
LOC100506655	0.950759	1.04346	0.619823	1.75665	uc002dob	uncharacterized LOC100506655 (LOC100506655), non-coding RNA.
LOC284837	0.950759	1.04239	0.625165	1.73805	uc010gpn	uncharacterized LOC284837 (LOC284837), non-coding RNA.
LOC339505	0.950759	0.958254	0.564557	1.6265	uc001bdf	uncharacterized LOC339505 (LOC339505), non-coding RNA.
UPK1A-AS1	0.950759	1.04226	0.623409	1.74254	uc002oax	UPK1A antisense RNA 1 (UPK1A-AS1), antisense RNA.
GATA3-AS1	0.950759	0.947368	0.479095	1.87334	uc010qbf	GATA3 antisense RNA 1 (GATA3-AS1), transcript variant 2, non-coding RNA.
LINC00290	0.950759	1.12095	0.271772	4.62348	uc003iuz	long intergenic non-protein coding RNA 290 (LINC00290), non-coding RNA.
LOC654433	0.950759	0.960644	0.575142	1.60454	uc002tjr	uncharacterized LOC654433 (LOC654433), transcript variant 1, non-coding RNA.
DLEU2	0.950759	1.0414	0.620128	1.74886	uc001veb	deleted in lymphocytic leukemia 2 (non-protein coding) (DLEU2), non-coding RNA.
LOC340017	0.950759	1.05295	0.545349	2.03301	uc003ipn	uncharacterized LOC340017 (LOC340017), non-coding RNA.
THAP7-AS1	0.950759	1.04076	0.622594	1.73978	uc002ztv	THAP7 antisense RNA 1 (THAP7-AS1), transcript variant 1, non-coding RNA.
DLG1-AS1	0.950759	1.04055	0.623684	1.73606	uc003fxq	DLG1 antisense RNA 1 (DLG1-AS1), non-coding RNA.
LINC00671	0.950759	0.897771	0.218088	3.69573	uc002iby	long intergenic non-protein coding RNA 671 (LINC00671), non-coding RNA.
MAP3K14-AS1	0.950759	1.04031	0.623831	1.73483	uc002iit	MAP3K14 antisense RNA 1 (MAP3K14-AS1), non-coding RNA.
DLEU2	0.950759	1.05116	0.552766	1.99893	uc001vdz	deleted in lymphocytic leukemia 2 (non-protein coding) (DLEU2), non-coding RNA.
FEZF1-AS1	0.950759	0.961372	0.576559	1.60302	uc010lko	FEZF1 antisense RNA 1 (FEZF1-AS1), non-coding RNA.
ISM1-AS1	0.950759	0.960775	0.570933	1.61681	uc002wof	ISM1 antisense RNA 1 (ISM1-AS1), non-coding RNA.
TCL6	0.950759	0.94144	0.426657	2.07733	uc001yeu	T-cell leukemia/lymphoma 6 (non-protein coding) (TCL6), non-coding RNA.
CHKB-AS1	0.951301	1.04025	0.621748	1.74046	uc003bmw	CHKB antisense RNA 1 (head to head) (CHKB-AS1), non-coding RNA.
RAMP2-AS1	0.951842	1.04579	0.580679	1.88345	uc002ibe	RAMP2 antisense RNA 1 (RAMP2-AS1), transcript variant 2, non-coding RNA.
DGCR10	0.951844	1.03976	0.619619	1.74479	uc011agq	DiGeorge syndrome critical region gene 10 (non-protein coding) (DGCR10), non-coding RNA.
PCBP1-AS1	0.951844	1.03944	0.621013	1.73978	uc002sga	PCBP1 antisense RNA 1 (PCBP1-AS1), non-coding RNA.
LOC154092	0.952384	0.962705	0.576406	1.6079	uc003qeu	uncharacterized LOC154092 (LOC154092), transcript variant 1, non-coding RNA.
RCC1	0.952923	0.955689	0.515666	1.77119	uc001bqb	regulator of chromosome condensation 1 (RCC1), transcript variant 6, non-coding RNA.
HOXA-AS3	0.953462	1.03836	0.621565	1.73464	uc003syr	HOXA cluster antisense RNA 3 (HOXA-AS3), transcript variant 2, non-coding RNA.
LOC389247	0.953463	1.03782	0.621179	1.73392	uc003ivr	uncharacterized LOC389247 (LOC389247), non-coding RNA.
GUSBP4	0.953463	1.03778	0.621158	1.73385	uc003peb	glucuronidase, beta pseudogene 4 (GUSBP4), non-coding RNA.
SDHAP2	0.954	1.03798	0.618623	1.74161	uc003fuw	succinate dehydrogenase complex, subunit A, flavoprotein pseudogene 2 (SDHAP2), non-coding RNA.
DKFZP434L187	0.954	1.04016	0.599717	1.80409	uc010uax	uncharacterized LOC26082 (DKFZP434L187), non-coding RNA.
GHRLOS	0.954	1.1075	0.269183	4.55658	uc011atv	ghrelin opposite strand/antisense RNA (GHRLOS), transcript variant 3, non-coding RNA.
LOC646329	0.954536	0.964596	0.578341	1.60882	uc003vqn	uncharacterized LOC646329 (LOC646329), non-coding RNA.
LINC00691	0.956144	0.94309	0.40339	2.20486	uc003ccv	long intergenic non-protein coding RNA 691 (LINC00691), non-coding RNA.
LOC400794	0.95775	1.06012	0.453173	2.47998	uc009wvd	uncharacterized LOC400794 (LOC400794), non-coding RNA.
NR2F1-AS1	0.958278	1.03525	0.619407	1.73026	uc010jbc	NR2F1 antisense RNA 1 (NR2F1-AS1), non-coding RNA.
LINC00320	0.958278	0.933988	0.333767	2.6136	uc002ylb	long intergenic non-protein coding RNA 320 (LINC00320), non-coding RNA.
LINC00523	0.958278	0.940957	0.37506	2.36069	uc001yhr	long intergenic non-protein coding RNA 523 (LINC00523), non-coding RNA.
NR2F1-AS1	0.95881	1.04333	0.551654	1.97324	uc011cud	NR2F1 antisense RNA 1 (NR2F1-AS1), non-coding RNA.
MEG3	0.960381	0.96738	0.578642	1.61727	uc001yie	maternally expressed 3 (non-protein coding) (MEG3), transcript variant 3, non-coding RNA.
LINC00052	0.960381	0.928667	0.289263	2.98145	uc002bmc	long intergenic non-protein coding RNA 52 (LINC00052), non-coding RNA.
LOC153910	0.960381	0.883397	0.121083	6.44508	uc010khg	uncharacterized LOC153910 (LOC153910), transcript variant 1, non-coding RNA.
LOC100133669	0.960381	1.03326	0.61699	1.73037	uc003yxl	uncharacterized LOC100133669 (LOC100133669), non-coding RNA.
IGF2-AS	0.960381	1.03943	0.565151	1.91171	uc001lvk	IGF2 antisense RNA (IGF2-AS), transcript variant 2, non-coding RNA.
FLJ43663	0.960381	0.968109	0.577525	1.62285	uc011kpk	uncharacterized LOC378805 (FLJ43663), transcript variant 2, non-coding RNA.
EIF3J-AS1	0.960381	1.03244	0.618842	1.72247	uc001ztu	EIF3J antisense RNA 1 (head to head) (EIF3J-AS1), transcript variant 1, non-coding RNA.
PGM5P2	0.960381	1.03277	0.615631	1.73255	uc004aff	phosphoglucomutase 5 pseudogene 2 (PGM5P2), non-coding RNA.
GUSBP11	0.960381	1.03253	0.616939	1.72807	uc002zxl	glucuronidase, beta pseudogene 11 (GUSBP11), non-coding RNA.
PTPRG-AS1	0.960909	0.961753	0.508863	1.81772	uc003dld	PTPRG antisense RNA 1 (PTPRG-AS1), transcript variant 2, non-coding RNA.
FBXL19	0.962499	0.96437	0.528165	1.76083	uc002dzz	F-box and leucine-rich repeat protein 19 (FBXL19), transcript variant 3, non-coding RNA.
LOC643837	0.963551	1.03095	0.614648	1.72922	uc009vjo	uncharacterized LOC643837 (LOC643837), transcript variant 7, non-coding RNA.
LOC100132077	0.963551	1.03091	0.615126	1.72772	uc004auq	uncharacterized LOC100132077 (LOC100132077), non-coding RNA.
LOC440896	0.964076	0.969303	0.567709	1.65498	uc004afh	uncharacterized LOC440896 (LOC440896), non-coding RNA.
LOC284023	0.966156	1.0294	0.616639	1.71845	uc002gjl	uncharacterized LOC284023 (LOC284023), non-coding RNA.
LINC00920	0.966156	1.02982	0.611355	1.73473	uc002eoo	long intergenic non-protein coding RNA 920 (LINC00920), non-coding RNA.
LOC285740	0.966156	0.967061	0.529683	1.7656	uc003qjo	uncharacterized LOC285740 (LOC285740), transcript variant 1, non-coding RNA.
LOC643837	0.966156	0.971823	0.582061	1.62258	uc009vjn	uncharacterized LOC643837 (LOC643837), transcript variant 5, non-coding RNA.
LOC255167	0.966156	1.02897	0.613606	1.7255	uc003jdq	uncharacterized LOC255167 (LOC255167), non-coding RNA.
RBAKDN	0.966156	0.97215	0.580781	1.62725	uc010kst	RBAK downstream neighbor (non-protein coding) (RBAKDN), non-coding RNA.
LINC00158	0.966678	0.972138	0.578166	1.63457	uc010glg	long intergenic non-protein coding RNA 158 (LINC00158), non-coding RNA.
DTX2P1-UPK3BP1-PMS2P11	0.968255	1.02798	0.612883	1.72421	uc011kgn	DTX2P1-UPK3BP1-PMS2P11 readthrough transcribed pseudogene (DTX2P1-UPK3BP1-PMS2P11), non-coding RNA.
LOC100131067	0.968742	1.02744	0.612961	1.72218	uc003khe	uncharacterized LOC100131067 (LOC100131067), transcript variant 2, non-coding RNA.
LOC727982	0.968742	1.06295	0.331803	3.40522	uc002qyi	uncharacterized LOC727982 (LOC727982), non-coding RNA.
IDI2-AS1	0.968742	0.930411	0.226119	3.82836	uc010qaf	IDI2 antisense RNA 1 (IDI2-AS1), transcript variant 4, non-coding RNA.
DSCAM-AS1	0.968742	1.0758	0.261801	4.42073	uc002yys	DSCAM antisense RNA 1 (DSCAM-AS1), transcript variant 1, non-coding RNA.
LOC100130691	0.968742	1.0266	0.613888	1.71679	uc002ulk	uncharacterized LOC100130691 (LOC100130691), non-coding RNA.
LINC00051	0.971365	1.04701	0.416757	2.63037	uc011ljt	long intergenic non-protein coding RNA 51 (LINC00051), non-coding RNA.
LOC100128881	0.971881	1.02538	0.613857	1.71278	uc002foo	uncharacterized LOC100128881 (LOC100128881), non-coding RNA.
CRYM-AS1	0.972356	1.02477	0.612054	1.71577	uc010bwr	CRYM antisense RNA 1 (CRYM-AS1), non-coding RNA.
LOC100507557	0.972356	1.02463	0.610078	1.72087	uc010khs	uncharacterized LOC100507557 (LOC100507557), transcript variant 2, non-coding RNA.
CD27-AS1	0.972356	1.02414	0.614066	1.70808	uc001qof	CD27 antisense RNA 1 (CD27-AS1), non-coding RNA.
NBLA00301	0.972356	1.02644	0.586617	1.79604	uc010irg	Nbla00301 (NBLA00301), non-coding RNA.
LINC00623	0.972356	1.02423	0.612393	1.71303	uc001ekv	long intergenic non-protein coding RNA 623 (LINC00623), non-coding RNA.
TMPO-AS1	0.97287	0.976576	0.585476	1.62893	uc001tfg	TMPO antisense RNA 1 (TMPO-AS1), non-coding RNA.
ATP1A1OS	0.973897	1.05411	0.328475	3.38275	uc001egi	ATP1A1 opposite strand (ATP1A1OS), transcript variant 4, non-coding RNA.
UNQ6975	0.973897	0.975825	0.563741	1.68913	uc002ruq	putative uncharacterized protein UNQ6975/PRO21958 (UNQ6975), non-coding RNA.
MAPKAPK5-AS1	0.974409	1.023	0.609099	1.71816	uc001tsv	MAPKAPK5 antisense RNA 1 (MAPKAPK5-AS1), non-coding RNA.
LOC728875	0.975967	1.02367	0.593201	1.76652	uc001eky	uncharacterized LOC728875 (LOC728875), non-coding RNA.
LOC100131138	0.976478	0.942239	0.229074	3.87567	uc001trz	uncharacterized LOC100131138 (LOC100131138), non-coding RNA.
ADARB2-AS1	0.978033	0.971323	0.476611	1.97954	uc001ign	ADARB2 antisense RNA 1 (ADARB2-AS1), non-coding RNA.
CDKN2B-AS1	0.978515	0.977898	0.556046	1.71979	uc010miw	CDKN2B antisense RNA 1 (CDKN2B-AS1), transcript variant 9, non-coding RNA.
TTC28-AS1	0.978515	1.02069	0.608426	1.71231	uc003adn	TTC28 antisense RNA 1 (TTC28-AS1), transcript variant 2, non-coding RNA.
LINC00303	0.978515	1.0824	0.149531	7.83514	uc010pqo	long intergenic non-protein coding RNA 303 (LINC00303), non-coding RNA.
INHBA-AS1	0.981614	0.980474	0.575085	1.67163	uc003tht	INHBA antisense RNA 1 (INHBA-AS1), transcript variant 1, non-coding RNA.
LOC338963	0.981614	1.02047	0.590219	1.76438	uc002biz	epididymal protein pseudogene (LOC338963), non-coding RNA.
LOC100507377	0.982089	1.0433	0.325749	3.34145	uc009zrx	uncharacterized LOC100507377 (LOC100507377), non-coding RNA.
NHEG1	0.982089	0.931871	0.128731	6.74574	uc003qhg	neuroblastoma highly expressed 1 (NHEG1), non-coding RNA.
SDHAP2	0.982089	0.974934	0.477729	1.98961	uc011btb	succinate dehydrogenase complex, subunit A, flavoprotein pseudogene 2 (SDHAP2), non-coding RNA.
KIAA0125	0.983098	0.982107	0.584472	1.65026	uc001ysq	KIAA0125 (KIAA0125), non-coding RNA.
LOC100505474	0.983098	1.02034	0.567292	1.8352	uc002lgf	uncharacterized LOC100505474 (LOC100505474), non-coding RNA.
LOC285768	0.983602	1.07065	0.147917	7.74951	uc011dhp	uncharacterized LOC285768 (LOC285768), transcript variant 1, non-coding RNA.
LOC644838	0.984104	1.01703	0.609431	1.69725	uc002sdy	uncharacterized LOC644838 (LOC644838), non-coding RNA.
BPESC1	0.985576	0.963976	0.301123	3.08595	uc003eta	blepharophimosis, epicanthus inversus and ptosis, candidate 1 (non-protein coding) (BPESC1), non-coding RNA.
LOC100499227	0.985576	1.02172	0.51549	2.02508	uc001pwp	uncharacterized LOC100499227 (LOC100499227), non-coding RNA.
LOC285768	0.985576	1.01595	0.607936	1.69779	uc010jnf	uncharacterized LOC285768 (LOC285768), transcript variant 2, non-coding RNA.
LOC100130000	0.985576	0.984427	0.590248	1.64185	uc009whw	phosphodiesterase 4D interacting protein pseudogene (LOC100130000), non-coding RNA.
LINC00493	0.985576	0.984342	0.585797	1.65404	uc002wre	long intergenic non-protein coding RNA 493 (LINC00493), non-coding RNA.
GATA3-AS1	0.985972	1.01547	0.602657	1.71107	uc010qbe	GATA3 antisense RNA 1 (GATA3-AS1), transcript variant 1, non-coding RNA.
LOC100505474	0.985972	1.0425	0.253504	4.28716	uc010dpj	uncharacterized LOC100505474 (LOC100505474), non-coding RNA.
LOC100271832	0.985972	0.982117	0.526975	1.83036	uc002ror	uncharacterized LOC100271832 (LOC100271832), non-coding RNA.
NEAT1	0.985972	1.01488	0.607163	1.69637	uc010rog	nuclear paraspeckle assembly transcript 1 (non-protein coding) (NEAT1), non-coding RNA.
JPX	0.985972	0.985412	0.588931	1.64881	uc004ebp	JPX transcript, XIST activator (non-protein coding) (JPX), non-coding RNA.
LOC400043	0.985972	1.01462	0.607833	1.69364	uc001sez	uncharacterized LOC400043 (LOC400043), non-coding RNA.
LOC654433	0.985972	0.985646	0.5902	1.64605	uc002tjp	uncharacterized LOC654433 (LOC654433), transcript variant 2, non-coding RNA.
TPTE2P6	0.98647	1.01414	0.60758	1.69274	uc001upn	transmembrane phosphoinositide 3-phosphatase and tensin homolog 2 pseudogene 6 (TPTE2P6), non-coding RNA.
CD27-AS1	0.986968	1.01395	0.607916	1.69119	uc001qob	CD27 antisense RNA 1 (CD27-AS1), non-coding RNA.
SRD5A3-AS1	0.987465	1.01357	0.606559	1.6937	uc003hav	SRD5A3 antisense RNA 1 (SRD5A3-AS1), non-coding RNA.
LOC100499484-C9ORF174	0.987925	0.986745	0.581386	1.67473	uc010msm	LOC100499484-C9orf174 readthrough (LOC100499484-C9ORF174), transcript variant 2, non-coding RNA.
LOC100507244	0.987925	0.987256	0.591472	1.64788	uc004ahp	uncharacterized LOC100507244 (LOC100507244), non-coding RNA.
CT60	0.987925	0.977546	0.390475	2.44727	uc001ytw	cancer/testis antigen 60 (non-protein coding) (CT60), non-coding RNA.
LOC100506233	0.98842	0.987683	0.591345	1.64966	uc001ozw	uncharacterized LOC100506233 (LOC100506233), non-coding RNA.
LINC00856	0.989942	1.01173	0.60595	1.68925	uc001jzv	long intergenic non-protein coding RNA 856 (LINC00856), non-coding RNA.
LOC440028	0.990929	0.988767	0.589786	1.65765	uc001mhy	uncharacterized LOC440028 (LOC440028), non-coding RNA.
LINC00673	0.990929	1.01105	0.605628	1.68787	uc002jiz	long intergenic non-protein coding RNA 673 (LINC00673), non-coding RNA.
LINC00649	0.992365	1.01084	0.595073	1.71711	uc002ytn	long intergenic non-protein coding RNA 649 (LINC00649), non-coding RNA.
LOC340074	0.992365	1.01847	0.405555	2.55769	uc011cya	uncharacterized LOC340074 (LOC340074), non-coding RNA.
RRN3P2	0.992365	0.990233	0.592623	1.65461	uc002dsf	RNA polymerase I transcription factor homolog (S. cerevisiae) pseudogene 2 (RRN3P2), non-coding RNA.
KCNQ1OT1	0.992365	0.990215	0.591435	1.65788	uc001lwp	KCNQ1 opposite strand/antisense transcript 1 (non-protein coding) (KCNQ1OT1), non-coding RNA.
LINC00940	0.992365	1.00983	0.602291	1.69313	uc001qjw	long intergenic non-protein coding RNA 940 (LINC00940), non-coding RNA.
LINC00927	0.992814	0.979142	0.305506	3.13814	uc002bfo	long intergenic non-protein coding RNA 927 (LINC00927), non-coding RNA.
LINC00652	0.992814	1.01131	0.542378	1.88569	uc002wri	long intergenic non-protein coding RNA 652 (LINC00652), transcript variant 1, non-coding RNA.
ARHGAP5-AS1	0.992814	1.00914	0.604631	1.68428	uc010amk	ARHGAP5 antisense RNA 1 (head to head) (ARHGAP5-AS1), non-coding RNA.
LOC731223	0.993261	1.00903	0.599877	1.69727	uc001xrp	uncharacterized LOC731223 (LOC731223), non-coding RNA.
DDX11L1	0.993261	1.00876	0.60226	1.68963	uc010nxr	DEAD/H (Asp-Glu-Ala-Asp/His) box helicase 11 like 1 (DDX11L1), non-coding RNA.
MRPL23-AS1	0.993261	1.00838	0.604569	1.68191	uc010qxh	MRPL23 antisense RNA 1 (MRPL23-AS1), non-coding RNA.
LINC00671	0.994238	0.992009	0.594268	1.65596	uc002ica	long intergenic non-protein coding RNA 671 (LINC00671), non-coding RNA.
TPTEP1	0.994238	0.992235	0.593986	1.6575	uc002zlt	transmembrane phosphatase with tensin homology pseudogene 1 (TPTEP1), non-coding RNA.
WWTR1-AS1	0.99623	1.00711	0.601181	1.68712	uc003exi	WWTR1 antisense RNA 1 (WWTR1-AS1), non-coding RNA.
EGFR-AS1	0.99623	0.993235	0.595469	1.6567	uc003tqo	EGFR antisense RNA 1 (EGFR-AS1), non-coding RNA.
LOC389043	0.996355	0.992539	0.550241	1.79037	uc002tss	uncharacterized LOC389043 (LOC389043), non-coding RNA.
MEG3	0.996355	1.00636	0.598768	1.69142	uc010txe	maternally expressed 3 (non-protein coding) (MEG3), transcript variant 13, non-coding RNA.
BZRAP1-AS1	0.996355	0.993822	0.594933	1.66016	uc010dcv	BZRAP1 antisense RNA 1 (BZRAP1-AS1), transcript variant 9, non-coding RNA.
INS-IGF2	0.996355	1.00582	0.597949	1.6919	uc009yde	INS-IGF2 readthrough (INS-IGF2), transcript variant 1, non-coding RNA.
FLJ39739	0.996355	1.02166	0.140948	7.40545	uc001eqn	uncharacterized FLJ39739 (FLJ39739), non-coding RNA.
SFTA1P	0.996355	0.994654	0.593547	1.66682	uc001ikf	surfactant associated 1, pseudogene (SFTA1P), non-coding RNA.
THEG5	0.996355	1.01966	0.14076	7.38644	uc002nta	testis highly expressed protein 5 (THEG5), transcript variant 3, non-coding RNA.
LOC284454	0.996355	1.00501	0.601696	1.67867	uc002mxi	uncharacterized LOC284454 (LOC284454), non-coding RNA.
RPL13A	0.996355	0.995266	0.594294	1.66677	uc002pnz	ribosomal protein L13a (RPL13A), transcript variant 3, non-coding RNA.
LOC645166	0.996355	0.995338	0.594032	1.66775	uc009wkw	lymphocyte-specific protein 1 pseudogene (LOC645166), transcript variant 1, non-coding RNA.
LOC285740	0.996355	0.995193	0.57823	1.71283	uc003qjp	uncharacterized LOC285740 (LOC285740), transcript variant 2, non-coding RNA.
FGD5-AS1	0.996355	0.995484	0.588607	1.68362	uc003bzf	FGD5 antisense RNA 1 (FGD5-AS1), transcript variant 3, non-coding RNA.
GUSBP11	0.996355	1.00439	0.601981	1.67578	uc002zxh	glucuronidase, beta pseudogene 11 (GUSBP11), non-coding RNA.
LINC00906	0.996355	1.00495	0.56275	1.79463	uc002nsb	long intergenic non-protein coding RNA 906 (LINC00906), non-coding RNA.
LINC00654	0.996355	1.00396	0.601833	1.67476	uc002wmc	long intergenic non-protein coding RNA 654 (LINC00654), non-coding RNA.
NBLA00301	0.996355	0.995928	0.580708	1.70804	uc010irj	Nbla00301 (NBLA00301), non-coding RNA.
LOC284751	0.996355	0.996156	0.596014	1.66494	uc002xvk	uncharacterized LOC284751 (LOC284751), non-coding RNA.
FLJ46906	0.996792	0.996346	0.596372	1.66457	uc003qhz	uncharacterized LOC441172 (FLJ46906), non-coding RNA.
NCRNA00185	0.996792	1.00327	0.601381	1.67373	uc004ftx	non-protein coding RNA 185 (NCRNA00185), non-coding RNA.
TTTY7B	0.996792	0.988017	0.136504	7.15127	uc004fqx	testis-specific transcript, Y-linked 7B (non-protein coding) (TTTY7B), non-coding RNA.
LOC100131067	0.997272	0.996909	0.596828	1.66518	uc003khf	uncharacterized LOC100131067 (LOC100131067), transcript variant 1, non-coding RNA.
LINC00639	0.998758	0.997053	0.537589	1.84921	uc001wun	long intergenic non-protein coding RNA 639 (LINC00639), non-coding RNA.
LOC285577	0.999237	0.996307	0.360273	2.75521	uc003jdd	uncharacterized LOC285577 (LOC285577), non-coding RNA.
LMCD1-AS1	0.99962	0.998457	0.594793	1.67607	uc003bqp	LMCD1 antisense RNA 1 (head to head) (LMCD1-AS1), non-coding RNA.
LOC100507299	0.99962	1.00143	0.597958	1.67715	uc004ahq	uncharacterized LOC100507299 (LOC100507299), non-coding RNA.
LINC00486	0.99962	0.996772	0.242604	4.09538	uc002roq	long intergenic non-protein coding RNA 486 (LINC00486), transcript variant 1, non-coding RNA.
DLGAP1-AS1	0.99962	1.00111	0.597964	1.67607	uc010wza	DLGAP1 antisense RNA 1 (DLGAP1-AS1), non-coding RNA.
LOC730227	0.99962	1.00108	0.598046	1.67573	uc001gzp	uncharacterized LOC730227 (LOC730227), transcript variant 2, non-coding RNA.
BCDIN3D-AS1	1	1.00073	0.597464	1.67617	uc001rvg	BCDIN3D antisense RNA 1 (BCDIN3D-AS1), transcript variant 1, non-coding RNA.
STAU2-AS1	1	1.00046	0.597605	1.67489	uc003xzl	STAU2 antisense RNA 1 (STAU2-AS1), non-coding RNA.
POLR2J4	1	0.999906	0.598747	1.66984	uc010kxw	polymerase (RNA) II (DNA directed) polypeptide J4, pseudogene (POLR2J4), non-coding RNA.
LINC00648	1	0.999925	0.596758	1.67547	uc001wwk	long intergenic non-protein coding RNA 648 (LINC00648), non-coding RNA.
LINC00939	1	0.999991	0.599774	1.66726	uc001uhi	long intergenic non-protein coding RNA 939 (LINC00939), non-coding RNA.
aFDR, false discovery rate.
