# Supplementary material for: LINC00842 inactivates transcription co-regulator PGC-1α to promote pancreatic cancer malignancy through metabolic remodelling
Source: Nat Commun. 2021 Jun 22;12:3830. doi: 10.1038/s41467-021-23904-4 (PMC8219694; doi:10.1038/s41467-021-23904-4)
Supplement: Supplementary file 5 — Supplementary Data 2 [file 41467_2021_23904_MOESM5_ESM.xlsx]

## Sheet: JASPAR
Supplementary Data 2. Transcription factors binding site prediction in LINC00842 promoter (JASPAR database)
TF name	Relative score	Start	End	Predicted site sequence	Correlation coefficient
BHLHE41	0.84479	280	289	ggcatgtgcc	0.493355
BHLHE41	0.842344	280	289	ggcacatgcc	0.493355
FOXC2	0.855524	79	90	aataaaaatact	0.380205
FOXC2	0.840526	383	394	aaaatcagcatt	0.380205
FOXC2	0.813721	584	595	aatgctaacaac	0.380205
FOXC2	0.857964	643	654	catatcaacaga	0.380205
FOXC2	0.824215	992	1003	atcacaaatatt	0.380205
FOXC2	0.826936	1071	1082	tgagaacacaaa	0.380205
FOXC2	0.850285	1075	1086	aacacaaatatc	0.380205
SNAI2	0.903471	151	159	cccaggtgc	0.373853
SNAI2	0.85831	246	254	tgcaggtca	0.373853
SNAI2	0.899941	281	289	ggcatgtgc	0.373853
SNAI2	0.843968	323	331	agctagtgt	0.373853
SNAI2	0.852924	341	349	ggcatgttt	0.373853
SNAI2	0.851349	354	362	gggaggtga	0.373853
SNAI2	0.880472	373	381	ctcaggttg	0.373853
SNAI2	0.86974	496	504	ggaaggtga	0.373853
SNAI2	0.897487	541	549	atcaggtag	0.373853
SNAI2	0.814845	618	626	ggcatgtct	0.373853
SNAI2	0.810935	631	639	gaatggtgt	0.373853
SNAI2	0.86974	820	828	ggaaggtga	0.373853
SNAI2	0.856056	897	905	gttaggtgg	0.373853
SNAI2	0.80142	959	967	cagaggtag	0.373853
SNAI2	0.82053	1130	1138	tggaagtgc	0.373853
SNAI2	0.982303	1147	1155	tgcaggtgt	0.373853
SNAI2	0.879235	1318	1326	atcaggtct	0.373853
SNAI2	0.853982	1330	1338	ctcaggtct	0.373853
SNAI2	0.804392	1340	1348	ccctggtgc	0.373853
SNAI2	0.806866	1400	1408	agcaggagc	0.373853
SNAI2	0.843629	1490	1498	accaggtct	0.373853
SNAI2	0.880891	1499	1507	cacaagtga	0.373853
SNAI2	0.808841	1509	1517	aacaggagt	0.373853
SNAI2	0.821567	1521	1529	ctgaggtgg	0.373853
SNAI2	0.816181	1541	1549	gcctggtgg	0.373853
SNAI2	0.844866	1567	1575	cccaggttg	0.373853
SNAI2	0.811673	1594	1602	cgcagttgc	0.373853
SNAI2	0.856914	1641	1649	gacaagtcc	0.373853
SNAI2	0.856475	1658	1666	cccaggttt	0.373853
SNAI2	0.807803	1864	1872	tgccggttg	0.373853
PLAG1	0.895541	35	48	ggagcctaaggggg	0.362669
PLAG1	0.835299	36	49	gggagcctaagggg	0.362669
PLAG1	0.831335	202	215	ggagccctaggggc	0.362669
PLAG1	0.811217	1175	1188	ttggccaagggggg	0.362669
PLAG1	0.848661	1722	1735	ggggccgtccgggg	0.362669
PLAG1	0.805001	1851	1864	ggaggctacagggg	0.362669
TFAP2A	0.90771	36	46	agcctaagggg	0.350441
TFAP2A	0.918746	36	46	ccccttaggct	0.350441
TFAP2A	0.80399	202	212	gcccctagggc	0.350441
TFAP2A	0.888469	203	213	agccctagggg	0.350441
TFAP2A	0.885042	203	213	cccctagggct	0.350441
TFAP2A	0.872183	212	222	agccccaggag	0.350441
TFAP2A	0.846465	212	222	ctcctggggct	0.350441
TFAP2A	0.916561	359	369	accctcaggga	0.350441
TFAP2A	0.893232	359	369	tccctgagggt	0.350441
TFAP2A	0.800422	465	475	agccccaccct	0.350441
TFAP2A	0.835697	488	498	tccctgaggag	0.350441
TFAP2A	0.857925	488	498	ctcctcaggga	0.350441
TFAP2A	0.845098	688	698	tgactcaggcc	0.350441
TFAP2A	0.817273	688	698	ggcctgagtca	0.350441
TFAP2A	0.809413	710	720	gccccacagca	0.350441
TFAP2A	0.874636	802	812	agccagaggcc	0.350441
TFAP2A	0.861572	802	812	ggcctctggct	0.350441
TFAP2A	0.820795	842	852	agcccagcgcc	0.350441
TFAP2A	0.878518	913	923	accccaaagca	0.350441
TFAP2A	0.875846	1102	1112	ggcctagggct	0.350441
TFAP2A	0.924562	1102	1112	agccctaggcc	0.350441
TFAP2A	0.816063	1109	1119	acactcaggcc	0.350441
TFAP2A	0.815418	1140	1150	ggccccatgca	0.350441
TFAP2A	0.809916	1176	1186	tggccaagggg	0.350441
TFAP2A	0.805436	1177	1187	cccccttggcc	0.350441
TFAP2A	0.881395	1263	1273	atccccaggct	0.350441
TFAP2A	0.83532	1263	1273	agcctggggat	0.350441
TFAP2A	0.866005	1346	1356	agcgccaggca	0.350441
TFAP2A	0.864072	1346	1356	tgcctggcgct	0.350441
TFAP2A	0.826595	1405	1415	ggccctgagca	0.350441
TFAP2A	0.82092	1405	1415	tgctcagggcc	0.350441
TFAP2A	0.814837	1528	1538	agccctgcgcc	0.350441
TFAP2A	0.817729	1529	1539	aggcgcagggc	0.350441
TFAP2A	0.836106	1562	1572	cgccccaacct	0.350441
TFAP2A	0.863349	1568	1578	tgccccaggtt	0.350441
TFAP2A	0.870438	1568	1578	aacctggggca	0.350441
TFAP2A	0.829268	1737	1747	agcccggggaa	0.350441
TFAP2A	0.837081	1737	1747	ttccccgggct	0.350441
TFAP2A	0.810357	1851	1861	cccctgtagcc	0.350441
TFAP2A	0.85989	1907	1917	cgcctggcgcc	0.350441
TFAP2A	0.817824	1907	1917	ggcgccaggcg	0.350441
TFAP2A	0.903812	1955	1965	ggccggaggcg	0.350441
TFAP2A	0.951931	1955	1965	cgcctccggcc	0.350441
YY1	0.889118	195	206	caggatggcccc	0.34511
ETV6	0.817583	750	759	tggggaagct	0.301499
ETV6	0.820528	774	783	aggggaagat	0.301499
ETV6	0.851304	849	858	cgccgaagtg	0.301499
ETV6	0.810989	932	941	ccaggaaact	0.301499
ETV6	0.856939	1131	1140	catggaagtg	0.301499
ETV6	0.805765	1240	1249	cgtggaagat	0.301499
ETV6	0.806879	1307	1316	gcaggatgta	0.301499
ETV6	0.842279	1432	1441	ggaggaagcc	0.301499
ETV6	0.823611	1700	1709	ccgggaagag	0.301499
NKX2-8	0.801437	11	19	ccaattctg	0.284651
NKX2-8	0.811889	19	27	attcttctc	0.284651
NKX2-8	0.838072	36	44	ccccttagg	0.284651
NKX2-8	0.891197	86	94	atacttctg	0.284651
NKX2-8	0.830278	111	119	ccactttgt	0.284651
NKX2-8	0.806355	122	130	tctctccac	0.284651
NKX2-8	0.833605	127	135	ccactcttt	0.284651
NKX2-8	0.866606	142	150	ctccttcac	0.284651
NKX2-8	0.812015	151	159	gcacctggg	0.284651
NKX2-8	0.863206	227	235	gctcttata	0.284651
NKX2-8	0.804457	239	247	ccacccctg	0.284651
NKX2-8	0.835793	258	266	gccctcatg	0.284651
NKX2-8	0.803336	308	316	gctctcagg	0.284651
NKX2-8	0.813661	311	319	ccccctgag	0.284651
NKX2-8	0.826336	408	416	cccctttat	0.284651
NKX2-8	0.816698	541	549	ctacctgat	0.284651
NKX2-8	0.828723	564	572	acattccag	0.284651
NKX2-8	0.810587	613	621	gtactagac	0.284651
NKX2-8	0.803372	666	674	tctcttctg	0.284651
NKX2-8	0.894506	811	819	atactcaag	0.284651
NKX2-8	0.898051	851	859	acacttcgg	0.284651
NKX2-8	0.851742	897	905	ccacctaac	0.284651
NKX2-8	0.877491	967	975	gtccttgac	0.284651
NKX2-8	0.817078	988	996	atatttaaa	0.284651
NKX2-8	0.802847	999	1007	acacatcac	0.284651
NKX2-8	0.831942	1036	1044	tctcttcac	0.284651
NKX2-8	0.804113	1065	1073	ctactctga	0.284651
NKX2-8	0.865629	1111	1119	acactcagg	0.284651
NKX2-8	0.920002	1130	1138	gcacttcca	0.284651
NKX2-8	0.814294	1147	1155	acacctgca	0.284651
NKX2-8	0.854219	1178	1186	ccccttggc	0.284651
NKX2-8	0.972531	1366	1374	gcacttcag	0.284651
NKX2-8	0.887906	1461	1469	ccactccgg	0.284651
NKX2-8	0.891993	1499	1507	tcacttgtg	0.284651
NKX2-8	0.865756	1521	1529	ccacctcag	0.284651
NKX2-8	0.845033	1607	1615	gctctccat	0.284651
NKX2-8	0.873893	1694	1702	ctactcctc	0.284651
NKX2-8	0.840911	1699	1707	cctcttccc	0.284651
NKX2-8	0.829031	1763	1771	acccttccc	0.284651
NKX2-8	0.806627	1771	1779	tcccttgca	0.284651
NKX2-8	0.864725	1806	1814	cccctcgtg	0.284651
NKX2-8	0.855358	1836	1844	gcccttgcc	0.284651
NKX2-8	0.802938	1873	1881	cctcctgac	0.284651
NKX2-8	0.870113	1944	1952	cccctcgta	0.284651
MEF2A	0.80357	79	90	aataaaaatact	0.283686
MEF2A	0.809255	587	598	gctaacaacagc	0.283686
CEBPB	0.839673	856	865	gttgcaacac	0.253163
CEBPB	0.865263	856	865	gtgttgcaac	0.253163
CEBPB	0.865263	858	867	gtgttgcaac	0.253163
CEBPB	0.839673	858	867	gttgcaacac	0.253163
CEBPB	0.815396	1138	1147	atggccccat	0.253163
CEBPB	0.804997	1482	1491	ctggggtaac	0.253163
CEBPB	0.872195	1502	1511	gtttcacaag	0.253163
CEBPB	0.895091	1502	1511	cttgtgaaac	0.253163
CEBPB	0.804253	1839	1848	ctggggcaag	0.253163
CEBPB	0.869501	1905	1914	ctggcgccac	0.253163
CEBPB	0.827284	1905	1914	gtggcgccag	0.253163
CEBPB	0.826349	1932	1941	ctttcgcagc	0.253163
FOXL1	0.80299	70	76	gtcaatc	0.248867
FOXL1	0.852178	80	86	ataaaaa	0.248867
FOXL1	0.824489	82	88	aaaaata	0.248867
FOXL1	0.818245	160	166	ccaaaca	0.248867
FOXL1	0.804455	296	302	aacaaca	0.248867
FOXL1	0.808502	331	337	tccaaca	0.248867
FOXL1	0.881735	345	351	ctaaaca	0.248867
FOXL1	0.835953	367	373	gtcaacc	0.248867
FOXL1	0.828079	386	392	atcagca	0.248867
FOXL1	0.834433	430	436	gtcagca	0.248867
FOXL1	0.881076	536	542	ataagca	0.248867
FOXL1	0.85194	546	552	gtagaca	0.248867
FOXL1	0.804455	590	596	aacaaca	0.248867
FOXL1	0.940666	646	652	atcaaca	0.248867
FOXL1	0.892045	989	995	ttaaata	0.248867
FOXL1	0.897191	994	1000	acaaata	0.248867
FOXL1	0.897191	1078	1084	acaaata	0.248867
FOXL1	0.897649	1424	1430	gtaacca	0.248867
FOXL1	0.897649	1487	1493	gtaacca	0.248867
FOXL1	0.890013	1749	1755	gtgaaca	0.248867
FOXL1	0.80625	1819	1825	gcaaact	0.248867
ELK3	0.8349	272	281	cccggatctg	0.248235
ELK3	0.844982	1307	1316	gcaggatgta	0.248235
ELK3	0.812765	1315	1324	acctgatgta	0.248235
ELK3	0.849743	1866	1875	accggcagtc	0.248235
SP3	0.826664	236	246	ttcccacccct	0.247608
SP3	0.835723	282	292	cacatgcccat	0.247608
SP3	0.838283	413	423	tccattccccc	0.247608
SP3	0.851084	464	474	gccccaccctg	0.247608
SP3	0.807837	468	478	gccagccccac	0.247608
SP3	0.834699	890	900	ttccctcccac	0.247608
SP3	0.820047	1413	1423	gccacagccct	0.247608
SP3	0.832631	1558	1568	tcaccgcccca	0.247608
SP3	0.831292	1611	1621	tccatgcctcc	0.247608
SP3	0.80439	1693	1703	cctactcctct	0.247608
SP3	0.845944	1937	1947	gcagcgccccc	0.247608
GLIS2	0.808622	308	321	taccccctgagagc	0.240323
GLIS2	0.816065	436	449	aacccaccgccaag	0.240323
GLIS2	0.817821	1177	1190	ggccccccttggcc	0.240323
GLIS2	0.815812	1940	1953	gcgccccctcgtag	0.240323
TFAP2C	0.868139	35	46	agcctaaggggg	0.237758
TFAP2C	0.863524	35	46	cccccttaggct	0.237758
TFAP2C	0.813944	201	212	gccctaggggcc	0.237758
TFAP2C	0.803576	201	212	ggcccctagggc	0.237758
TFAP2C	0.891247	202	213	agccctaggggc	0.237758
TFAP2C	0.886941	202	213	gcccctagggct	0.237758
TFAP2C	0.805169	211	222	agccccaggagc	0.237758
TFAP2C	0.819599	256	267	tgccctcatgga	0.237758
TFAP2C	0.829804	256	267	tccatgagggca	0.237758
TFAP2C	0.847501	307	318	cccctgagagca	0.237758
TFAP2C	0.823467	307	318	tgctctcagggg	0.237758
TFAP2C	0.837361	358	369	accctcagggag	0.237758
TFAP2C	0.811685	358	369	ctccctgagggt	0.237758
TFAP2C	0.876947	359	370	aaccctcaggga	0.237758
TFAP2C	0.861054	359	370	tccctgagggtt	0.237758
TFAP2C	0.802699	475	486	ctcccctggcca	0.237758
TFAP2C	0.807687	475	486	tggccaggggag	0.237758
TFAP2C	0.812124	488	499	ctcctcagggaa	0.237758
TFAP2C	0.848931	710	721	agccccacagca	0.237758
TFAP2C	0.819518	710	721	tgctgtggggct	0.237758
TFAP2C	0.80109	842	853	cggcgctgggct	0.237758
TFAP2C	0.8137	842	853	agcccagcgccg	0.237758
TFAP2C	0.815293	913	924	gaccccaaagca	0.237758
TFAP2C	0.823889	950	961	tagccaaggcca	0.237758
TFAP2C	0.856065	1005	1016	tggcctaggaca	0.237758
TFAP2C	0.845762	1005	1016	tgtcctaggcca	0.237758
TFAP2C	0.89635	1102	1113	aggcctagggct	0.237758
TFAP2C	0.900396	1102	1113	agccctaggcct	0.237758
TFAP2C	0.80278	1139	1150	tgcatggggcca	0.237758
TFAP2C	0.808045	1139	1150	tggccccatgca	0.237758
TFAP2C	0.804437	1162	1173	taccacgaggga	0.237758
TFAP2C	0.855431	1176	1187	cccccttggcca	0.237758
TFAP2C	0.850182	1176	1187	tggccaaggggg	0.237758
TFAP2C	0.856845	1199	1210	cgcgctagggca	0.237758
TFAP2C	0.846721	1199	1210	tgccctagcgcg	0.237758
TFAP2C	0.867895	1229	1240	tgcccatgggcc	0.237758
TFAP2C	0.867749	1229	1240	ggcccatgggca	0.237758
TFAP2C	0.831397	1298	1309	tgctccagagca	0.237758
TFAP2C	0.820379	1298	1309	tgctctggagca	0.237758
TFAP2C	0.817665	1405	1416	tggccctgagca	0.237758
TFAP2C	0.824312	1405	1416	tgctcagggcca	0.237758
TFAP2C	0.806891	1472	1483	agcagcaaggca	0.237758
TFAP2C	0.847972	1528	1539	aggcgcagggct	0.237758
TFAP2C	0.840627	1528	1539	agccctgcgcct	0.237758
TFAP2C	0.808727	1539	1550	tccaccaggcca	0.237758
TFAP2C	0.81058	1567	1578	tgccccaggttg	0.237758
TFAP2C	0.831413	1567	1578	caacctggggca	0.237758
TFAP2C	0.80213	1736	1747	agcccggggaaa	0.237758
TFAP2C	0.808662	1737	1748	cagcccggggaa	0.237758
TFAP2C	0.851092	1841	1852	ggctctggggca	0.237758
TFAP2C	0.868383	1841	1852	tgccccagagcc	0.237758
TFAP2C	0.849987	1906	1917	cgcctggcgcca	0.237758
TFAP2C	0.847891	1906	1917	tggcgccaggcg	0.237758
TFAP2C	0.876362	1955	1966	cggccggaggcg	0.237758
TFAP2C	0.880766	1955	1966	cgcctccggccg	0.237758
OTX1	0.809257	36	43	ctaagggg	0.227099
OTX1	0.839572	59	66	gtaagctt	0.227099
OTX1	0.831676	71	78	tcaatcct	0.227099
OTX1	0.848227	420	427	caaatcca	0.227099
OTX1	0.820193	535	542	ataagcac	0.227099
OTX1	0.83384	551	558	cttatctg	0.227099
OTX1	0.817035	717	724	cttagccc	0.227099
OTX1	0.826451	733	740	gaaatcgt	0.227099
OTX1	0.820856	785	792	ttaacccg	0.227099
OTX1	0.820544	791	798	gaaagccg	0.227099
OTX1	0.866592	1057	1064	ctaagctc	0.227099
OTX1	0.90104	1099	1106	gtaagccc	0.227099
OTX1	0.920905	1257	1264	ctaagccc	0.227099
OTX1	0.80988	1260	1267	cttagcct	0.227099
OTX1	0.805767	1269	1276	tgaatccc	0.227099
OTX1	0.805825	1829	1836	aaaagcgg	0.227099
OTX1	0.908078	1898	1905	ctaagcgg	0.227099
OTX1	0.876612	1924	1931	gaaatccg	0.227099
FOXC1	0.877802	79	89	aataaaaatac	0.225098
FOXC1	0.80704	344	354	accctaaacat	0.225098
FOXC1	0.835742	383	393	aaaatcagcat	0.225098
FOXC1	0.809923	584	594	aatgctaacaa	0.225098
FOXC1	0.848846	637	647	tgtgtccatat	0.225098
FOXC1	0.84715	643	653	catatcaacag	0.225098
FOXC1	0.826615	993	1003	atcacaaatat	0.225098
FOXC1	0.804293	1071	1081	tgagaacacaa	0.225098
FOXC1	0.876707	1075	1085	aacacaaatat	0.225098
RELA	0.810872	1452	1461	ggagaattcc	0.221205
RELA	0.877758	1923	1932	gcggatttcc	0.221205
HSF1	0.813372	562	574	ccctggaatgttc	0.218755
EVX2	0.838532	76	85	ttttattagg	0.218297
EVX2	0.814032	76	85	cctaataaaa	0.218297
EVX2	0.806419	133	142	tttcagtagc	0.218297
EVX2	0.81869	382	391	gctgattttg	0.218297
EVX2	0.815542	382	391	caaaatcagc	0.218297
EVX2	0.831242	537	546	cctgataagc	0.218297
EVX2	0.806505	537	546	gcttatcagg	0.218297
EVX2	0.806074	885	894	gggaattggt	0.218297
EVX2	0.82447	1046	1055	aatcagtatc	0.218297
EVX2	0.817116	1210	1219	ggtgactacc	0.218297
EVX2	0.828891	1423	1432	cgtggttaca	0.218297
EVX2	0.847546	1486	1495	cctggttacc	0.218297
EVX2	0.822421	1631	1640	cccggttagc	0.218297
NFYA	0.800445	1859	1876	tgactgccggttggaggc	0.210627
GLI2	0.821597	1376	1387	tggcccaccctg	0.202125
BHLHE40	0.859849	280	289	ggcatgtgcc	0.199722
BHLHE40	0.87078	280	289	ggcacatgcc	0.199722
BHLHE40	0.822005	1807	1816	ccctcgtgac	0.199722
TEAD3	0.830211	183	190	ccatgcca	0.199702
TEAD3	0.851621	252	259	gcagtcca	0.199702
TEAD3	0.870197	283	290	acatgccc	0.199702
TEAD3	0.937012	340	347	acatgcca	0.199702
TEAD3	0.925603	390	397	gcattccc	0.199702
TEAD3	0.826372	415	422	ccattccc	0.199702
TEAD3	0.833586	449	456	gcattctg	0.199702
TEAD3	1	564	571	acattcca	0.199702
TEAD3	0.982371	581	588	gcattcct	0.199702
TEAD3	0.830149	607	614	acagacca	0.199702
TEAD3	0.937012	620	627	acatgcca	0.199702
TEAD3	0.883155	629	636	ccattcct	0.199702
TEAD3	0.830149	634	641	acacacca	0.199702
TEAD3	0.806928	735	742	gatttcca	0.199702
TEAD3	0.859206	819	826	accttcca	0.199702
TEAD3	0.809931	877	884	acatacag	0.199702
TEAD3	0.830149	881	888	acagacca	0.199702
TEAD3	0.854423	1051	1058	tgattcct	0.199702
TEAD3	0.809405	1089	1096	caatacct	0.199702
TEAD3	0.802361	1097	1104	gcttaccg	0.199702
TEAD3	0.926253	1169	1176	aaatacca	0.199702
TEAD3	0.927522	1248	1255	gaattccg	0.199702
TEAD3	0.937693	1451	1458	gaattcct	0.199702
TEAD3	0.972215	1467	1474	gcattccg	0.199702
TEAD3	0.874702	1469	1476	gaatgcct	0.199702
TEAD3	0.820164	1612	1619	ccatgcct	0.199702
TEAD3	0.804466	1821	1828	aaactcct	0.199702
TEAD3	0.806928	1922	1929	gatttcca	0.199702
HOXA5	0.858931	9	16	ctccaatt	0.188145
HOXA5	0.811315	12	19	cagaattg	0.188145
HOXA5	0.829453	25	32	cagagatt	0.188145
HOXA5	0.807089	323	330	agctagtg	0.188145
HOXA5	0.899997	422	429	cacaaatc	0.188145
HOXA5	0.861502	565	572	ctggaatg	0.188145
HOXA5	0.807054	628	635	aaggaatg	0.188145
HOXA5	0.810576	888	895	agggaatt	0.188145
HOXA5	0.864707	994	1001	cacaaata	0.188145
HOXA5	0.811315	1020	1027	cagagatg	0.188145
HOXA5	0.861502	1031	1038	ctgtagtg	0.188145
HOXA5	0.864707	1077	1084	cacaaata	0.188145
HOXA5	0.885416	1081	1088	cagatatt	0.188145
HOXA5	0.812407	1271	1278	catgaatc	0.188145
HOXA5	0.811315	1285	1292	cagagatg	0.188145
HOXA5	0.8434	1366	1373	ctgaagtg	0.188145
HOXA5	0.903519	1450	1457	caggaatt	0.188145
HOXA5	0.881894	1500	1507	cacaagtg	0.188145
HOXA5	0.818218	1500	1507	cacttgtg	0.188145
HOXA5	0.804976	1967	1974	cagaaagg	0.188145
TBX20	0.83727	235	245	ggggtgggaag	0.185649
TBX20	0.854441	893	903	taggtgggagg	0.185649
TBX20	0.834044	994	1004	tatttgtgatg	0.185649
TBX20	0.827263	1113	1123	tgagtgtgagg	0.185649
TEAD1	0.820663	11	20	ccaattctga	0.185495
TEAD1	0.818232	21	30	gagattcttc	0.185495
TEAD1	0.814729	54	63	agctttcttc	0.185495
TEAD1	0.854392	83	92	aaaatacttc	0.185495
TEAD1	0.837868	251	260	tgcagtccat	0.185495
TEAD1	0.805499	282	291	cacatgccca	0.185495
TEAD1	0.834139	339	348	aacatgccaa	0.185495
TEAD1	0.911054	389	398	agcattccct	0.185495
TEAD1	0.803253	403	412	tttattcctt	0.185495
TEAD1	0.880642	414	423	tccattcccc	0.185495
TEAD1	0.887483	448	457	agcattctgc	0.185495
TEAD1	0.86795	494	503	caccttccct	0.185495
TEAD1	0.950861	563	572	aacattccag	0.185495
TEAD1	0.953478	580	589	agcattcctc	0.185495
TEAD1	0.822971	619	628	gacatgccaa	0.185495
TEAD1	0.915978	628	637	accattcctt	0.185495
TEAD1	0.810979	633	642	gacacaccat	0.185495
TEAD1	0.812422	734	743	cgatttccag	0.185495
TEAD1	0.800224	813	822	tccatactca	0.185495
TEAD1	0.917771	818	827	caccttccat	0.185495
TEAD1	0.81337	880	889	tacagaccaa	0.185495
TEAD1	0.850354	886	895	ccaattccct	0.185495
TEAD1	0.80043	997	1006	cacatcacaa	0.185495
TEAD1	0.80929	1050	1059	ctgattccta	0.185495
TEAD1	0.825835	1088	1097	gcaatacctc	0.185495
TEAD1	0.921026	1168	1177	caaataccac	0.185495
TEAD1	0.81065	1239	1248	catcttccac	0.185495
TEAD1	0.886205	1247	1256	agaattccgt	0.185495
TEAD1	0.807374	1249	1258	ggaattctgg	0.185495
TEAD1	0.825423	1307	1316	tacatcctgc	0.185495
TEAD1	0.884536	1450	1459	agaattcctg	0.185495
TEAD1	0.81576	1452	1461	ggaattctcc	0.185495
TEAD1	0.889811	1466	1475	ggcattccgg	0.185495
TEAD1	0.844605	1584	1593	cccatcccaa	0.185495
TEAD1	0.821673	1820	1829	caaactccta	0.185495
CREB1	0.801234	5	12	ggaggcca	0.180064
CREB1	0.809218	260	267	tgagggca	0.180064
CREB1	0.815444	1906	1913	tggcgcca	0.180064
CREB1	0.815444	1906	1913	tggcgcca	0.180064
TFE3	0.804127	151	160	agcacctggg	0.175289
TFE3	0.809457	151	160	cccaggtgct	0.175289
TFE3	0.808509	240	249	cacccctgac	0.175289
TFE3	0.879042	280	289	ggcatgtgcc	0.175289
TFE3	0.896134	280	289	ggcacatgcc	0.175289
TFE3	0.824577	301	310	agcatgagaa	0.175289
TFE3	0.810558	301	310	ttctcatgct	0.175289
TFE3	0.804753	596	605	atcccctgct	0.175289
TFE3	0.840285	704	713	agcatgagcc	0.175289
TFE3	0.820916	704	713	ggctcatgct	0.175289
TFE3	0.809799	1147	1156	gacacctgca	0.175289
TFE3	0.846887	1163	1172	accacgaggg	0.175289
TFE3	0.849429	1163	1172	ccctcgtggt	0.175289
TFE3	0.810444	1273	1282	cccgcatgaa	0.175289
TFE3	0.844079	1807	1816	gtcacgaggg	0.175289
TFE3	0.914119	1807	1816	ccctcgtgac	0.175289
TFE3	0.834859	1873	1882	gcctcctgac	0.175289
TEAD4	0.809481	11	20	ccaattctga	0.170693
TEAD4	0.84453	21	30	gagattcttc	0.170693
TEAD4	0.821742	54	63	agctttcttc	0.170693
TEAD4	0.870528	83	92	aaaatacttc	0.170693
TEAD4	0.819795	251	260	tgcagtccat	0.170693
TEAD4	0.817826	282	291	cacatgccca	0.170693
TEAD4	0.860556	339	348	aacatgccaa	0.170693
TEAD4	0.91084	389	398	agcattccct	0.170693
TEAD4	0.831135	414	423	tccattcccc	0.170693
TEAD4	0.906282	448	457	agcattctgc	0.170693
TEAD4	0.822127	494	503	caccttccct	0.170693
TEAD4	0.972742	563	572	aacattccag	0.170693
TEAD4	0.958641	580	589	agcattcctc	0.170693
TEAD4	0.859743	619	628	gacatgccaa	0.170693
TEAD4	0.88281	628	637	accattcctt	0.170693
TEAD4	0.83993	734	743	cgatttccag	0.170693
TEAD4	0.879493	818	827	caccttccat	0.170693
TEAD4	0.810936	876	885	gacatacaga	0.170693
TEAD4	0.82232	886	895	ccaattccct	0.170693
TEAD4	0.802848	1079	1088	caaatatctg	0.170693
TEAD4	0.807577	1088	1097	gcaatacctc	0.170693
TEAD4	0.925604	1168	1177	caaataccac	0.170693
TEAD4	0.914456	1247	1256	agaattccgt	0.170693
TEAD4	0.86858	1249	1258	ggaattctgg	0.170693
TEAD4	0.921774	1450	1459	agaattcctg	0.170693
TEAD4	0.850307	1452	1461	ggaattctcc	0.170693
TEAD4	0.926759	1466	1475	ggcattccgg	0.170693
TEAD4	0.818554	1468	1477	ggaatgcctt	0.170693
TEAD4	0.808839	1820	1829	caaactccta	0.170693
TEAD4	0.824502	1921	1930	ggatttccag	0.170693
TEAD4	0.802827	1923	1932	ggaaatccgc	0.170693
TEAD4	0.80073	1973	1982	ggcgttccct	0.170693
SP1	0.927787	236	246	ttcccacccct	0.166818
SP1	0.873864	315	325	gctctaccccc	0.166818
SP1	0.840096	354	364	tcacctccctg	0.166818
SP1	0.91552	464	474	gccccaccctg	0.166818
SP1	0.815651	469	479	ggccagcccca	0.166818
SP1	0.804906	570	580	ccctctccctg	0.166818
SP1	0.845808	572	582	ctccctctccc	0.166818
SP1	0.889628	576	586	attcctccctc	0.166818
SP1	0.918841	652	662	ctccctcctct	0.166818
SP1	0.833252	656	666	gtctctccctc	0.166818
SP1	0.805246	769	779	tcccctgcctg	0.166818
SP1	0.92142	890	900	ttccctcccac	0.166818
SP1	0.850878	894	904	ctcccacctaa	0.166818
SP1	0.802466	944	954	ggccagccttc	0.166818
SP1	0.826118	1061	1071	gctcctactct	0.166818
SP1	0.874895	1377	1387	ggcccaccctg	0.166818
SP1	0.803082	1400	1410	gctcctgctca	0.166818
SP1	0.894635	1434	1444	cttcctcccca	0.166818
SP1	0.875612	1558	1568	tcaccgcccca	0.166818
SP1	0.807951	1563	1573	gccccaacctg	0.166818
SP1	0.834107	1582	1592	gccccatccca	0.166818
SP1	0.819954	1685	1695	tttcagcccct	0.166818
SP1	0.861811	1690	1700	gcccctactcc	0.166818
SP1	0.81043	1693	1703	cctactcctct	0.166818
SP1	0.810631	1696	1706	actcctcttcc	0.166818
SP1	0.813663	1761	1771	acccttcccag	0.166818
SP1	0.826873	1802	1812	gtcccccctcg	0.166818
SP1	0.801371	1836	1846	gcccttgcccc	0.166818
SP1	0.819702	1937	1947	gcagcgccccc	0.166818
SP1	0.801585	1989	1999	cgcccgcttct	0.166818
HOXB3	0.836729	35	44	cccccttagg	0.156763
HOXB3	0.872476	76	85	ttttattagg	0.156763
HOXB3	0.860646	76	85	cctaataaaa	0.156763
HOXB3	0.823501	382	391	caaaatcagc	0.156763
HOXB3	0.807759	537	546	gcttatcagg	0.156763
HOXB3	0.802798	553	562	cttccttatc	0.156763
HOXB3	0.802752	587	596	tgttgttagc	0.156763
HOXB3	0.803637	719	728	gcttcttagc	0.156763
HOXB3	0.807596	885	894	accaattccc	0.156763
HOXB3	0.845276	988	997	aatatttaaa	0.156763
HOXB3	0.810576	998	1007	acacatcaca	0.156763
HOXB3	0.810367	1049	1058	aggaatcagt	0.156763
HOXB3	0.824526	1155	1164	ggaacttaga	0.156763
HOXB3	0.801913	1314	1323	gtacatcagg	0.156763
MAFK	0.835066	56	70	ctgggtaagctttct	0.152776
MAFK	0.836108	86	100	ctgtctcagaagtat	0.152776
MAFK	0.820122	373	387	caacctgagcaaaat	0.152776
MAFK	0.912234	382	396	caaaatcagcattcc	0.152776
MAFK	0.829636	426	440	tgtggtcagcaaccc	0.152776
MAFK	0.809168	532	546	cctgataagcactga	0.152776
MAFK	0.821456	1444	1458	aggactcaggaattc	0.152776
HMBOX1	0.817908	62	71	actgggtaag	0.151649
HMBOX1	0.864401	784	793	ccgggttaag	0.151649
HMBOX1	0.880087	929	938	gttagtttcc	0.151649
HMBOX1	0.851814	970	979	cttggtcaag	0.151649
HMBOX1	0.829447	1210	1219	ggtagtcacc	0.151649
HMBOX1	0.880841	1423	1432	cgtggttaca	0.151649
HMBOX1	0.948046	1486	1495	cctggttacc	0.151649
HMBOX1	0.801845	1631	1640	cccggttagc	0.151649
HMBOX1	0.8133	1661	1670	cctgggtacc	0.151649
HMBOX1	0.8133	1665	1674	cctgggtacc	0.151649
HMBOX1	0.820337	1811	1820	gctggtcacg	0.151649
PITX3	0.81166	70	78	gtcaatcct	0.148701
PITX3	0.813409	265	273	gcaaagcca	0.148701
PITX3	0.871964	420	428	acaaatcca	0.148701
PITX3	0.800644	535	543	gataagcac	0.148701
PITX3	0.803811	601	609	ccagatccc	0.148701
PITX3	0.810407	703	711	catgagccc	0.148701
PITX3	0.837214	784	792	cttaacccg	0.148701
PITX3	0.831942	926	934	actaaccca	0.148701
PITX3	0.873358	1056	1064	cctaagctc	0.148701
PITX3	0.887826	1098	1106	ggtaagccc	0.148701
PITX3	0.810218	1170	1178	ccaaatacc	0.148701
PITX3	0.930849	1257	1265	gctaagccc	0.148701
PITX3	0.812085	1269	1277	atgaatccc	0.148701
PITX3	0.823763	1923	1931	ggaaatccg	0.148701
KLF5	0.82479	124	133	tctccactct	0.145806
KLF5	0.887774	144	153	ccttcacccc	0.145806
KLF5	0.944626	236	245	ttcccacccc	0.145806
KLF5	0.824434	314	323	tctaccccct	0.145806
KLF5	0.850029	316	325	gctctacccc	0.145806
KLF5	0.856428	354	363	tcacctccct	0.145806
KLF5	0.841315	414	423	tccattcccc	0.145806
KLF5	0.99387	465	474	gccccaccct	0.145806
KLF5	0.911436	571	580	ccctctccct	0.145806
KLF5	0.820007	573	582	ctccctctcc	0.145806
KLF5	0.884225	577	586	attcctccct	0.145806
KLF5	0.873004	653	662	ctccctcctc	0.145806
KLF5	0.900139	657	666	gtctctccct	0.145806
KLF5	0.80366	686	695	ctcaggccct	0.145806
KLF5	0.82264	764	773	gcctgtccct	0.145806
KLF5	0.854126	770	779	tcccctgcct	0.145806
KLF5	0.930785	890	899	ttccctccca	0.145806
KLF5	0.873818	894	903	ctcccaccta	0.145806
KLF5	0.87392	939	948	ccttctccca	0.145806
KLF5	0.80235	1113	1122	ctcacactca	0.145806
KLF5	0.810021	1225	1234	tcctggccca	0.145806
KLF5	0.825503	1256	1265	gctaagccca	0.145806
KLF5	0.883499	1377	1386	ggcccaccct	0.145806
KLF5	0.868221	1413	1422	gccacagccc	0.145806
KLF5	0.89617	1434	1443	cttcctcccc	0.145806
KLF5	0.827347	1458	1467	ctcccactcc	0.145806
KLF5	0.805339	1523	1532	acctcagccc	0.145806
KLF5	0.820796	1524	1533	cctcagccct	0.145806
KLF5	0.869888	1558	1567	tcaccgcccc	0.145806
KLF5	0.881032	1563	1572	gccccaacct	0.145806
KLF5	0.886705	1582	1591	gccccatccc	0.145806
KLF5	0.848821	1583	1592	ccccatccca	0.145806
KLF5	0.810364	1614	1623	atgcctccct	0.145806
KLF5	0.819536	1690	1699	gcccctactc	0.145806
KLF5	0.853184	1693	1702	cctactcctc	0.145806
KLF5	0.808736	1698	1707	tcctcttccc	0.145806
KLF5	0.804283	1733	1742	ccctttcccc	0.145806
KLF5	0.842549	1762	1771	acccttccca	0.145806
KLF5	0.809664	1802	1811	gtcccccctc	0.145806
KLF5	0.812082	1837	1846	cccttgcccc	0.145806
TP73	0.814166	1490	1507	accaggtcttcacttgtg	0.142607
STAT1	0.806288	14	24	cttctcagaat	0.139314
STAT1	0.885934	14	24	attctgagaag	0.139314
STAT1	0.815183	89	99	cttctgagaca	0.139314
STAT1	0.829844	490	500	cctcagggaag	0.139314
STAT1	0.826264	566	576	ctccctggaat	0.139314
STAT1	0.852375	566	576	attccagggag	0.139314
STAT1	0.810045	736	746	tctctggaaat	0.139314
STAT1	0.823723	759	769	tttacagggac	0.139314
STAT1	0.882108	934	944	ctcccaggaaa	0.139314
STAT1	0.84553	934	944	tttcctgggag	0.139314
STAT1	0.857171	1917	1927	tttccaggcac	0.139314
STAT1	0.881575	1917	1927	gtgcctggaaa	0.139314
ELF1	0.812642	1864	1875	caaccggcagtc	0.138741
ZNF143	0.811259	1544	1559	gacccatgttccacca	0.13305
ZNF143	0.810644	1667	1682	tacccaggctgccttt	0.13305
HOXD11	0.857377	77	86	ctaataaaaa	0.126858
HOXD11	0.803498	994	1003	atcacaaata	0.126858
HOXD11	0.811192	1824	1833	ctcctaaaag	0.126858
GATA3	0.841993	537	544	tgataagc	0.124422
GATA3	0.979435	552	559	agataagg	0.124422
GATA3	0.830696	670	677	agagaaag	0.124422
GATA3	0.87266	1040	1047	agagaaga	0.124422
GATA3	0.841993	1987	1994	agagaagc	0.124422
FOSL1	0.812717	91	101	tctgtctcaga	0.124162
FOSL1	0.804171	91	101	tctgagacaga	0.124162
FOSL1	0.945149	526	536	actgagtcatc	0.124162
FOSL1	0.952933	526	536	gatgactcagt	0.124162
FOSL1	0.935204	690	700	tctgactcagg	0.124162
FOSL1	0.877956	690	700	cctgagtcaga	0.124162
FOSL1	0.869355	824	834	ggtgagtctgg	0.124162
FOSL1	0.872236	1333	1343	agggactcagg	0.124162
FOSL1	0.807121	1443	1453	caggactcagg	0.124162
FOSL1	0.886599	1552	1562	ggtgacccatg	0.124162
HOXD12	0.803426	73	83	aatcctaataa	0.120435
HOXD12	0.80122	76	86	cctaataaaaa	0.120435
HOXD12	0.829118	1823	1833	actcctaaaag	0.120435
BSX	0.862631	36	43	ccccttag	0.119099
BSX	0.83331	77	84	tttattag	0.119099
BSX	0.846131	77	84	ctaataaa	0.119099
BSX	0.822428	103	110	cctgttag	0.119099
BSX	0.814475	408	415	ccctttat	0.119099
BSX	0.804606	535	542	gtgcttat	0.119099
BSX	0.822648	538	545	ctgataag	0.119099
BSX	0.807029	886	893	ccaattcc	0.119099
BSX	0.805399	901	908	gctgttag	0.119099
BSX	0.805598	989	996	atatttaa	0.119099
BSX	0.807029	1171	1178	ccaaatac	0.119099
BSX	0.875518	1424	1431	gtggttac	0.119099
BSX	0.892525	1487	1494	ctggttac	0.119099
BSX	0.910302	1632	1639	ccggttag	0.119099
BSX	0.858776	1898	1905	ccgcttag	0.119099
SOX9	0.806996	589	597	ctgttgtta	0.119064
SOX9	0.810211	864	872	ctatagtgt	0.119064
REL	0.824245	197	206	ggggccatcc	0.118349
REL	0.823509	1098	1107	agggcttacc	0.118349
REL	0.828691	1267	1276	tggggattca	0.118349
REL	0.881868	1452	1461	ggagaattcc	0.118349
REL	0.836113	1655	1664	caggttttcc	0.118349
REL	0.908579	1923	1932	gcggatttcc	0.118349
NR3C1	0.802889	1303	1319	atgtacatcctgctcca	0.118226
NR3C1	0.807726	1303	1319	tggagcaggatgtacat	0.118226
REST	0.81095	155	175	gtcagaaccccaaacagcacc	0.117406
MAFF	0.80837	54	71	actgggtaagctttcttc	0.115316
MAFF	0.813515	84	101	tctgtctcagaagtattt	0.115316
MAFF	0.88671	381	398	gcaaaatcagcattccct	0.115316
CLOCK	0.826027	280	289	ggcatgtgcc	0.112223
CLOCK	0.834533	280	289	ggcacatgcc	0.112223
CLOCK	0.808688	1147	1156	gacacctgca	0.112223
CLOCK	0.878625	1216	1225	aacacgggta	0.112223
CLOCK	0.867091	1216	1225	tacccgtgtt	0.112223
CLOCK	0.809922	1550	1559	gacccatgtt	0.112223
CLOCK	0.816943	1550	1559	aacatgggtc	0.112223
JUNB	0.997033	525	535	ggatgactcag	0.110779
JUNB	0.922665	527	537	cactgagtcat	0.110779
JUNB	0.9016	689	699	gcctgagtcag	0.110779
JUNB	0.914713	691	701	ctctgactcag	0.110779
JUNB	0.861708	823	833	aggtgagtctg	0.110779
JUNB	0.823354	1150	1160	aggtgtctaag	0.110779
JUNB	0.808664	1209	1219	cggtgactacc	0.110779
JUNB	0.830104	1267	1277	tggggattcat	0.110779
JUNB	0.859328	1334	1344	cagggactcag	0.110779
JUNB	0.831384	1442	1452	ccaggactcag	0.110779
JUNB	0.810862	1551	1561	acatgggtcac	0.110779
JUNB	0.871781	1553	1563	cggtgacccat	0.110779
ELK4	0.855415	931	941	tagtttcctgg	0.10665
ELK4	0.811373	1307	1317	gtacatcctgc	0.10665
ELK4	0.881846	1431	1441	cggcttcctcc	0.10665
ELK4	0.81821	1699	1709	cctcttcccgg	0.10665
ELK4	0.836967	1866	1876	tgactgccggt	0.10665
ELK4	0.801018	1920	1930	ggatttccagg	0.10665
ELK4	0.863042	1954	1964	ccgcctccggc	0.10665
CUX1	0.814984	417	426	aaatccattc	0.10475
FOSL2	0.99946	525	535	ggatgactcag	0.103715
FOSL2	0.88933	527	537	cactgagtcat	0.103715
FOSL2	0.884878	689	699	gcctgagtcag	0.103715
FOSL2	0.878298	691	701	ctctgactcag	0.103715
FOSL2	0.852555	823	833	aggtgagtctg	0.103715
FOSL2	0.802467	1150	1160	aggtgtctaag	0.103715
FOSL2	0.820094	1267	1277	tggggattcat	0.103715
FOSL2	0.856177	1334	1344	cagggactcag	0.103715
FOSL2	0.841744	1442	1452	ccaggactcag	0.103715
FOSL2	0.870113	1551	1561	acatgggtcac	0.103715
FOSL2	0.868053	1553	1563	cggtgacccat	0.103715
GCM1	0.844993	258	268	catgagggcaa	0.101457
GCM1	0.868094	274	284	gatccgggcac	0.101457
GCM1	0.811348	361	371	cctgagggttg	0.101457
GCM1	0.867428	1145	1155	catgcaggtgt	0.101457
GCM1	0.81821	1215	1225	aacacgggtag	0.101457
GCM1	0.969029	1275	1285	catgcgggcac	0.101457
GCM1	0.83751	1990	2000	gaagcgggcgc	0.101457
FOXD1	0.895813	344	351	ctaaacat	0.100837
FOXD1	0.818805	546	553	gtagacag	0.100837
FOXD1	0.841144	1424	1431	gtaaccac	0.100837
FOXD1	0.854635	1487	1494	gtaaccag	0.100837
FOXD1	0.807636	1748	1755	gtgaacac	0.100837
CREB3	0.818077	997	1010	aggacacatcacaa	0.100526
CREB3	0.801593	1518	1531	cggccacctcagcc	0.100526
E2F1	0.84131	1904	1915	cctggcgccact	0.0998186
E2F1	0.853997	1904	1915	agtggcgccagg	0.0998186
CTCF	0.803019	1800	1818	tggtcacgaggggggacgc	0.0995451
CTCF	0.816196	1893	1911	gcgccactaagcggcgctg	0.0995451
CTCF	0.874732	1938	1956	cggctacgagggggcgctg	0.0995451
RUNX2	0.818347	163	171	gaaccccaa	0.0961038
RUNX2	0.922474	425	433	tgaccacaa	0.0961038
RUNX2	0.832817	439	447	ccaccgcca	0.0961038
RUNX2	0.825481	1118	1126	caacctcac	0.0961038
RUNX2	0.842531	1166	1174	ataccacga	0.0961038
RUNX2	0.808209	1206	1214	tcaccgcgc	0.0961038
RUNX2	0.817001	1276	1284	tgcccgcat	0.0961038
RUNX2	0.862807	1425	1433	taaccacgg	0.0961038
RUNX2	0.809186	1558	1566	tcaccgccc	0.0961038
HOXA10	0.931461	76	86	cctaataaaaa	0.0947482
HOXA10	0.812606	345	355	gaccctaaaca	0.0947482
HOXA10	0.827845	987	997	aatatttaaaa	0.0947482
HOXA10	0.814997	1823	1833	actcctaaaag	0.0947482
FOXB1	0.822427	79	89	aataaaaatac	0.0940216
FOXB1	0.873922	637	647	tgtgtccatat	0.0940216
FOXB1	0.817247	643	653	catatcaacag	0.0940216
FOXB1	0.803346	1075	1085	aacacaaatat	0.0940216
MEF2D	0.813504	79	90	aataaaaatact	0.0938312
MEF2D	0.814092	587	598	gctaacaacagc	0.0938312
HOXA2	0.828972	35	44	cccccttagg	0.0934857
HOXA2	0.83225	76	85	ttttattagg	0.0934857
HOXA2	0.837789	76	85	cctaataaaa	0.0934857
HOXA2	0.849139	382	391	caaaatcagc	0.0934857
HOXA2	0.802633	537	546	cctgataagc	0.0934857
HOXA2	0.806838	537	546	gcttatcagg	0.0934857
HOXA2	0.815407	553	562	cttccttatc	0.0934857
HOXA2	0.83641	885	894	accaattccc	0.0934857
HOXA2	0.820968	998	1007	acacatcaca	0.0934857
HOXA2	0.813033	1049	1058	aggaatcagt	0.0934857
HOXA2	0.83173	1210	1219	ggtagtcacc	0.0934857
HOXA2	0.800756	1314	1323	gtacatcagg	0.0934857
HOXA2	0.801208	1423	1432	cgtggttaca	0.0934857
HOXA2	0.836071	1486	1495	cctggttacc	0.0934857
HOXA2	0.809664	1631	1640	cccggttagc	0.0934857
NR2F1	0.854857	242	254	tgcaggtcagggg	0.0921409
NR2F1	0.84786	348	360	ttagggtcacctc	0.0921409
NR2F1	0.85387	1552	1564	catgggtcaccgc	0.0921409
GSX2	0.815765	75	84	tcctaataaa	0.0914549
GSX2	0.841077	76	85	ttttattagg	0.0914549
GSX2	0.898756	76	85	cctaataaaa	0.0914549
GSX2	0.861299	988	997	aatatttaaa	0.0914549
GSX2	0.815737	1170	1179	gccaaatacc	0.0914549
LHX9	0.817974	1	8	gccatcaa	0.0852002
LHX9	0.813953	11	18	ccaattct	0.0852002
LHX9	0.885455	77	84	tttattag	0.0852002
LHX9	0.881598	77	84	ctaataaa	0.0852002
LHX9	0.852877	256	263	tccatgag	0.0852002
LHX9	0.807935	383	390	aaaatcag	0.0852002
LHX9	0.810807	538	545	cttatcag	0.0852002
LHX9	0.819423	886	893	ccaattcc	0.0852002
E2F4	0.872037	234	244	gggtgggaagc	0.0841547
E2F4	0.816184	574	584	gagagggagga	0.0841547
E2F4	0.840761	654	664	aggagggagag	0.0841547
E2F4	0.826746	888	898	gggagggaatt	0.0841547
E2F4	0.841015	892	902	aggtgggaggg	0.0841547
E2F4	0.809374	1159	1169	acgagggaact	0.0841547
E2F4	0.80209	1347	1357	gagcgccaggc	0.0841547
E2F4	0.81593	1456	1466	gagtgggagaa	0.0841547
E2F4	0.836454	1600	1610	gagcggcagca	0.0841547
E2F4	0.874175	1701	1711	gcccgggaaga	0.0841547
E2F4	0.804227	1736	1746	gcccggggaaa	0.0841547
E2F4	0.83023	1906	1916	tggcgccaggc	0.0841547
E2F4	0.837768	1956	1966	cggccggaggc	0.0841547
ESR2	0.83589	345	359	aggtgaccctaaaca	0.083278
ESR2	0.812758	693	707	gagtcagagcgggct	0.083278
ESR2	0.814529	823	837	aggtgagtctgggac	0.083278
ESR2	0.820235	833	847	gggacagggagccca	0.083278
ESR2	0.876883	1321	1335	aggtctgagagacct	0.083278
ESR2	0.877702	1321	1335	aggtctctcagacct	0.083278
ESR2	0.832389	1390	1404	gggccagccagctcc	0.083278
ESR2	0.829034	1555	1569	gggtcaccgccccaa	0.083278
ESR2	0.80684	1573	1587	ggggcagccgcccca	0.083278
VAX1	0.852021	77	84	tttattag	0.0813279
VAX1	0.878676	77	84	ctaataaa	0.0813279
VAX1	0.803706	256	263	ctcatgga	0.0813279
VAX1	0.868627	989	996	ttaaatat	0.0813279
VAX1	0.817389	1171	1178	ccaaatac	0.0813279
ERF	0.832277	1307	1316	gcaggatgta	0.0788213
ERF	0.824311	1315	1324	acctgatgta	0.0788213
ERF	0.871716	1866	1875	accggcagtc	0.0788213
ELK1	0.82324	272	281	cccggatctg	0.076232
ELK1	0.813357	1307	1316	gcaggatgta	0.076232
ELK1	0.806047	1315	1324	acctgatgta	0.076232
ELK1	0.878735	1866	1875	accggcagtc	0.076232
ELK1	0.814168	1955	1964	gccggaggcg	0.076232
HINFP	0.826518	1722	1733	ggccgtccgggg	0.0759805
HINFP	0.83246	1798	1809	tcgcgtcccccc	0.0759805
HINFP	0.824674	1831	1842	caagggccgctt	0.0759805
TFAP2B	0.861872	35	46	agcctaaggggg	0.0736567
TFAP2B	0.875733	35	46	cccccttaggct	0.0736567
TFAP2B	0.811709	201	212	gccctaggggcc	0.0736567
TFAP2B	0.80952	201	212	ggcccctagggc	0.0736567
TFAP2B	0.887866	202	213	agccctaggggc	0.0736567
TFAP2B	0.894241	202	213	gcccctagggct	0.0736567
TFAP2B	0.815404	256	267	tgccctcatgga	0.0736567
TFAP2B	0.822382	256	267	tccatgagggca	0.0736567
TFAP2B	0.84863	307	318	cccctgagagca	0.0736567
TFAP2B	0.819956	307	318	tgctctcagggg	0.0736567
TFAP2B	0.839193	358	369	accctcagggag	0.0736567
TFAP2B	0.818846	358	369	ctccctgagggt	0.0736567
TFAP2B	0.886343	359	370	aaccctcaggga	0.0736567
TFAP2B	0.855703	359	370	tccctgagggtt	0.0736567
TFAP2B	0.806793	436	447	aacccaccgcca	0.0736567
TFAP2B	0.819179	475	486	ctcccctggcca	0.0736567
TFAP2B	0.806602	488	499	ttccctgaggag	0.0736567
TFAP2B	0.813818	488	499	ctcctcagggaa	0.0736567
TFAP2B	0.857146	710	721	agccccacagca	0.0736567
TFAP2B	0.805714	710	721	tgctgtggggct	0.0736567
TFAP2B	0.821066	842	853	agcccagcgccg	0.0736567
TFAP2B	0.831375	913	924	gaccccaaagca	0.0736567
TFAP2B	0.824317	950	961	tagccaaggcca	0.0736567
TFAP2B	0.847504	1005	1016	tggcctaggaca	0.0736567
TFAP2B	0.850549	1005	1016	tgtcctaggcca	0.0736567
TFAP2B	0.894559	1102	1113	aggcctagggct	0.0736567
TFAP2B	0.90482	1102	1113	agccctaggcct	0.0736567
TFAP2B	0.803954	1139	1150	tggccccatgca	0.0736567
TFAP2B	0.806983	1162	1173	taccacgaggga	0.0736567
TFAP2B	0.866694	1176	1187	cccccttggcca	0.0736567
TFAP2B	0.839955	1176	1187	tggccaaggggg	0.0736567
TFAP2B	0.859256	1199	1210	cgcgctagggca	0.0736567
TFAP2B	0.869548	1199	1210	tgccctagcgcg	0.0736567
TFAP2B	0.866979	1229	1240	tgcccatgggcc	0.0736567
TFAP2B	0.87031	1229	1240	ggcccatgggca	0.0736567
TFAP2B	0.803573	1262	1273	atccccaggcta	0.0736567
TFAP2B	0.824523	1298	1309	tgctccagagca	0.0736567
TFAP2B	0.813866	1298	1309	tgctctggagca	0.0736567
TFAP2B	0.820416	1405	1416	tggccctgagca	0.0736567
TFAP2B	0.811265	1405	1416	tgctcagggcca	0.0736567
TFAP2B	0.839051	1528	1539	aggcgcagggct	0.0736567
TFAP2B	0.850168	1528	1539	agccctgcgcct	0.0736567
TFAP2B	0.806539	1539	1550	tccaccaggcca	0.0736567
TFAP2B	0.80979	1567	1578	tgccccaggttg	0.0736567
TFAP2B	0.837068	1567	1578	caacctggggca	0.0736567
TFAP2B	0.801163	1676	1687	aaaccaaaggca	0.0736567
TFAP2B	0.80692	1737	1748	cagcccggggaa	0.0736567
TFAP2B	0.846409	1841	1852	ggctctggggca	0.0736567
TFAP2B	0.869659	1841	1852	tgccccagagcc	0.0736567
TFAP2B	0.802098	1851	1862	cccctgtagcct	0.0736567
TFAP2B	0.80056	1858	1869	agcctccaaccg	0.0736567
TFAP2B	0.85407	1906	1917	cgcctggcgcca	0.0736567
TFAP2B	0.846584	1906	1917	tggcgccaggcg	0.0736567
TFAP2B	0.877795	1955	1966	cggccggaggcg	0.0736567
TFAP2B	0.888215	1955	1966	cgcctccggccg	0.0736567
ZBTB7B	0.809791	312	323	tctaccccctga	0.0697717
ZBTB7B	0.811725	893	904	cctcccacctaa	0.0697717
NR2C2	0.816449	106	120	acaggacaaagtgga	0.0697263
NR2C2	0.887199	239	253	gcaggtcaggggtgg	0.0697263
NR2C2	0.800455	890	904	ttaggtgggagggaa	0.0697263
NR2C2	0.835511	959	973	caaggacagaggtag	0.0697263
NR2C2	0.822202	1521	1535	gcagggctgaggtgg	0.0697263
NR2C2	0.846058	1834	1848	ctggggcaagggccg	0.0697263
HOXA13	0.97981	77	86	ctaataaaaa	0.0687245
HOXA13	0.801929	987	996	atatttaaaa	0.0687245
MIXL1	0.844974	10	19	tccaattctg	0.0673416
MIXL1	0.860303	76	85	ttttattagg	0.0673416
MIXL1	0.879145	76	85	cctaataaaa	0.0673416
MIXL1	0.821422	382	391	caaaatcagc	0.0673416
MIXL1	0.801513	537	546	cctgataagc	0.0673416
MIXL1	0.860954	885	894	accaattccc	0.0673416
MIXL1	0.830166	988	997	aatatttaaa	0.0673416
ETV3	0.816178	248	257	acctgcagtc	0.0651072
ETV3	0.836738	272	281	cccggatctg	0.0651072
ETV3	0.802233	735	744	tctggaaatc	0.0651072
ETV3	0.81837	1307	1316	gcaggatgta	0.0651072
ETV3	0.876793	1315	1324	acctgatgta	0.0651072
ETV3	0.809462	1364	1373	gactgaagtg	0.0651072
ETV3	0.890002	1866	1875	accggcagtc	0.0651072
ETV3	0.805243	1920	1929	cctggaaatc	0.0651072
TCF3	0.983693	151	160	agcacctggg	0.063965
TCF3	0.858964	151	160	cccaggtgct	0.063965
TCF3	0.832065	210	219	ggctcctggg	0.063965
TCF3	0.816161	280	289	ggcatgtgcc	0.063965
TCF3	0.817539	280	289	ggcacatgcc	0.063965
TCF3	0.828097	593	602	aacagcaggg	0.063965
TCF3	0.803098	903	912	cagagctgtt	0.063965
TCF3	0.824298	903	912	aacagctctg	0.063965
TCF3	0.973488	1147	1156	gacacctgca	0.063965
TCF3	0.858443	1147	1156	tgcaggtgtc	0.063965
TCF3	0.843161	1340	1349	ggcaccaggg	0.063965
TCF3	0.868379	1399	1408	agctcctgct	0.063965
TCF3	0.808226	1477	1486	cccagcagca	0.063965
TCF3	0.802241	1477	1486	tgctgctggg	0.063965
TCF3	0.847835	1490	1499	aagacctggt	0.063965
TCF3	0.844388	1509	1518	gactcctgtt	0.063965
TCF3	0.821608	1533	1542	tgcgcctggc	0.063965
TCF3	0.829241	1541	1550	tccaccaggc	0.063965
TCF3	0.816447	1566	1575	ccaacctggg	0.063965
TCF3	0.851769	1594	1603	agcaactgcg	0.063965
TCF3	0.80261	1594	1603	cgcagttgct	0.063965
TCF3	0.846137	1657	1666	aaaacctggg	0.063965
TCF3	0.852374	1849	1858	agcccctgta	0.063965
TCF3	0.829543	1910	1919	cacgcctggc	0.063965
EN2	0.85185	35	44	cccccttagg	0.0622491
EN2	0.821706	76	85	ttttattagg	0.0622491
EN2	0.84355	255	264	gtccatgagg	0.0622491
EN2	0.821879	537	546	gcttatcagg	0.0622491
EN2	0.823894	885	894	accaattccc	0.0622491
EN2	0.80645	1049	1058	aggaatcagt	0.0622491
EN2	0.826907	1111	1120	cacactcagg	0.0622491
EN2	0.82773	1170	1179	gccaaatacc	0.0622491
EN2	0.811824	1897	1906	gccgcttagt	0.0622491
HES7	0.808604	279	290	gggcatgtgccc	0.0596391
HES7	0.814175	279	290	gggcacatgccc	0.0596391
LBX1	0.850674	77	84	tttattag	0.0561551
LBX1	0.817173	77	84	ctaataaa	0.0561551
LBX1	0.850546	103	110	ctaacagg	0.0561551
LBX1	0.82266	588	595	ctaacaac	0.0561551
LBX2	0.808465	35	44	cccccttagg	0.0560239
LBX2	0.855787	76	85	cctaataaaa	0.0560239
LBX2	0.800935	1897	1906	gccgcttagt	0.0560239
JDP2	0.883301	527	535	ctgagtcat	0.0541702
JDP2	0.891522	527	535	atgactcag	0.0541702
JDP2	0.82686	1553	1561	gtgacccat	0.0541702
JDP2	0.83122	1553	1561	atgggtcac	0.0541702
GMEB2	0.809036	795	802	ctacgaaa	0.0535295
ALX3	0.834767	10	19	tccaattctg	0.0516401
ALX3	0.861087	76	85	ttttattagg	0.0516401
ALX3	0.891467	76	85	cctaataaaa	0.0516401
ALX3	0.822057	885	894	accaattccc	0.0516401
FOXF2	0.812328	343	356	tgaccctaaacatg	0.0497586
FOXA1	0.8313	583	597	ctgttgttagcattc	0.0466291
FOXA1	0.811316	633	647	atggtgtgtccatat	0.0466291
FOXA1	0.866998	636	650	ttgatatggacacac	0.0466291
FOXA1	0.823443	642	656	cctctgttgatatgg	0.0466291
FOXA1	0.800967	905	919	cagctctgtgctttg	0.0466291
FOXA1	0.831211	1070	1084	tatttgtgttctcag	0.0466291
FOXA1	0.801458	1743	1757	gggctgtgttcacat	0.0466291
FOXA1	0.826751	1746	1760	ccgatgtgaacacag	0.0466291
TCF7L2	0.806037	497	510	gaaggtgaaagctg	0.0451793
TCF7L2	0.809893	724	737	gaagctcaaacgat	0.0451793
TCF7L2	0.802319	994	1007	acacatcacaaata	0.0451793
TCF7L2	0.865906	1287	1300	gcagatcacagaga	0.0451793
TCF7L2	0.803397	1676	1689	tgaaaccaaaggca	0.0451793
TFAP4	0.827526	903	912	cagagctgtt	0.0442278
TFAP4	0.825738	903	912	aacagctctg	0.0442278
TFAP4	0.800169	1756	1765	cccagccgat	0.0442278
VSX1	0.810582	11	18	ccaattct	0.044164
VSX1	0.851414	77	84	tttattag	0.044164
VSX1	0.877099	77	84	ctaataaa	0.044164
VSX1	0.808643	886	893	ccaattcc	0.044164
VSX1	0.809374	989	996	ttaaatat	0.044164
BARX1	0.868459	36	43	ccccttag	0.0439414
BARX1	0.8249	77	84	tttattag	0.0439414
BARX1	0.802257	535	542	gtgcttat	0.0439414
BARX1	0.823128	1156	1163	gaacttag	0.0439414
BARX1	0.808106	1424	1431	gtggttac	0.0439414
BARX1	0.801614	1487	1494	ctggttac	0.0439414
BARX1	0.854833	1632	1639	ccggttag	0.0439414
BARX1	0.857004	1898	1905	ccgcttag	0.0439414
PAX7	0.807974	417	426	aaatccattc	0.0433278
TBX15	0.845577	237	244	gggtggga	0.0414113
TBX15	0.82072	239	246	aggggtgg	0.0414113
TBX15	0.914245	895	902	aggtggga	0.0414113
TBX15	0.853735	1114	1121	gagtgtga	0.0414113
TBX15	0.809925	1150	1157	aggtgtct	0.0414113
TBX15	0.855709	1328	1335	aggtctga	0.0414113
TBX15	0.822048	1803	1810	agggggga	0.0414113
NFKB2	0.801659	480	492	aggggaggctcct	0.0412998
NFKB2	0.801962	1209	1221	cggtgactacccg	0.0412998
NKX3-2	0.836846	35	43	cccccttag	0.0405988
NKX3-2	0.886777	112	120	tccactttg	0.0405988
NKX3-2	0.85573	228	236	agctcttat	0.0405988
NKX3-2	0.80203	409	417	cccccttta	0.0405988
NKX3-2	0.802407	720	728	gcttcttag	0.0405988
NKX3-2	0.856463	852	860	aacacttcg	0.0405988
NKX3-2	0.838291	896	904	cccacctaa	0.0405988
NKX3-2	0.817292	1112	1120	cacactcag	0.0405988
NKX3-2	0.844027	1129	1137	ggcacttcc	0.0405988
NKX3-2	0.896805	1367	1375	agcacttca	0.0405988
NKX3-2	0.832366	1897	1905	gccgcttag	0.0405988
NKX3-2	0.820391	1901	1909	gccactaag	0.0405988
BARHL2	0.830272	58	67	ggtaagcttt	0.0401183
BARHL2	0.805328	111	120	acaaagtgga	0.0401183
BARHL2	0.873422	343	352	cctaaacatg	0.0401183
BARHL2	0.801698	382	391	caaaatcagc	0.0401183
BARHL2	0.826065	407	416	aataaagggg	0.0401183
BARHL2	0.839151	514	523	gcaaaactct	0.0401183
BARHL2	0.851586	534	543	gataagcact	0.0401183
BARHL2	0.820089	537	546	gcttatcagg	0.0401183
BARHL2	0.85235	550	559	ccttatctgt	0.0401183
BARHL2	0.820499	728	737	ctcaaacgat	0.0401183
BARHL2	0.845965	732	741	ggaaatcgtt	0.0401183
BARHL2	0.88515	983	992	ttaaaacgat	0.0401183
BARHL2	0.88152	988	997	tttaaatatt	0.0401183
BARHL2	0.826121	1056	1065	cctaagctcc	0.0401183
BARHL2	0.836899	1631	1640	gctaaccggg	0.0401183
BARHL2	0.84079	1826	1835	cctaaaagcg	0.0401183
BARHL2	0.804471	1828	1837	taaaagcggc	0.0401183
BARHL2	0.906669	1897	1906	actaagcggc	0.0401183
BARHL2	0.850469	1900	1909	gcttagtggc	0.0401183
ZEB1	0.838598	153	161	cagcacctg	0.0398138
ZEB1	0.858869	239	247	ccacccctg	0.0398138
ZEB1	0.868598	244	252	cctgacctg	0.0398138
ZEB1	0.865813	479	487	cctcccctg	0.0398138
ZEB1	0.814982	493	501	ccttccctg	0.0398138
ZEB1	0.857766	543	551	gtctacctg	0.0398138
ZEB1	0.814982	551	559	ccttatctg	0.0398138
ZEB1	0.825457	773	781	cttcccctg	0.0398138
ZEB1	0.852995	822	830	actcacctt	0.0398138
ZEB1	0.850262	1149	1157	agacacctg	0.0398138
ZEB1	0.831501	1328	1336	tcagacctg	0.0398138
ZEB1	0.825457	1497	1505	cttcacttg	0.0398138
ZEB1	0.831094	1565	1573	cccaacctg	0.0398138
ZEB1	0.845304	1912	1920	gcacgcctg	0.0398138
MNT	0.851275	151	160	cccaggtgct	0.0384695
MNT	0.868856	280	289	ggcatgtgcc	0.0384695
MNT	0.867437	280	289	ggcacatgcc	0.0384695
MNT	0.816417	1147	1156	gacacctgca	0.0384695
MNT	0.823472	1147	1156	tgcaggtgtc	0.0384695
MNT	0.850379	1163	1172	ccctcgtggt	0.0384695
MNT	0.847933	1216	1225	aacacgggta	0.0384695
MNT	0.855818	1807	1816	ccctcgtgac	0.0384695
ZNF263	0.822566	128	148	gaaggagctactgaaagagtg	0.0382257
ZNF263	0.818732	131	151	ggtgaaggagctactgaaaga	0.0382257
ZNF263	0.813964	402	422	caaggaataaagggggaatgg	0.0382257
ZNF263	0.806208	403	423	aaggaataaagggggaatgga	0.0382257
ZNF263	0.916235	652	672	agaggagggagagacagaaga	0.0382257
ZNF263	0.831573	655	675	ggagggagagacagaagagaa	0.0382257
ZNF263	0.861556	656	676	gagggagagacagaagagaaa	0.0382257
ZNF263	0.851068	658	678	gggagagacagaagagaaaga	0.0382257
ZNF263	0.800224	891	911	agagctgttaggtgggaggga	0.0382257
ZNF263	0.821817	1683	1703	agaggagtaggggctgaaacc	0.0382257
ZNF263	0.815736	1686	1706	ggaagaggagtaggggctgaa	0.0382257
ZNF263	0.812263	1941	1961	ggaggcggctacgagggggcg	0.0382257
NHLH1	0.856526	151	160	agcacctggg	0.0379232
NHLH1	0.864138	151	160	cccaggtgct	0.0379232
NHLH1	0.809751	1147	1156	gacacctgca	0.0379232
NHLH1	0.850774	1594	1603	agcaactgcg	0.0379232
NHLH1	0.866117	1594	1603	cgcagttgct	0.0379232
POU5F1B	0.800188	73	81	aatcctaat	0.0367523
POU5F1B	0.840822	80	88	tatttttat	0.0367523
POU5F1B	0.857047	386	394	aatgctgat	0.0367523
POU5F1B	0.844229	584	592	aatgctaac	0.0367523
POU5F1B	0.875353	987	995	tatttaaaa	0.0367523
ZBTB33	0.842239	1163	1177	ccctcgtggtatttg	0.0361915
SPIB	0.873573	20	26	agaagaa	0.0339221
SPIB	0.802034	46	52	acaggga	0.0339221
SPIB	0.880099	50	56	tgtggaa	0.0339221
SPIB	0.803025	106	112	acaggac	0.0339221
SPIB	0.811087	378	384	tgagcaa	0.0339221
SPIB	0.864144	393	399	aagggaa	0.0339221
SPIB	0.80241	413	419	gggggaa	0.0339221
SPIB	0.811087	488	494	tgaggag	0.0339221
SPIB	0.892432	555	561	taaggaa	0.0339221
SPIB	0.835002	575	581	agaggga	0.0339221
SPIB	0.855637	579	585	ggaggaa	0.0339221
SPIB	0.82038	599	605	aggggat	0.0339221
SPIB	0.917372	627	633	aaaggaa	0.0339221
SPIB	0.836027	652	658	agaggag	0.0339221
SPIB	0.858302	670	676	agagaaa	0.0339221
SPIB	0.84713	738	744	tctggaa	0.0339221
SPIB	0.921881	750	756	tggggaa	0.0339221
SPIB	0.802034	762	768	acaggga	0.0339221
SPIB	0.802034	768	774	acaggca	0.0339221
SPIB	0.946787	774	780	aggggaa	0.0339221
SPIB	0.802034	836	842	acaggga	0.0339221
SPIB	0.822635	935	941	ccaggaa	0.0339221
SPIB	0.857277	960	966	agaggta	0.0339221
SPIB	0.802034	1028	1034	acaggga	0.0339221
SPIB	0.871353	1054	1060	ttaggaa	0.0339221
SPIB	0.822635	1224	1230	ccaggaa	0.0339221
SPIB	0.855637	1435	1441	ggaggaa	0.0339221
SPIB	0.942107	1449	1455	tcaggaa	0.0339221
SPIB	0.92376	1465	1471	tccggaa	0.0339221
SPIB	0.803025	1510	1516	acaggag	0.0339221
SPIB	0.81669	1603	1609	agcggca	0.0339221
SPIB	0.802034	1619	1625	acaggga	0.0339221
SPIB	0.836027	1697	1703	agaggag	0.0339221
SPIB	0.802034	1712	1718	acaggca	0.0339221
SPIB	0.80241	1737	1743	cggggaa	0.0339221
SPIB	0.855227	1927	1933	agcggat	0.0339221
SPIB	0.815016	1933	1939	tgcgaaa	0.0339221
ELF5	0.820039	193	203	agcaggatggc	0.0330462
ELF5	0.800598	272	282	gcccggatctg	0.0330462
ELF5	0.85266	288	298	acacggatggg	0.0330462
ELF5	0.826508	492	502	tcagggaaggt	0.0330462
ELF5	0.801399	521	531	tgcaggatgac	0.0330462
ELF5	0.891599	554	564	ataaggaagaa	0.0330462
ELF5	0.803543	749	759	gtggggaagct	0.0330462
ELF5	0.852268	932	942	cccaggaaact	0.0330462
ELF5	0.814205	1131	1141	ccatggaagtg	0.0330462
ELF5	0.801045	1245	1255	ccacggaattc	0.0330462
ELF5	0.899447	1306	1316	agcaggatgta	0.0330462
ELF5	0.831708	1432	1442	gggaggaagcc	0.0330462
ELF5	0.835623	1700	1710	cccgggaagag	0.0330462
ELF5	0.83361	1865	1875	aaccggcagtc	0.0330462
ISL2	0.822532	36	43	ccccttag	0.0308648
ISL2	0.897955	112	119	ccactttg	0.0308648
ISL2	0.836867	228	235	gctcttat	0.0308648
ISL2	0.813009	812	819	atactcaa	0.0308648
ISL2	0.811943	852	859	acacttcg	0.0308648
ISL2	0.8358	897	904	ccacctaa	0.0308648
ISL2	0.856067	1112	1119	acactcag	0.0308648
ISL2	0.823052	1130	1137	gcacttcc	0.0308648
ISL2	0.850708	1156	1163	gaacttag	0.0308648
ISL2	0.879587	1367	1374	gcacttca	0.0308648
ISL2	0.81634	1898	1905	ccgcttag	0.0308648
ISL2	0.840821	1901	1908	ccactaag	0.0308648
TBX4	0.85407	154	161	aggtgctg	0.0302818
TBX4	0.805195	172	179	cagtgtca	0.0302818
TBX4	0.823826	237	244	gggtggga	0.0302818
TBX4	0.803421	239	246	aggggtgg	0.0302818
TBX4	0.85278	499	506	aggtgaaa	0.0302818
TBX4	0.837859	634	641	tggtgtgt	0.0302818
TBX4	0.843243	823	830	aggtgagt	0.0302818
TBX4	0.856228	854	861	aagtgttg	0.0302818
TBX4	0.883629	895	902	aggtggga	0.0302818
TBX4	0.848525	902	909	agctgtta	0.0302818
TBX4	0.888126	1114	1121	gagtgtga	0.0302818
TBX4	0.878992	1150	1157	aggtgtct	0.0302818
TBX4	0.813321	1191	1198	ctgtgtga	0.0302818
TBX4	0.819733	1328	1335	aggtctga	0.0302818
TBX4	0.831185	1913	1920	aggcgtgc	0.0302818
TBX4	0.807998	1972	1979	aggcgttc	0.0302818
POU1F1	0.803818	77	90	agtatttttattag	0.0291645
ISX	0.806057	11	18	ccaattct	0.0286538
ISX	0.855114	77	84	tttattag	0.0286538
ISX	0.838143	77	84	ctaataaa	0.0286538
ISX	0.808494	886	893	ccaattcc	0.0286538
ISX	0.82734	989	996	atatttaa	0.0286538
ISX	0.808494	1171	1178	ccaaatac	0.0286538
TBX5	0.834617	147	154	tggggtga	0.0276931
TBX5	0.838209	154	161	aggtgctg	0.0276931
TBX5	0.865652	237	244	gggtggga	0.0276931
TBX5	0.852602	239	246	aggggtgg	0.0276931
TBX5	0.808518	314	321	agggggta	0.0276931
TBX5	0.804822	466	473	gggtgggg	0.0276931
TBX5	0.81658	499	506	aggtgaaa	0.0276931
TBX5	0.853429	634	641	tggtgtgt	0.0276931
TBX5	0.844876	823	830	aggtgagt	0.0276931
TBX5	0.839759	854	861	aagtgttg	0.0276931
TBX5	0.920124	895	902	aggtggga	0.0276931
TBX5	0.871181	1114	1121	gagtgtga	0.0276931
TBX5	0.892681	1150	1157	aggtgtct	0.0276931
TBX5	0.813479	1328	1335	aggtctga	0.0276931
TBX5	0.833583	1803	1810	agggggga	0.0276931
CEBPD	0.818538	856	865	gttgcaacac	0.0265934
CEBPD	0.854571	856	865	gtgttgcaac	0.0265934
CEBPD	0.854571	858	867	gtgttgcaac	0.0265934
CEBPD	0.818538	858	867	gttgcaacac	0.0265934
CEBPD	0.853801	1502	1511	gtttcacaag	0.0265934
CEBPD	0.881074	1502	1511	cttgtgaaac	0.0265934
CEBPD	0.851394	1905	1914	ctggcgccac	0.0265934
CEBPD	0.808729	1905	1914	gtggcgccag	0.0265934
CEBPD	0.82282	1932	1941	ctttcgcagc	0.0265934
MYF6	0.808611	903	912	cagagctgtt	0.0225673
MYF6	0.807952	903	912	aacagctctg	0.0225673
MYF6	0.837645	1509	1518	aacaggagtc	0.0225673
HOXC12	0.812711	76	86	cctaataaaaa	0.0189614
HOXC12	0.819256	1823	1833	actcctaaaag	0.0189614
STAT3	0.843857	14	24	cttctcagaat	0.0133194
STAT3	0.924115	14	24	attctgagaag	0.0133194
STAT3	0.844414	89	99	cttctgagaca	0.0133194
STAT3	0.816502	454	464	ctgcctgcaac	0.0133194
STAT3	0.835873	490	500	cctcagggaag	0.0133194
STAT3	0.813861	519	529	catcctgcaaa	0.0133194
STAT3	0.905132	566	576	ctccctggaat	0.0133194
STAT3	0.828108	566	576	attccagggag	0.0133194
STAT3	0.83998	736	746	tctctggaaat	0.0133194
STAT3	0.851731	737	747	gtctctggaaa	0.0133194
STAT3	0.837048	759	769	gtccctgtaaa	0.0133194
STAT3	0.907034	934	944	ctcccaggaaa	0.0133194
STAT3	0.860829	934	944	tttcctgggag	0.0133194
STAT3	0.821396	935	945	ttcctgggaga	0.0133194
STAT3	0.820681	1036	1046	gtgaagagaag	0.0133194
STAT3	0.802388	1123	1133	gtgcctgcaac	0.0133194
STAT3	0.814285	1242	1252	ttccgtggaag	0.0133194
STAT3	0.804	1438	1448	gtcctggggag	0.0133194
STAT3	0.82474	1649	1659	cccctgggaaa	0.0133194
STAT3	0.866462	1758	1768	cggctgggaag	0.0133194
STAT3	0.800099	1784	1794	gatcttggacg	0.0133194
STAT3	0.806301	1823	1833	cttttaggagt	0.0133194
STAT3	0.818053	1917	1927	tttccaggcac	0.0133194
STAT3	0.950416	1917	1927	gtgcctggaaa	0.0133194
STAT3	0.835255	1976	1986	gtccagggaac	0.0133194
STAT3	0.802522	1977	1987	ttccctggaca	0.0133194
RFX3	0.802481	391	406	ccttgccaagggaatg	0.00978311
RFX3	0.814595	391	406	cattcccttggcaagg	0.00978311
RFX3	0.803643	637	652	tgttgatatggacaca	0.00978311
RFX3	0.828553	1423	1438	ggaagccgtggttaca	0.00978311
RFX3	0.808503	1423	1438	tgtaaccacggcttcc	0.00978311
RFX3	0.80214	1477	1492	tgctgctggggtaacc	0.00978311
RAX2	0.851434	11	18	ccaattct	0.00671465
RAX2	0.863458	77	84	tttattag	0.00671465
RAX2	0.878772	77	84	ctaataaa	0.00671465
RAX2	0.863517	886	893	ccaattcc	0.00671465
RAX2	0.803222	989	996	atatttaa	0.00671465
JUN	0.804754	853	865	gaagtgttgcaac	0.001724
JUN	0.809851	858	870	atagtgttgcaac	0.001724
JUN	0.821286	1138	1150	tgcatggggccat	0.001724
JUN	0.82096	1192	1204	tgtgtgatgccct	0.001724
HOXC10	0.910192	77	86	ctaataaaaa	0.00120627
HOXC10	0.813502	983	992	atcgttttaa	0.00120627
HOXC10	0.818351	994	1003	atcacaaata	0.00120627
HOXC10	0.830279	1824	1833	ctcctaaaag	0.00120627
RORA	0.831532	246	255	ctgcaggtca	-0.00100565
RORA	0.870209	347	356	tttagggtca	-0.00100565
RORA	0.823526	722	731	aagaagctca	-0.00100565
RORA	0.814637	966	975	gtcaaggaca	-0.00100565
RORA	0.807542	1489	1498	aaccaggtct	-0.00100565
RORA	0.823968	1551	1560	acatgggtca	-0.00100565
HES5	0.829481	279	290	gggcatgtgccc	-0.00106708
HES5	0.829481	279	290	gggcacatgccc	-0.00106708
HESX1	0.822774	10	19	cagaattgga	-0.00381708
HESX1	0.81288	76	85	ttttattagg	-0.00381708
HESX1	0.838663	885	894	gggaattggt	-0.00381708
HESX1	0.81484	1170	1179	ggtatttggc	-0.00381708
TFEC	0.807314	151	160	agcacctggg	-0.00499469
TFEC	0.800196	151	160	cccaggtgct	-0.00499469
TFEC	0.852894	280	289	ggcatgtgcc	-0.00499469
TFEC	0.887205	280	289	ggcacatgcc	-0.00499469
TFEC	0.818124	596	605	agcaggggat	-0.00499469
TFEC	0.80922	999	1008	gacacatcac	-0.00499469
TFEC	0.825797	1163	1172	accacgaggg	-0.00499469
TFEC	0.84843	1807	1816	gtcacgaggg	-0.00499469
TFEC	0.814022	1807	1816	ccctcgtgac	-0.00499469
GBX2	0.804229	76	85	ttttattagg	-0.00570985
GBX2	0.829292	76	85	cctaataaaa	-0.00570985
GBX2	0.822164	885	894	accaattccc	-0.00570985
LEF1	0.813609	724	738	gaagctcaaacgatt	-0.00691905
LEF1	0.807138	1286	1300	gcagatcacagagat	-0.00691905
NFIC	0.821833	4	9	atggcc	-0.00722142
NFIC	0.880414	9	14	ttggag	-0.00722142
NFIC	0.87971	178	183	atggca	-0.00722142
NFIC	0.87971	182	187	atggca	-0.00722142
NFIC	0.821833	187	192	atggcc	-0.00722142
NFIC	0.898534	189	194	ctggcc	-0.00722142
NFIC	0.821833	199	204	atggcc	-0.00722142
NFIC	0.916989	269	274	ctggct	-0.00722142
NFIC	0.811149	278	283	cgggca	-0.00722142
NFIC	0.854724	286	291	tgggca	-0.00722142
NFIC	0.871437	333	338	ttggac	-0.00722142
NFIC	0.999986	339	344	ttggca	-0.00722142
NFIC	0.802474	369	374	ttgaca	-0.00722142
NFIC	0.802039	370	375	ttgtca	-0.00722142
NFIC	0.999986	398	403	ttggca	-0.00722142
NFIC	0.801168	399	404	ttgcca	-0.00722142
NFIC	0.951119	443	448	ttggcg	-0.00722142
NFIC	0.898534	474	479	ctggcc	-0.00722142
NFIC	0.898534	476	481	ctggcc	-0.00722142
NFIC	0.885706	567	572	ctggaa	-0.00722142
NFIC	0.999986	623	628	ttggca	-0.00722142
NFIC	0.802039	681	686	ttgtca	-0.00722142
NFIC	0.885706	738	743	ctggaa	-0.00722142
NFIC	0.916989	807	812	ctggct	-0.00722142
NFIC	0.809005	818	823	atggaa	-0.00722142
NFIC	0.815302	842	847	tgggct	-0.00722142
NFIC	0.898534	949	954	ctggcc	-0.00722142
NFIC	0.960564	955	960	ttggct	-0.00722142
NFIC	0.809005	1134	1139	atggaa	-0.00722142
NFIC	0.821833	1138	1143	atggcc	-0.00722142
NFIC	0.942109	1175	1180	ttggcc	-0.00722142
NFIC	0.942109	1177	1182	ttggcc	-0.00722142
NFIC	0.898534	1227	1232	ctggcc	-0.00722142
NFIC	0.854724	1235	1240	tgggca	-0.00722142
NFIC	0.815302	1256	1261	tgggct	-0.00722142
NFIC	0.811149	1279	1284	cgggca	-0.00722142
NFIC	0.836838	1302	1307	ctggag	-0.00722142
NFIC	0.90751	1349	1354	ctggcg	-0.00722142
NFIC	0.942109	1375	1380	ttggcc	-0.00722142
NFIC	0.898534	1391	1396	ctggcc	-0.00722142
NFIC	0.916989	1395	1400	ctggct	-0.00722142
NFIC	0.898534	1538	1543	ctggcc	-0.00722142
NFIC	0.836001	1588	1593	ttggga	-0.00722142
NFIC	0.854724	1625	1630	tgggca	-0.00722142
NFIC	0.871437	1788	1793	ttggac	-0.00722142
NFIC	0.880414	1861	1866	ttggag	-0.00722142
NFIC	0.90751	1909	1914	ctggcg	-0.00722142
NFIC	0.885706	1921	1926	ctggaa	-0.00722142
NFIC	0.827829	1981	1986	ctggac	-0.00722142
PAX1	0.810037	1351	1367	agtcaaggctgagcgcc	-0.00892835
OLIG3	0.829194	83	92	aaaatacttc	-0.00893707
OLIG3	0.804882	280	289	ggcacatgcc	-0.00893707
ETS1	0.805199	194	203	gcaggatggc	-0.00958649
ETS1	0.818862	272	281	cccggatctg	-0.00958649
ETS1	0.836908	932	941	ccaggaaact	-0.00958649
ETS1	0.887226	1307	1316	gcaggatgta	-0.00958649
ETS1	0.836993	1315	1324	acctgatgta	-0.00958649
ETS1	0.819269	1432	1441	ggaggaagcc	-0.00958649
ETS1	0.814018	1753	1762	agccgatgtg	-0.00958649
ETS1	0.84668	1866	1875	accggcagtc	-0.00958649
ETS1	0.840103	1955	1964	gccggaggcg	-0.00958649
NOTO	0.846473	76	85	ttttattagg	-0.0115547
NOTO	0.877296	76	85	cctaataaaa	-0.0115547
NOTO	0.814748	255	264	cctcatggac	-0.0115547
NOTO	0.81252	255	264	gtccatgagg	-0.0115547
EN1	0.806988	1	8	gccatcaa	-0.0143817
EN1	0.807466	77	84	tttattag	-0.0143817
EN1	0.866004	77	84	ctaataaa	-0.0143817
EN1	0.832259	383	390	aaaatcag	-0.0143817
EN1	0.8094	886	893	ccaattcc	-0.0143817
EN1	0.8094	1171	1178	ccaaatac	-0.0143817
FOXP1	0.81868	1746	1760	ccgatgtgaacacag	-0.0144465
MGA	0.807288	147	154	tggggtga	-0.0163021
MGA	0.809126	154	161	aggtgctg	-0.0163021
MGA	0.85573	237	244	gggtggga	-0.0163021
MGA	0.814765	499	506	aggtgaaa	-0.0163021
MGA	0.828462	634	641	tggtgtgt	-0.0163021
MGA	0.817748	854	861	aagtgttg	-0.0163021
MGA	0.888019	895	902	aggtggga	-0.0163021
MGA	0.85433	902	909	agctgtta	-0.0163021
MGA	0.916615	1114	1121	gagtgtga	-0.0163021
MGA	0.806197	1150	1157	aggtgtct	-0.0163021
MGA	0.843179	1191	1198	ctgtgtga	-0.0163021
MGA	0.830773	1328	1335	aggtctga	-0.0163021
MGA	0.804633	1459	1466	gagtggga	-0.0163021
MGA	0.805924	1501	1508	acttgtga	-0.0163021
MGA	0.805506	1913	1920	aggcgtgc	-0.0163021
NFIX	0.842001	3	11	gaggccatc	-0.019043
NFIX	0.840895	7	15	gcctccaat	-0.019043
NFIX	0.850947	30	38	ggggcccag	-0.019043
NFIX	0.866862	176	184	catggcagt	-0.019043
NFIX	0.889016	176	184	actgccatg	-0.019043
NFIX	0.900716	181	189	catgccatg	-0.019043
NFIX	0.822649	181	189	catggcatg	-0.019043
NFIX	0.843579	186	194	ctggccatg	-0.019043
NFIX	0.820224	186	194	catggccag	-0.019043
NFIX	0.895772	187	195	atggccagc	-0.019043
NFIX	0.853019	198	206	ggggccatc	-0.019043
NFIX	0.802991	234	242	gcttcccac	-0.019043
NFIX	0.804569	261	269	tttgccctc	-0.019043
NFIX	0.849111	261	269	gagggcaaa	-0.019043
NFIX	0.913594	267	275	aaagccaga	-0.019043
NFIX	0.871076	277	285	tgtgcccgg	-0.019043
NFIX	0.886473	284	292	catgcccat	-0.019043
NFIX	0.840753	332	340	aagtccaac	-0.019043
NFIX	0.988977	338	346	catgccaag	-0.019043
NFIX	0.823567	338	346	cttggcatg	-0.019043
NFIX	0.989872	397	405	cttgccaag	-0.019043
NFIX	0.911805	397	405	cttggcaag	-0.019043
NFIX	0.935936	441	449	accgccaag	-0.019043
NFIX	0.830442	453	461	gcaggcaga	-0.019043
NFIX	0.899233	473	481	ctggccagc	-0.019043
NFIX	0.811655	473	481	gctggccag	-0.019043
NFIX	0.811984	474	482	cctggccag	-0.019043
NFIX	0.899586	474	482	ctggccagg	-0.019043
NFIX	0.87037	565	573	cattccagg	-0.019043
NFIX	0.817564	621	629	tttggcatg	-0.019043
NFIX	0.98554	621	629	catgccaaa	-0.019043
NFIX	0.834491	701	709	tgagcccgc	-0.019043
NFIX	0.864343	736	744	atttccaga	-0.019043
NFIX	0.830748	768	776	acaggcagg	-0.019043
NFIX	0.917055	806	814	caagccaga	-0.019043
NFIX	0.802662	817	825	ccttccata	-0.019043
NFIX	0.872748	840	848	ggagcccag	-0.019043
NFIX	0.829241	857	865	tgttgcaac	-0.019043
NFIX	0.829241	858	866	tgttgcaac	-0.019043
NFIX	0.894878	948	956	aaggccagc	-0.019043
NFIX	0.95331	954	962	gtagccaag	-0.019043
NFIX	0.806028	1010	1018	taggccact	-0.019043
NFIX	0.803015	1122	1130	ggttgcagg	-0.019043
NFIX	0.802638	1132	1140	acttccatg	-0.019043
NFIX	0.853372	1137	1145	ggggccatg	-0.019043
NFIX	0.922399	1174	1182	ttggccaaa	-0.019043
NFIX	0.811702	1174	1182	tttggccaa	-0.019043
NFIX	0.817682	1175	1183	cttggccaa	-0.019043
NFIX	0.925836	1175	1183	ttggccaag	-0.019043
NFIX	0.806264	1197	1205	gatgcccta	-0.019043
NFIX	0.90373	1226	1234	tgggccagg	-0.019043
NFIX	0.829335	1227	1235	ctggcccat	-0.019043
NFIX	0.886143	1234	1242	gatgcccat	-0.019043
NFIX	0.85608	1255	1263	taagcccag	-0.019043
NFIX	0.870723	1278	1286	tgtgcccgc	-0.019043
NFIX	0.830607	1301	1309	tgctccaga	-0.019043
NFIX	0.922941	1348	1356	agcgccagg	-0.019043
NFIX	0.935983	1374	1382	tgggccaag	-0.019043
NFIX	0.834797	1375	1383	ttggcccac	-0.019043
NFIX	0.841154	1388	1396	ctggcccag	-0.019043
NFIX	0.903377	1389	1397	tgggccagc	-0.019043
NFIX	0.911899	1393	1401	ccagccagc	-0.019043
NFIX	0.827946	1410	1418	agggccaca	-0.019043
NFIX	0.80923	1517	1525	tcggccacc	-0.019043
NFIX	0.898692	1537	1545	caggccagg	-0.019043
NFIX	0.800166	1545	1553	tgttccacc	-0.019043
NFIX	0.82531	1572	1580	tggggcagc	-0.019043
NFIX	0.820789	1586	1594	catcccaac	-0.019043
NFIX	0.844544	1601	1609	agcggcagc	-0.019043
NFIX	0.90333	1623	1631	tgtgcccag	-0.019043
NFIX	0.806829	1652	1660	ttttcccag	-0.019043
NFIX	0.838635	1674	1682	aaaggcagc	-0.019043
NFIX	0.821237	1706	1714	gcagcccgg	-0.019043
NFIX	0.830395	1710	1718	acaggcagc	-0.019043
NFIX	0.818106	1741	1749	acagcccgg	-0.019043
NFIX	0.803674	1761	1769	ccttcccag	-0.019043
NFIX	0.830324	1787	1795	tcgtccaag	-0.019043
NFIX	0.857916	1839	1847	tggggcaag	-0.019043
NFIX	0.852336	1859	1867	gcctccaac	-0.019043
NFIX	0.813821	1866	1874	accggcagt	-0.019043
NFIX	0.852784	1877	1885	ggaggcagc	-0.019043
NFIX	0.839412	1904	1912	ggcgccact	-0.019043
NFIX	0.926095	1907	1915	ggcgccagg	-0.019043
NFIX	0.86778	1920	1928	atttccagg	-0.019043
NFIX	0.813209	1980	1988	ctgtccagg	-0.019043
NFIX	0.835362	1993	2001	cgcgcccgc	-0.019043
TP53	0.810608	282	299	aacacggatgggcatgtg	-0.0193263
TP53	0.808803	282	299	cacatgcccatccgtgtt	-0.0193263
TP53	0.803104	678	695	ctcaggccctgacaagct	-0.0193263
MAX	0.82379	151	160	agcacctggg	-0.0207058
MAX	0.835199	151	160	cccaggtgct	-0.0207058
MAX	0.868587	280	289	ggcatgtgcc	-0.0207058
MAX	0.877459	280	289	ggcacatgcc	-0.0207058
MAX	0.819281	1147	1156	gacacctgca	-0.0207058
MAX	0.850588	1163	1172	accacgaggg	-0.0207058
MAX	0.8444	1163	1172	ccctcgtggt	-0.0207058
MAX	0.819938	1216	1225	aacacgggta	-0.0207058
MAX	0.83571	1807	1816	ccctcgtgac	-0.0207058
HOXC13	0.86212	76	86	cctaataaaaa	-0.0209979
HOXC13	0.804746	1501	1511	acttgtgaaac	-0.0209979
HOXC13	0.841132	1823	1833	actcctaaaag	-0.0209979
E2F6	0.93907	234	244	gggtgggaagc	-0.0233486
E2F6	0.813221	411	421	aagggggaatg	-0.0233486
E2F6	0.933877	574	584	gagagggagga	-0.0233486
E2F6	0.953529	654	664	aggagggagag	-0.0233486
E2F6	0.920967	888	898	gggagggaatt	-0.0233486
E2F6	0.923269	892	902	aggtgggaggg	-0.0233486
E2F6	0.895812	1159	1169	acgagggaact	-0.0233486
E2F6	0.817219	1399	1409	gagcaggagct	-0.0233486
E2F6	0.849722	1432	1442	gggaggaagcc	-0.0233486
E2F6	0.897774	1456	1466	gagtgggagaa	-0.0233486
E2F6	0.848467	1600	1610	gagcggcagca	-0.0233486
E2F6	0.850208	1701	1711	gcccgggaaga	-0.0233486
E2F6	0.830453	1759	1769	ggctgggaagg	-0.0233486
E2F6	0.806655	1803	1813	acgagggggga	-0.0233486
E2F6	0.848585	1876	1886	aggaggcagcg	-0.0233486
E2F6	0.813295	1956	1966	cggccggaggc	-0.0233486
E2F6	0.815168	1991	2001	aagcgggcgcg	-0.0233486
FOXO3	0.807215	80	87	ataaaaat	-0.0294368
FOXO3	0.857472	344	351	ctaaacat	-0.0294368
FOXO3	0.809091	546	553	gtagacag	-0.0294368
FOXO3	0.813265	1424	1431	gtaaccac	-0.0294368
FOXO3	0.838051	1487	1494	gtaaccag	-0.0294368
FOXO3	0.802254	1748	1755	gtgaacac	-0.0294368
TBR1	0.811157	1114	1123	gagtgtgagg	-0.0300976
TBR1	0.826341	1150	1159	aggtgtctaa	-0.0300976
TBR1	0.832601	1501	1510	acttgtgaaa	-0.0300976
ZIC1	0.886564	593	606	gatcccctgctgtt	-0.0331838
ZIC1	0.802	1140	1153	ggccccatgcaggt	-0.0331838
ZIC1	0.863416	1379	1392	cccaccctgctggg	-0.0331838
ZNF354C	0.816487	9	14	ctccaa	-0.033679
ZNF354C	0.868703	51	56	ttccac	-0.033679
ZNF354C	0.991562	116	121	ctccac	-0.033679
ZNF354C	0.991562	125	130	ctccac	-0.033679
ZNF354C	0.812679	145	150	cttcac	-0.033679
ZNF354C	0.812679	319	324	ctctac	-0.033679
ZNF354C	0.824935	419	424	atccat	-0.033679
ZNF354C	0.886867	427	432	gaccac	-0.033679
ZNF354C	0.912472	437	442	acccac	-0.033679
ZNF354C	0.904025	468	473	ccccac	-0.033679
ZNF354C	0.812679	481	486	ctcccc	-0.033679
ZNF354C	0.812679	488	493	ctcctc	-0.033679
ZNF354C	0.812679	510	515	ctgcac	-0.033679
ZNF354C	0.821083	600	605	atcccc	-0.033679
ZNF354C	0.821083	646	651	atcaac	-0.033679
ZNF354C	0.812679	653	658	ctcctc	-0.033679
ZNF354C	0.904025	714	719	ccccac	-0.033679
ZNF354C	0.904025	749	754	ccccac	-0.033679
ZNF354C	0.812679	1036	1041	cttcac	-0.033679
ZNF354C	0.868703	1243	1248	ttccac	-0.033679
ZNF354C	0.821083	1268	1273	atcccc	-0.033679
ZNF354C	0.860256	1302	1307	ctccag	-0.033679
ZNF354C	0.868703	1378	1383	gcccac	-0.033679
ZNF354C	0.930636	1426	1431	aaccac	-0.033679
ZNF354C	0.812679	1438	1443	ctcccc	-0.033679
ZNF354C	0.812679	1497	1502	cttcac	-0.033679
ZNF354C	0.868703	1546	1551	ttccac	-0.033679
ZNF354C	0.816487	1610	1615	ctccat	-0.033679
ZNF354C	0.812679	1697	1702	ctcctc	-0.033679
ZNF354C	0.812679	1720	1725	ctcccc	-0.033679
ZNF354C	0.816487	1861	1866	ctccaa	-0.033679
ZNF354C	0.834651	1905	1910	cgccac	-0.033679
ZNF354C	0.821083	1927	1932	atccgc	-0.033679
ZNF354C	0.824935	1981	1986	gtccag	-0.033679
FOS	0.806597	91	101	tctgtctcaga	-0.0354132
FOS	0.802222	91	101	tctgagacaga	-0.0354132
FOS	0.985581	526	536	actgagtcatc	-0.0354132
FOS	0.939728	526	536	gatgactcagt	-0.0354132
FOS	0.945236	690	700	tctgactcagg	-0.0354132
FOS	0.87607	690	700	cctgagtcaga	-0.0354132
FOS	0.813745	824	834	ggtgagtctgg	-0.0354132
FOS	0.821668	1049	1059	actgattccta	-0.0354132
FOS	0.839793	1268	1278	ggggattcatg	-0.0354132
FOS	0.814172	1333	1343	agggactcagg	-0.0354132
FOS	0.813852	1443	1453	cctgagtcctg	-0.0354132
FOS	0.868628	1552	1562	ggtgacccatg	-0.0354132
FOXD2	0.831454	80	86	ataaaaa	-0.0354458
FOXD2	0.888864	82	88	aaaaata	-0.0354458
FOXD2	0.861103	160	166	ccaaaca	-0.0354458
FOXD2	0.861887	296	302	aacaaca	-0.0354458
FOXD2	0.908757	345	351	ctaaaca	-0.0354458
FOXD2	0.805601	383	389	aaaatca	-0.0354458
FOXD2	0.805601	408	414	ataaagg	-0.0354458
FOXD2	0.821868	536	542	ataagca	-0.0354458
FOXD2	0.874909	546	552	gtagaca	-0.0354458
FOXD2	0.870986	587	593	gctaaca	-0.0354458
FOXD2	0.861887	590	596	aacaaca	-0.0354458
FOXD2	0.81277	640	646	gtccata	-0.0354458
FOXD2	0.92093	646	652	atcaaca	-0.0354458
FOXD2	0.810076	783	789	gttaaga	-0.0354458
FOXD2	0.814954	877	883	acataca	-0.0354458
FOXD2	0.865344	989	995	ttaaata	-0.0354458
FOXD2	0.900274	994	1000	acaaata	-0.0354458
FOXD2	0.84051	1074	1080	gaacaca	-0.0354458
FOXD2	0.900274	1078	1084	acaaata	-0.0354458
FOXD2	0.831199	1172	1178	ccaaata	-0.0354458
FOXD2	0.844051	1424	1430	gtaacca	-0.0354458
FOXD2	0.844051	1487	1493	gtaacca	-0.0354458
FOXD2	0.84051	1747	1753	gaacaca	-0.0354458
FOXD2	0.844051	1749	1755	gtgaaca	-0.0354458
FOXD2	0.81822	1750	1756	gttcaca	-0.0354458
FOXD2	0.827255	1777	1783	gcagaca	-0.0354458
FOXD2	0.881844	1819	1825	gcaaact	-0.0354458
NFATC3	0.848506	50	59	ttcttccaca	-0.0371806
NFATC3	0.822591	402	411	ttattccttg	-0.0371806
NFATC3	0.826351	564	573	acattccagg	-0.0371806
NFATC3	0.861387	735	744	gatttccaga	-0.0371806
NFATC3	0.841519	817	826	accttccata	-0.0371806
NFATC3	0.817052	932	941	agtttcctgg	-0.0371806
NFATC3	0.847693	1240	1249	atcttccacg	-0.0371806
NFATC3	0.812098	1246	1255	gaattccgtg	-0.0371806
NFATC3	0.873887	1545	1554	atgttccacc	-0.0371806
NFATC3	0.806559	1652	1661	gttttcccag	-0.0371806
NFATC3	0.853714	1920	1929	gatttccagg	-0.0371806
HOXC11	0.811489	76	86	cctaataaaaa	-0.0385434
HOXC11	0.814303	1823	1833	actcctaaaag	-0.0385434
FOXI1	0.84879	80	86	ataaaaa	-0.0387347
FOXI1	0.875938	345	351	ctaaaca	-0.0387347
FOXI1	0.809223	430	436	gtcagca	-0.0387347
FOXI1	0.812815	536	542	ataagca	-0.0387347
FOXI1	0.844797	546	552	gtagaca	-0.0387347
FOXI1	0.880696	646	652	atcaaca	-0.0387347
FOXI1	0.866959	1424	1430	gtaacca	-0.0387347
FOXI1	0.866959	1487	1493	gtaacca	-0.0387347
FOXI1	0.874964	1749	1755	gtgaaca	-0.0387347
SHOX	0.869509	77	84	tttattag	-0.0399035
SHOX	0.888327	77	84	ctaataaa	-0.0399035
EVX1	0.828881	76	85	ttttattagg	-0.0405277
EVX1	0.817753	76	85	cctaataaaa	-0.0405277
EVX1	0.821599	382	391	gctgattttg	-0.0405277
EVX1	0.821326	382	391	caaaatcagc	-0.0405277
EVX1	0.844537	537	546	cctgataagc	-0.0405277
EVX1	0.813134	537	546	gcttatcagg	-0.0405277
EVX1	0.827948	1046	1055	aatcagtatc	-0.0405277
EVX1	0.820939	1210	1219	ggtgactacc	-0.0405277
EVX1	0.810858	1423	1432	cgtggttaca	-0.0405277
EVX1	0.836595	1486	1495	cctggttacc	-0.0405277
EVX1	0.805397	1631	1640	cccggttagc	-0.0405277
GSC	0.806436	550	559	ccttatctgt	-0.041787
GSC	0.811524	1049	1058	actgattcct	-0.041787
GSC	0.829946	1056	1065	cctaagctcc	-0.041787
GSC	0.83385	1098	1107	ggtaagccct	-0.041787
GSC	0.863918	1256	1265	gctaagccca	-0.041787
GSC2	0.848431	403	412	tttattcctt	-0.0418128
GSC2	0.813424	404	413	ctttattcct	-0.0418128
GSC2	0.830496	419	428	acaaatccat	-0.0418128
GSC2	0.851141	550	559	ccttatctgt	-0.0418128
GSC2	0.810911	716	725	tcttagcccc	-0.0418128
GSC2	0.806205	784	793	cttaacccgg	-0.0418128
GSC2	0.854072	1056	1065	cctaagctcc	-0.0418128
GSC2	0.825791	1098	1107	ggtaagccct	-0.0418128
GSC2	0.811798	1169	1178	ccaaatacca	-0.0418128
GSC2	0.875825	1256	1265	gctaagccca	-0.0418128
GSC2	0.824904	1693	1702	cctactcctc	-0.0418128
GSC2	0.840399	1897	1906	actaagcggc	-0.0418128
GSC2	0.835349	1923	1932	ggaaatccgc	-0.0418128
HSF4	0.842901	562	574	ccctggaatgttc	-0.0429153
EMX2	0.878101	76	85	ttttattagg	-0.0437472
EMX2	0.84487	255	264	gtccatgagg	-0.0437472
MSX2	0.846254	11	18	ccaattct	-0.0439784
MSX2	0.83104	77	84	ctaataaa	-0.0439784
MSX2	0.859994	886	893	ccaattcc	-0.0439784
MSX2	0.805768	1171	1178	ccaaatac	-0.0439784
GATA5	0.807611	99	106	agatctaa	-0.0440159
GATA5	0.812723	273	280	agatccgg	-0.0440159
GATA5	0.809875	382	389	tgattttg	-0.0440159
GATA5	0.959324	537	544	tgataagc	-0.0440159
GATA5	0.990755	552	559	agataagg	-0.0440159
GATA5	0.91111	642	649	tgatatgg	-0.0440159
GATA5	0.80545	734	741	cgatttcc	-0.0440159
GATA5	0.810485	1040	1047	agagaaga	-0.0440159
GATA5	0.856589	1045	1052	agatactg	-0.0440159
GATA5	0.82798	1080	1087	agatattt	-0.0440159
GATA5	0.896564	1291	1298	agatcaca	-0.0440159
HOXD13	0.990979	77	86	ctaataaaaa	-0.0456654
HOXD13	0.820748	1824	1833	ctcctaaaag	-0.0456654
SP4	0.808027	465	481	ctggccagccccaccct	-0.0469562
USF1	0.854653	279	289	ggcatgtgccc	-0.047382
USF1	0.825076	280	290	ggcacatgccc	-0.047382
USF1	0.819279	352	362	gggaggtgacc	-0.047382
USF1	0.80482	999	1009	gtgatgtgtcc	-0.047382
USF1	0.828165	1147	1157	tgcaggtgtct	-0.047382
USF1	0.811274	1163	1173	ccctcgtggta	-0.047382
USF1	0.911847	1807	1817	ccctcgtgacc	-0.047382
USF1	0.846963	1872	1882	gcctcctgact	-0.047382
ZIC3	0.836432	592	606	gatcccctgctgttg	-0.0482337
ZIC3	0.832501	1379	1393	cccaccctgctgggc	-0.0482337
POU2F1	0.824818	79	90	agtatttttatt	-0.0482345
POU2F1	0.812523	385	396	ggaatgctgatt	-0.0482345
POU2F1	0.855737	986	997	aatatttaaaac	-0.0482345
ESRRB	0.836647	964	974	tcaaggacaga	-0.0491451
ESRRB	0.852564	975	985	ccaaggacatc	-0.0491451
MSC	0.820255	903	912	cagagctgtt	-0.0534159
MSC	0.825434	903	912	aacagctctg	-0.0534159
MSC	0.803141	1490	1499	aagacctggt	-0.0534159
MSC	0.812681	1509	1518	gactcctgtt	-0.0534159
NFIA	0.806856	176	185	actgccatgg	-0.055186
NFIA	0.814487	180	189	catgccatgg	-0.055186
NFIA	0.986421	337	346	catgccaagt	-0.055186
NFIA	0.808135	367	376	gttgtcaacc	-0.055186
NFIA	0.808135	368	377	gttgacaacc	-0.055186
NFIA	0.974058	396	405	cttgccaagg	-0.055186
NFIA	0.815812	397	406	cttggcaagg	-0.055186
NFIA	0.802431	441	450	accgccaagc	-0.055186
NFIA	0.819019	584	593	aatgctaaca	-0.055186
NFIA	0.966966	621	630	catgccaaag	-0.055186
NFIA	0.802277	679	688	cctgacaagc	-0.055186
NFIA	0.817246	953	962	gtagccaagg	-0.055186
NFIA	0.825262	1173	1182	ttggccaaat	-0.055186
NFIA	0.815304	1175	1184	ttggccaagg	-0.055186
NFIA	0.804821	1233	1242	gatgcccatg	-0.055186
NFIA	0.821701	1373	1382	tgggccaagc	-0.055186
NFIA	0.805792	1586	1595	catcccaacg	-0.055186
NFIA	0.823243	1623	1632	tgtgcccagc	-0.055186
NFIA	0.802416	1932	1941	gctgcgaaag	-0.055186
DLX6	0.836065	11	18	ccaattct	-0.0554584
DLX6	0.847785	77	84	tttattag	-0.0554584
DLX6	0.847863	77	84	ctaataaa	-0.0554584
DLX6	0.84623	886	893	ccaattcc	-0.0554584
DLX6	0.836662	989	996	atatttaa	-0.0554584
DLX6	0.800153	993	1000	acaaatat	-0.0554584
DLX6	0.800153	1078	1085	acaaatat	-0.0554584
DLX6	0.826108	1171	1178	ccaaatac	-0.0554584
THAP1	0.812517	29	37	gggcccaga	-0.0568202
THAP1	0.806427	63	71	ttacccagt	-0.0568202
THAP1	0.851446	177	185	ctgccatgg	-0.0568202
THAP1	0.852732	188	196	tggccagca	-0.0568202
THAP1	0.819342	200	208	tggccccta	-0.0568202
THAP1	0.878501	235	243	cttcccacc	-0.0568202
THAP1	0.970346	260	268	ttgccctca	-0.0568202
THAP1	0.926428	276	284	gtgcccgga	-0.0568202
THAP1	0.852824	285	293	atgcccatc	-0.0568202
THAP1	0.807161	314	322	ctaccccct	-0.0568202
THAP1	0.800704	337	345	atgccaagt	-0.0568202
THAP1	0.8744	357	365	cctccctga	-0.0568202
THAP1	0.823688	363	371	caaccctca	-0.0568202
THAP1	0.824943	396	404	ttgccaagg	-0.0568202
THAP1	0.852732	426	434	ctgaccaca	-0.0568202
THAP1	0.828156	442	450	ccgccaagc	-0.0568202
THAP1	0.871095	454	462	ctgcctgca	-0.0568202
THAP1	0.801591	472	480	tggccagcc	-0.0568202
THAP1	0.915625	492	500	cttccctga	-0.0568202
THAP1	0.84355	575	583	cctccctct	-0.0568202
THAP1	0.803795	638	646	gtgtccata	-0.0568202
THAP1	0.828187	655	663	tctccctcc	-0.0568202
THAP1	0.805815	684	692	aggccctga	-0.0568202
THAP1	0.810069	700	708	gagcccgct	-0.0568202
THAP1	0.803458	749	757	cttccccac	-0.0568202
THAP1	0.810742	767	775	ctgcctgtc	-0.0568202
THAP1	0.802907	773	781	cttcccctg	-0.0568202
THAP1	0.815792	816	824	cttccatac	-0.0568202
THAP1	0.820933	889	897	attccctcc	-0.0568202
THAP1	0.837276	893	901	cctcccacc	-0.0568202
THAP1	0.82026	1125	1133	gtgcctgca	-0.0568202
THAP1	0.801683	1133	1141	cttccatgg	-0.0568202
THAP1	0.809732	1160	1168	gttccctcg	-0.0568202
THAP1	0.808814	1198	1206	atgccctag	-0.0568202
THAP1	0.834124	1215	1223	ctacccgtg	-0.0568202
THAP1	0.826197	1233	1241	atgcccatg	-0.0568202
THAP1	0.804897	1254	1262	aagcccaga	-0.0568202
THAP1	0.949168	1277	1285	gtgcccgca	-0.0568202
THAP1	0.817169	1376	1384	tggcccacc	-0.0568202
THAP1	0.824759	1394	1402	cagccagct	-0.0568202
THAP1	0.854262	1408	1416	tggccctga	-0.0568202
THAP1	0.826289	1417	1425	cagccctgt	-0.0568202
THAP1	0.817077	1457	1465	tctcccact	-0.0568202
THAP1	0.828707	1527	1535	cagccctgc	-0.0568202
THAP1	0.802907	1544	1552	gttccacca	-0.0568202
THAP1	0.863168	1561	1569	ccgccccaa	-0.0568202
THAP1	0.826595	1571	1579	ctgccccag	-0.0568202
THAP1	0.809579	1580	1588	ccgccccat	-0.0568202
THAP1	0.820811	1617	1625	cctccctgt	-0.0568202
THAP1	0.854691	1624	1632	gtgcccagc	-0.0568202
THAP1	0.811354	1651	1659	tttcccagg	-0.0568202
THAP1	0.844928	1688	1696	cagccccta	-0.0568202
THAP1	0.849702	1702	1710	cttcccggg	-0.0568202
THAP1	0.813956	1705	1713	cagcccggg	-0.0568202
THAP1	0.814537	1720	1728	ctccccgga	-0.0568202
THAP1	0.813956	1740	1748	cagcccggg	-0.0568202
THAP1	0.855762	1760	1768	cttcccagc	-0.0568202
THAP1	0.807804	1834	1842	cggcccttg	-0.0568202
THAP1	0.808814	1840	1848	ttgccccag	-0.0568202
THAP1	0.801132	1860	1868	cctccaacc	-0.0568202
THAP1	0.802265	1903	1911	gcgccacta	-0.0568202
THAP1	0.822403	1919	1927	tttccaggc	-0.0568202
THAP1	0.854385	1992	2000	gcgcccgct	-0.0568202
POU3F2	0.813598	384	395	gaatgctgattt	-0.0574548
HNF4G	0.864495	106	120	acaggacaaagtgga	-0.0587121
HNF4G	0.803484	260	274	tgagggcaaagccag	-0.0587121
HNF4G	0.801525	334	348	aacatgccaagtcca	-0.0587121
HNF4G	0.831058	507	521	gctgtgcagagtttt	-0.0587121
HNF4G	0.868747	801	815	tcaagccagaggcct	-0.0587121
HNF4G	0.840851	950	964	aggtagccaaggcca	-0.0587121
HNF4G	0.815003	959	973	caaggacagaggtag	-0.0587121
HNF4G	0.811704	1169	1183	cttggccaaatacca	-0.0587121
HNF4G	0.805378	1249	1263	taagcccagaattcc	-0.0587121
HNF4G	0.805584	1409	1423	cagggccacagccct	-0.0587121
HNF4G	0.820028	1675	1689	tgaaaccaaaggcag	-0.0587121
HNF4G	0.857717	1834	1848	ctggggcaagggccg	-0.0587121
SP2	0.880793	236	250	ttcccacccctgacc	-0.0592171
SP2	0.815626	311	325	gctctaccccctgag	-0.0592171
SP2	0.864304	460	474	gccccaccctgttgc	-0.0592171
SP2	0.819629	465	479	ggccagccccaccct	-0.0592171
SP2	0.812288	568	582	ctccctctccctgga	-0.0592171
SP2	0.864616	572	586	attcctccctctccc	-0.0592171
SP2	0.849431	648	662	ctccctcctctgttg	-0.0592171
SP2	0.800427	652	666	gtctctccctcctct	-0.0592171
SP2	0.834706	890	904	ttccctcccacctaa	-0.0592171
SP2	0.805027	894	908	ctcccacctaacagc	-0.0592171
SP2	0.83833	940	954	ggccagccttctccc	-0.0592171
SP2	0.829237	1377	1391	ggcccaccctgctgg	-0.0592171
SP2	0.813143	1434	1448	cttcctccccaggac	-0.0592171
SP2	0.832169	1558	1572	tcaccgccccaacct	-0.0592171
SP2	0.816603	1690	1704	gcccctactcctctt	-0.0592171
SP2	0.808325	1802	1816	gtcccccctcgtgac	-0.0592171
SP2	0.820145	1937	1951	gcagcgccccctcgt	-0.0592171
SP2	0.807334	1985	1999	cgcccgcttctctgt	-0.0592171
MEOX2	0.839368	76	85	cctaataaaa	-0.0601386
MEOX2	0.801165	988	997	aatatttaaa	-0.0601386
PRRX1	0.82575	11	18	ccaattct	-0.0612091
PRRX1	0.845574	77	84	tttattag	-0.0612091
PRRX1	0.890067	77	84	ctaataaa	-0.0612091
PRRX1	0.80459	383	390	aaaatcag	-0.0612091
PRRX1	0.830438	886	893	ccaattcc	-0.0612091
FOXH1	0.80252	76	86	cctaataaaaa	-0.0619569
FOXH1	0.821793	115	125	gagactccact	-0.0619569
FOXH1	0.824325	327	337	tccaacacact	-0.0619569
FOXH1	0.815969	382	392	caaaatcagca	-0.0619569
FOXH1	0.823804	642	652	ccatatcaaca	-0.0619569
FOXH1	0.855315	1267	1277	atgaatcccca	-0.0619569
FOXH1	0.802605	1923	1933	ggaaatccgct	-0.0619569
IRF2	0.85168	496	513	ggaaggtgaaagctgtgc	-0.0622318
ZIC4	0.804259	189	203	gccatcctgctggcc	-0.0623069
ZIC4	0.872709	592	606	gatcccctgctgttg	-0.0623069
ZIC4	0.821126	1140	1154	ggccccatgcaggtg	-0.0623069
ZIC4	0.827039	1176	1190	ggccccccttggcca	-0.0623069
ZIC4	0.864207	1379	1393	cccaccctgctgggc	-0.0623069
ZIC4	0.816862	1848	1862	gagcccctgtagcct	-0.0623069
PRDM1	0.878539	496	510	ggaaggtgaaagctg	-0.0623897
PRDM1	0.837506	666	680	cagaagagaaagagc	-0.0623897
MEF2B	0.81469	79	90	aataaaaatact	-0.0634342
MEF2B	0.814891	587	598	gctaacaacagc	-0.0634342
VENTX	0.823232	77	85	ttttattag	-0.064349
VENTX	0.83798	1897	1905	gccgcttag	-0.064349
PAX4	0.806348	77	84	tttattag	-0.0664114
PAX4	0.861577	77	84	ctaataaa	-0.0664114
PAX4	0.808762	886	893	ccaattcc	-0.0664114
EGR2	0.806032	1940	1950	gcgccccctcg	-0.0675074
FOXP3	0.804094	60	66	gtaagct	-0.0676546
FOXP3	0.833455	80	86	ataaaaa	-0.0676546
FOXP3	0.840399	82	88	aaaaata	-0.0676546
FOXP3	0.821429	160	166	ccaaaca	-0.0676546
FOXP3	0.870264	345	351	ctaaaca	-0.0676546
FOXP3	0.832096	368	374	gttgaca	-0.0676546
FOXP3	0.835392	401	407	gcaagga	-0.0676546
FOXP3	0.830788	408	414	ataaagg	-0.0676546
FOXP3	0.804094	430	436	gtcagca	-0.0676546
FOXP3	0.927653	536	542	ataagca	-0.0676546
FOXP3	0.89804	546	552	gtagaca	-0.0676546
FOXP3	0.862741	554	560	ataagga	-0.0676546
FOXP3	0.883221	586	592	gttagca	-0.0676546
FOXP3	0.885208	587	593	gctaaca	-0.0676546
FOXP3	0.833455	646	652	atcaaca	-0.0676546
FOXP3	0.820296	719	725	gctaaga	-0.0676546
FOXP3	0.869157	783	789	gttaaga	-0.0676546
FOXP3	0.824775	877	883	acataca	-0.0676546
FOXP3	0.80988	956	962	gtagcca	-0.0676546
FOXP3	0.811818	989	995	ttaaata	-0.0676546
FOXP3	0.871195	994	1000	acaaata	-0.0676546
FOXP3	0.871195	1078	1084	acaaata	-0.0676546
FOXP3	0.804094	1099	1105	gtaagcc	-0.0676546
FOXP3	0.911853	1424	1430	gtaacca	-0.0676546
FOXP3	0.911853	1487	1493	gtaacca	-0.0676546
FOXP3	0.832197	1682	1688	gaaacca	-0.0676546
FOXP3	0.854966	1749	1755	gtgaaca	-0.0676546
FOXP3	0.84918	1777	1783	gcagaca	-0.0676546
FOXP3	0.806106	1819	1825	gcaaact	-0.0676546
FIGLA	0.921711	151	160	agcacctggg	-0.0692297
FIGLA	0.846167	151	160	cccaggtgct	-0.0692297
FIGLA	0.800797	190	199	gccagcagga	-0.0692297
FIGLA	0.827127	311	320	accccctgag	-0.0692297
FIGLA	0.813683	503	512	cacagctttc	-0.0692297
FIGLA	0.824598	541	550	tctacctgat	-0.0692297
FIGLA	0.809202	593	602	ccctgctgtt	-0.0692297
FIGLA	0.833242	593	602	aacagcaggg	-0.0692297
FIGLA	0.834297	596	605	atcccctgct	-0.0692297
FIGLA	0.831867	903	912	aacagctctg	-0.0692297
FIGLA	0.903846	1147	1156	gacacctgca	-0.0692297
FIGLA	0.8288	1147	1156	tgcaggtgtc	-0.0692297
FIGLA	0.818603	1163	1172	accacgaggg	-0.0692297
FIGLA	0.816751	1216	1225	aacacgggta	-0.0692297
FIGLA	0.832246	1216	1225	tacccgtgtt	-0.0692297
FIGLA	0.800001	1383	1392	cccagcaggg	-0.0692297
FIGLA	0.842483	1490	1499	aagacctggt	-0.0692297
FIGLA	0.809561	1490	1499	accaggtctt	-0.0692297
FIGLA	0.831788	1509	1518	gactcctgtt	-0.0692297
FIGLA	0.848159	1541	1550	tccaccaggc	-0.0692297
FIGLA	0.815615	1657	1666	aaaacctggg	-0.0692297
FIGLA	0.846008	1849	1858	agcccctgta	-0.0692297
GATA2	0.865684	16	29	agattcttctcaga	-0.0714451
GATA2	0.887021	533	546	cagtgcttatcagg	-0.0714451
GATA2	0.955408	550	563	tcttccttatctgt	-0.0714451
GATA2	0.831136	1038	1051	agtatcttctcttc	-0.0714451
GATA2	0.803146	1287	1300	tctctgtgatctgc	-0.0714451
ESX1	0.827286	76	85	ttttattagg	-0.0718501
ESX1	0.881916	76	85	cctaataaaa	-0.0718501
ESX1	0.809008	382	391	caaaatcagc	-0.0718501
ESX1	0.813404	537	546	cctgataagc	-0.0718501
ESX1	0.826849	885	894	accaattccc	-0.0718501
ESX1	0.815846	988	997	aatatttaaa	-0.0718501
ESX1	0.838289	1170	1179	gccaaatacc	-0.0718501
ESX1	0.807414	1900	1909	gccactaagc	-0.0718501
MEOX1	0.827213	76	85	cctaataaaa	-0.0719396
MEOX1	0.824493	255	264	cctcatggac	-0.0719396
GSX1	0.831592	35	44	cccccttagg	-0.0720335
GSX1	0.8103	75	84	tcctaataaa	-0.0720335
GSX1	0.861356	76	85	ttttattagg	-0.0720335
GSX1	0.908392	76	85	cctaataaaa	-0.0720335
GSX1	0.807856	102	111	tcctgttaga	-0.0720335
GSX1	0.808589	553	562	cttccttatc	-0.0720335
GSX1	0.80897	719	728	gcttcttagc	-0.0720335
GSX1	0.830994	988	997	aatatttaaa	-0.0720335
GSX1	0.812826	988	997	tttaaatatt	-0.0720335
GSX1	0.817008	1032	1041	cttcactaca	-0.0720335
GSX1	0.832271	1170	1179	gccaaatacc	-0.0720335
GSX1	0.80696	1901	1910	cgccactaag	-0.0720335
GBX1	0.83199	76	85	cctaataaaa	-0.0738347
GBX1	0.840188	885	894	accaattccc	-0.0738347
GBX1	0.832687	1170	1179	gccaaatacc	-0.0738347
TCF4	0.982162	151	160	agcacctggg	-0.0751603
TCF4	0.837024	151	160	cccaggtgct	-0.0751603
TCF4	0.824865	210	219	ggctcctggg	-0.0751603
TCF4	0.822801	280	289	ggcatgtgcc	-0.0751603
TCF4	0.848693	280	289	ggcacatgcc	-0.0751603
TCF4	0.813777	503	512	cacagctttc	-0.0751603
TCF4	0.822005	593	602	aacagcaggg	-0.0751603
TCF4	0.801405	820	829	ctcaccttcc	-0.0751603
TCF4	0.804586	903	912	cagagctgtt	-0.0751603
TCF4	0.965385	1147	1156	gacacctgca	-0.0751603
TCF4	0.850804	1147	1156	tgcaggtgtc	-0.0751603
TCF4	0.814389	1315	1324	tacatcaggt	-0.0751603
TCF4	0.856784	1340	1349	ggcaccaggg	-0.0751603
TCF4	0.809006	1383	1392	cccagcaggg	-0.0751603
TCF4	0.847913	1399	1408	agctcctgct	-0.0751603
TCF4	0.814282	1477	1486	cccagcagca	-0.0751603
TCF4	0.840052	1490	1499	aagacctggt	-0.0751603
TCF4	0.822525	1509	1518	gactcctgtt	-0.0751603
TCF4	0.844181	1533	1542	tgcgcctggc	-0.0751603
TCF4	0.846246	1541	1550	tccaccaggc	-0.0751603
TCF4	0.828123	1566	1575	ccaacctggg	-0.0751603
TCF4	0.845588	1594	1603	agcaactgcg	-0.0751603
TCF4	0.812523	1594	1603	cgcagttgct	-0.0751603
TCF4	0.841123	1657	1666	aaaacctggg	-0.0751603
TCF4	0.844258	1849	1858	agcccctgta	-0.0751603
TCF4	0.849871	1910	1919	cacgcctggc	-0.0751603
ZBTB7C	0.810545	435	446	caacccaccgcc	-0.0760132
ZBTB7C	0.812148	893	904	cctcccacctaa	-0.0760132
ZBTB7C	0.801751	1376	1387	tggcccaccctg	-0.0760132
VSX2	0.843939	77	84	tttattag	-0.0761733
VSX2	0.874319	77	84	ctaataaa	-0.0761733
NR4A2	0.813881	107	114	caggacaa	-0.0763807
NR4A2	0.865777	245	252	caggtcag	-0.0763807
NR4A2	0.899754	350	357	agggtcac	-0.0763807
NR4A2	0.821013	353	360	gaggtgac	-0.0763807
NR4A2	0.821013	498	505	aaggtgaa	-0.0763807
NR4A2	0.828884	725	732	aagctcaa	-0.0763807
NR4A2	0.806115	822	829	aaggtgag	-0.0763807
NR4A2	0.876705	949	956	aaggccag	-0.0763807
NR4A2	0.876705	965	972	aaggacag	-0.0763807
NR4A2	0.818413	977	984	aaggacat	-0.0763807
NR4A2	0.855517	1004	1011	taggacac	-0.0763807
NR4A2	0.855517	1010	1017	taggccac	-0.0763807
NR4A2	0.835279	1072	1079	gagaacac	-0.0763807
NR4A2	0.865988	1292	1299	cagatcac	-0.0763807
NR4A2	0.83296	1410	1417	agggccac	-0.0763807
NR4A2	0.822032	1554	1561	tgggtcac	-0.0763807
NR4A2	0.8175	1794	1801	gaggtcgc	-0.0763807
POU2F2	0.816373	620	632	tcctttggcatgt	-0.07675
NEUROD2	0.80865	96	105	tagatctgtc	-0.0772812
NEUROD2	0.809025	151	160	agcacctggg	-0.0772812
NEUROD2	0.840384	194	203	gccatcctgc	-0.0772812
NEUROD2	0.800675	256	265	ccctcatgga	-0.0772812
NEUROD2	0.801329	270	279	cggatctggc	-0.0772812
NEUROD2	0.869684	280	289	ggcatgtgcc	-0.0772812
NEUROD2	0.898804	280	289	ggcacatgcc	-0.0772812
NEUROD2	0.81298	288	297	cccatccgtg	-0.0772812
NEUROD2	0.847051	601	610	gggatctggt	-0.0772812
NEUROD2	0.805545	617	626	tagacatgcc	-0.0772812
NEUROD2	0.825726	704	713	ggctcatgct	-0.0772812
NEUROD2	0.813764	813	822	tccatactca	-0.0772812
NEUROD2	0.805659	876	885	gacatacaga	-0.0772812
NEUROD2	0.822147	1088	1097	gaggtattgc	-0.0772812
NEUROD2	0.833913	1147	1156	gacacctgca	-0.0772812
NEUROD2	0.832491	1237	1246	ggcatcttcc	-0.0772812
NEUROD2	0.823585	1281	1290	gagatgtgcc	-0.0772812
NEUROD2	0.806117	1490	1499	aagacctggt	-0.0772812
NEUROD2	0.810284	1550	1559	gacccatgtt	-0.0772812
NEUROD2	0.805577	1611	1620	gaggcatgga	-0.0772812
NEUROD2	0.823128	1723	1732	gccgtccggg	-0.0772812
NEUROD2	0.850222	1780	1789	aagatctgtc	-0.0772812
NEUROG2	0.838858	280	289	ggcatgtgcc	-0.0786423
NEUROG2	0.838858	280	289	ggcacatgcc	-0.0786423
NEUROG2	0.806645	1550	1559	aacatgggtc	-0.0786423
NEUROG2	0.812653	1780	1789	aagatctgtc	-0.0786423
TBX1	0.816098	147	154	tggggtga	-0.0789585
TBX1	0.824927	237	244	gggtggga	-0.0789585
TBX1	0.886891	895	902	aggtggga	-0.0789585
TBX1	0.886909	1114	1121	gagtgtga	-0.0789585
TBX1	0.815641	1191	1198	ctgtgtga	-0.0789585
TBX1	0.851082	1328	1335	aggtctga	-0.0789585
RAX	0.846671	76	85	cctaataaaa	-0.0810724
RAX	0.810886	988	997	aatatttaaa	-0.0810724
RAX	0.82366	988	997	tttaaatatt	-0.0810724
RAX	0.807378	992	1001	cacaaatatt	-0.0810724
RAX	0.815232	1077	1086	cacaaatatc	-0.0810724
RAX	0.867521	1170	1179	gccaaatacc	-0.0810724
LMX1A	0.859446	77	84	tttattag	-0.0819589
LMX1A	0.903	77	84	ctaataaa	-0.0819589
LMX1A	0.8045	989	996	atatttaa	-0.0819589
POU3F3	0.819765	78	90	agtatttttatta	-0.0828495
POU3F3	0.822141	384	396	ggaatgctgattt	-0.0828495
UNCX	0.829211	11	18	ccaattct	-0.0833153
UNCX	0.8753	77	84	tttattag	-0.0833153
UNCX	0.895578	77	84	ctaataaa	-0.0833153
UNCX	0.849695	886	893	ccaattcc	-0.0833153
UNCX	0.802487	989	996	atatttaa	-0.0833153
HEY2	0.859358	280	289	ggcatgtgcc	-0.0837058
HEY2	0.893272	280	289	ggcacatgcc	-0.0837058
HEY2	0.886183	1147	1156	gacacctgca	-0.0837058
HEY2	0.800927	1797	1806	gtcgcgtccc	-0.0837058
POU3F1	0.820887	78	89	gtatttttatta	-0.0837668
POU3F1	0.830053	384	395	gaatgctgattt	-0.0837668
POU3F1	0.806303	583	594	gaatgctaacaa	-0.0837668
PAX3	0.813674	417	426	aaatccattc	-0.0850019
PAX3	0.814609	417	426	gaatggattt	-0.0850019
SREBF2	0.901586	146	155	ctggggtgaa	-0.0857952
SREBF2	0.814078	353	362	gggaggtgac	-0.0857952
SREBF2	0.834443	633	642	atggtgtgtc	-0.0857952
SREBF2	0.841449	1482	1491	ctggggtaac	-0.0857952
SREBF2	0.801163	1520	1529	ctgaggtggc	-0.0857952
OTX2	0.844596	59	66	gtaagctt	-0.0885813
OTX2	0.851718	71	78	tcaatcct	-0.0885813
OTX2	0.810189	404	411	ttattcct	-0.0885813
OTX2	0.813749	405	412	tttattcc	-0.0885813
OTX2	0.846264	420	427	caaatcca	-0.0885813
OTX2	0.805346	535	542	ataagcac	-0.0885813
OTX2	0.853549	551	558	cttatctg	-0.0885813
OTX2	0.814441	717	724	cttagccc	-0.0885813
OTX2	0.831757	785	792	ttaacccg	-0.0885813
OTX2	0.867588	1057	1064	ctaagctc	-0.0885813
OTX2	0.873265	1099	1106	gtaagccc	-0.0885813
OTX2	0.903054	1257	1264	ctaagccc	-0.0885813
OTX2	0.821237	1260	1267	cttagcct	-0.0885813
OTX2	0.803372	1269	1276	tgaatccc	-0.0885813
OTX2	0.822722	1898	1905	ctaagcgg	-0.0885813
OTX2	0.850354	1924	1931	gaaatccg	-0.0885813
RUNX3	0.825717	162	171	gaaccccaaa	-0.0897322
RUNX3	0.943496	424	433	tgaccacaaa	-0.0897322
RUNX3	0.841683	439	448	ccaccgccaa	-0.0897322
RUNX3	0.806561	909	918	aaagcacaga	-0.0897322
RUNX3	0.81749	1073	1082	agaacacaaa	-0.0897322
RUNX3	0.81803	1117	1126	caacctcaca	-0.0897322
RUNX3	0.816148	1425	1434	taaccacggc	-0.0897322
RUNX3	0.829221	1961	1970	cggccgcaga	-0.0897322
GCM2	0.888897	258	267	catgagggca	-0.0915808
GCM2	0.867857	274	283	gatccgggca	-0.0915808
GCM2	0.808598	361	370	cctgagggtt	-0.0915808
GCM2	0.886262	1145	1154	catgcaggtg	-0.0915808
GCM2	0.832355	1216	1225	aacacgggta	-0.0915808
GCM2	0.96705	1275	1284	catgcgggca	-0.0915808
GCM2	0.844448	1990	1999	gaagcgggcg	-0.0915808
LHX2	0.817053	76	85	ttttattagg	-0.0916701
LHX2	0.848218	76	85	cctaataaaa	-0.0916701
LHX2	0.827751	255	264	cctcatggac	-0.0916701
LHX2	0.804398	1230	1239	gcccatgggc	-0.0916701
LHX2	0.804398	1230	1239	gcccatgggc	-0.0916701
NKX2-3	0.833673	35	44	cccccttagg	-0.0918843
NKX2-3	0.832798	111	120	tccactttgt	-0.0918843
NKX2-3	0.857893	227	236	agctcttata	-0.0918843
NKX2-3	0.888995	851	860	aacacttcgg	-0.0918843
NKX2-3	0.834583	896	905	cccacctaac	-0.0918843
NKX2-3	0.847045	1111	1120	cacactcagg	-0.0918843
NKX2-3	0.880602	1129	1138	ggcacttcca	-0.0918843
NKX2-3	0.800339	1155	1164	ggaacttaga	-0.0918843
NKX2-3	0.837621	1178	1187	cccccttggc	-0.0918843
NKX2-3	0.948489	1366	1375	agcacttcag	-0.0918843
NKX2-3	0.858219	1460	1469	cccactccgg	-0.0918843
NKX2-3	0.843543	1498	1507	ttcacttgtg	-0.0918843
NKX2-3	0.806347	1520	1529	gccacctcag	-0.0918843
NKX2-3	0.801558	1698	1707	tcctcttccc	-0.0918843
NKX2-3	0.800717	1835	1844	ggcccttgcc	-0.0918843
MEF2C	0.86291	77	91	ctaataaaaatactt	-0.0922734
MEF2C	0.807192	157	171	gaaccccaaacagca	-0.0922734
MEF2C	0.830484	585	599	atgctaacaacagca	-0.0922734
SPIC	0.834612	551	564	cagataaggaagaa	-0.0923069
SPIC	0.807637	648	661	caacagaggaggga	-0.0923069
SPIC	0.809868	1727	1740	ggaaaggggccgtc	-0.0923069
PAX5	0.816888	1006	1024	agatgcagtggcctaggac	-0.0924522
PAX5	0.809458	1171	1189	gtatttggccaaggggggc	-0.0924522
PAX5	0.805719	1377	1395	tggcccagcagggtgggcc	-0.0924522
PAX5	0.807915	1624	1642	gtgcccagctaaccggggg	-0.0924522
FOXG1	0.846163	80	87	ataaaaat	-0.093175
FOXG1	0.872637	344	351	ctaaacat	-0.093175
FOXG1	0.8279	535	542	ataagcac	-0.093175
FOXG1	0.84163	1424	1431	gtaaccac	-0.093175
FOXG1	0.84163	1748	1755	gtgaacac	-0.093175
RFX4	0.810552	391	406	cattcccttggcaagg	-0.0932397
RFX4	0.868473	1423	1438	ggaagccgtggttaca	-0.0932397
RFX4	0.834067	1423	1438	tgtaaccacggcttcc	-0.0932397
RFX4	0.803014	1477	1492	ggttaccccagcagca	-0.0932397
RFX4	0.823059	1477	1492	tgctgctggggtaacc	-0.0932397
NFATC2	0.897995	52	58	tcttcca	-0.0932478
[truncated: 1,036 more rows]

## Sheet: AnimalTFDB
Supplementary Data 2. Transcription factors binding site prediction in LINC00842 promoter (AnimalTFDB database)
TF name	Start	End	P value	Match Sequence	Correlation coefficient R value
BHLHE41	1335	1354	3.05e-05	tgagtccctggtgcctggcg	0.493355
BHLHE41	1335	1354	3.16e-05	tgagtccctggtgcctggcg	0.493355
RARG	1321	1341	3.2e-06	ggactcaggtctgagagacct	0.404773
RARG	1315	1335	1.22e-05	tacatcaggtctctcagacct	0.404773
RARG	827	847	3.12e-05	gagtctgggacagggagccca	0.404773
RARG	1789	1809	5.52e-05	tggacgaggtcgcgtcccccc	0.404773
RARG	240	251	5.07e-05	aggtcaggggtg	0.404773
RARG	1555	1566	2.98e-05	gggtcaccgccc	0.404773
RARG	1552	1560	3.73e-05	catgggtca	0.404773
RARG	833	847	9.74e-05	gggacagggagccca	0.404773
RARG	1795	1809	7.52e-05	aggtcgcgtcccccc	0.404773
RARG	246	252	5.35e-05	caggtca	0.404773
RARG	245	253	6.48e-05	ctgacctgc	0.404773
KDM5B	652	676	1.11e-07	agaggagggagagacagaagagaaa	0.398076
KDM5B	653	677	7.53e-07	gaggagggagagacagaagagaaag	0.398076
KDM5B	1940	1955	5.26e-07	gcgccccctcgtagcc	0.398076
KDM5B	650	674	1.47e-06	acagaggagggagagacagaagaga	0.398076
KDM5B	656	680	2.2e-06	gagggagagacagaagagaaagagc	0.398076
KDM5B	655	670	1.18e-06	ttctgtctctccctcc	0.398076
KDM5B	1939	1955	1.57e-06	agcgccccctcgtagcc	0.398076
KDM5B	1939	1954	2.24e-06	agcgccccctcgtagc	0.398076
KDM5B	1895	1910	5.27e-06	gcgccgcttagtggcg	0.398076
KDM5B	651	675	1.15e-05	cagaggagggagagacagaagagaa	0.398076
KDM5B	1896	1911	1.16e-05	gcgccactaagcggcg	0.398076
KDM5B	659	674	6.66e-06	tctcttctgtctctcc	0.398076
KDM5B	1897	1912	1.37e-05	ggcgccactaagcggc	0.398076
KDM5B	1894	1909	8.27e-06	agcgccgcttagtggc	0.398076
KDM5B	1939	1954	2.46e-05	agcgccccctcgtagc	0.398076
KDM5B	647	671	7.56e-05	tcaacagaggagggagagacagaag	0.398076
KDM5B	654	678	7.21e-05	aggagggagagacagaagagaaaga	0.398076
KDM5B	1699	1723	6.43e-05	ggagcacaggcagcccgggaagagg	0.398076
KDM5B	1606	1630	5.04e-05	tgggcacagggaggcatggagagcg	0.398076
KDM5B	648	672	9.63e-05	caacagaggagggagagacagaaga	0.398076
KDM5B	1598	1622	9.12e-05	gggaggcatggagagcggcagcaac	0.398076
KDM5B	1953	1969	5e-05	gccgcctccggccgcag	0.398076
KDM5B	1377	1393	4.48e-05	ggcccaccctgctgggc	0.398076
KDM5B	1801	1817	3.63e-05	cgtcccccctcgtgacc	0.398076
KDM5B	1896	1912	3.33e-05	ggcgccactaagcggcg	0.398076
KDM5B	1894	1909	4.63e-05	gccactaagcggcgct	0.398076
KDM5B	1873	1888	4.63e-05	gtcaggaggcagcgcc	0.398076
KDM5B	1953	1968	4.59e-05	tgcggccggaggcggc	0.398076
KDM5B	1939	1954	1.27e-05	gctacgagggggcgct	0.398076
KDM5B	650	665	5.45e-05	tctctccctcctctgt	0.398076
KDM5B	661	676	4.64e-05	tttctcttctgtctct	0.398076
KDM5B	404	419	3.88e-05	ttccccctttattcct	0.398076
KDM5B	762	777	3.17e-05	ccctgcctgtccctgt	0.398076
KDM5B	1869	1885	7.54e-05	gctgcctcctgactgcc	0.398076
KDM5B	1870	1894	9.53e-05	tgagacggcgctgcctcctgactgc	0.398076
KDM5B	1873	1897	9.17e-05	cgctgagacggcgctgcctcctgac	0.398076
KDM5B	1792	1816	6.55e-05	acgaggtcgcgtcccccctcgtgac	0.398076
KDM5B	1897	1921	6.48e-05	ggcacgcctggcgccactaagcggc	0.398076
KDM5B	1930	1954	4.8e-05	cgctttcgcagcgccccctcgtagc	0.398076
KDM5B	1885	1909	2.34e-05	cgccgtctcagcgccgcttagtggc	0.398076
KDM5B	1953	1968	8.93e-05	gccgcctccggccgca	0.398076
KDM5B	1801	1816	8.01e-05	cgtcccccctcgtgac	0.398076
KDM5B	1897	1912	8.32e-05	gccgcttagtggcgcc	0.398076
KDM5B	1401	1420	1.71e-05	gctgtggccctgagcaggag	0.398076
KDM5B	1559	1574	6.3e-05	ccaggttggggcggtg	0.398076
KDM5B	1376	1391	4.75e-05	ccagcagggtgggcca	0.398076
KDM5B	1938	1953	3.52e-05	ctacgagggggcgctg	0.398076
KDM5B	1377	1392	6.06e-05	ggcccaccctgctggg	0.398076
KDM5B	1953	1968	4.04e-05	gccgcctccggccgca	0.398076
KDM5B	1800	1815	8.49e-05	tcacgaggggggacgc	0.398076
KDM5B	1873	1888	8.44e-05	ggcgctgcctcctgac	0.398076
KDM5B	392	405	7.32e-05	attcccttggcaag	0.398076
KDM5B	933	946	6.44e-05	ttctcccaggaaac	0.398076
KDM5B	1004	1017	6.36e-05	gtgtcctaggccac	0.398076
KDM5B	949	962	4.35e-05	ctggccttggctac	0.398076
KDM5B	1954	1969	9.34e-05	ccgcctccggccgcag	0.398076
KDM5B	1940	1953	5.67e-05	ctacgagggggcgc	0.398076
KDM5B	1954	1967	4.6e-05	gcggccggaggcgg	0.398076
KDM5B	1836	1855	4.99e-05	gcccttgccccagagcccct	0.398076
KDM5B	1897	1912	8.63e-05	gccgcttagtggcgcc	0.398076
KDM5B	1894	1909	6.84e-05	gccactaagcggcgct	0.398076
KDM5B	1801	1816	6.27e-05	gtcacgaggggggacg	0.398076
KDM5B	389	408	9.41e-05	ttccttgccaagggaatgct	0.398076
KDM5B	1476	1491	6.41e-05	gttaccccagcagcaa	0.398076
KDM5B	1478	1493	5.71e-05	gctgctggggtaacca	0.398076
KDM5B	933	944	3.16e-05	gtttcctgggag	0.398076
KDM5B	933	944	5.48e-05	gtttcctgggag	0.398076
KDM5B	933	944	6.85e-05	ctcccaggaaac	0.398076
KDM5B	1717	1732	8.76e-05	gtgctccccggacggc	0.398076
FOXC2	1069	1083	6.47e-05	atttgtgttctcaga	0.380205
CBX3	1473	1481	2.72e-06	cagcaaggc	0.37961
CBX3	1963	1976	1.1e-05	cgcctttctgcggc	0.37961
CBX3	1382	1390	2.8e-05	cagcagggt	0.37961
CBX3	595	603	5.94e-05	cagcagggg	0.37961
CBX3	745	760	2.43e-05	gacagtggggaagctt	0.37961
CBX3	1007	1031	9.48e-05	gggacagagatgcagtggcctagga	0.37961
CBX3	399	423	7.99e-05	tggcaaggaataaagggggaatgga	0.37961
SNAI2	152	158	4.39e-05	ccaggtg	0.373853
SNAI2	152	158	4.39e-05	ccaggtg	0.373853
SNAI2	1147	1155	6.93e-05	tgcaggtgt	0.373853
NFAT5	116	130	5.88e-05	gtggagtctctccac	0.363489
NFAT5	116	130	9.18e-05	gtggagagactccac	0.363489
PLAG1	1943	1958	3.05e-06	ccccctcgtagccgcc	0.362669
PLAG1	1181	1193	2.89e-06	aaggggggccctg	0.362669
PLAG1	1181	1193	2.92e-06	aaggggggccctg	0.362669
PLAG1	35	48	3.41e-06	ggagcctaaggggg	0.362669
PLAG1	1944	1960	4.34e-06	gaggcggctacgagggg	0.362669
PLAG1	36	49	1.43e-05	gggagcctaagggg	0.362669
PLAG1	1722	1735	9.97e-06	ggggccgtccgggg	0.362669
PLAG1	1175	1188	3e-05	ttggccaagggggg	0.362669
PLAG1	1851	1864	2.87e-05	ggaggctacagggg	0.362669
PLAG1	1185	1198	5.36e-05	ggggccctgtgtga	0.362669
PLAG1	1841	1854	5.18e-05	ggggctctggggca	0.362669
PLAG1	202	215	7.15e-05	ggagccctaggggc	0.362669
PLAG1	1727	1739	7.47e-05	gaaaggggccgtc	0.362669
PLAG1	480	492	7.35e-05	aggggaggctcct	0.362669
PLAG1	1686	1698	4.11e-05	agtaggggctgaa	0.362669
PLAG1	35	50	6.23e-05	cccccttaggctccct	0.362669
PLAG1	1732	1747	5.13e-05	cccctttccccgggct	0.362669
PLAG1	1727	1739	7.55e-05	gaaaggggccgtc	0.362669
PLAG1	480	492	7.33e-05	aggggaggctcct	0.362669
PLAG1	1686	1698	4.11e-05	agtaggggctgaa	0.362669
PLAG1	1945	1960	3.71e-05	gaggcggctacgaggg	0.362669
PLAG1	1720	1735	2.18e-05	ggggccgtccggggag	0.362669
PLAG1	1189	1205	8.05e-05	tagggcatcacacaggg	0.362669
PLAG1	1605	1621	6.59e-05	ggaggcatggagagcgg	0.362669
PLAG1	1189	1204	7.44e-05	agggcatcacacaggg	0.362669
RCOR1	549	560	3.25e-06	gacagataagga	0.351229
RCOR1	551	559	4.03e-06	cagataagg	0.351229
RCOR1	1404	1422	1.47e-05	ctgctcagggccacagccc	0.351229
RCOR1	914	932	3.86e-05	taacccaggaccccaaagc	0.351229
RCOR1	527	535	3.83e-05	atgactcag	0.351229
RCOR1	691	699	3.43e-05	ctgagtcag	0.351229
RCOR1	527	535	9.36e-05	ctgagtcat	0.351229
RCOR1	528	534	6.51e-05	tgactca	0.351229
RCOR1	692	698	6.51e-05	tgactca	0.351229
RCOR1	537	545	8.64e-05	ctgataagc	0.351229
RCOR1	820	835	4.96e-05	cccagactcaccttcc	0.351229
RCOR1	1686	1694	6.08e-05	ggggctgaa	0.351229
RCOR1	1493	1514	7.79e-05	aggtcttcacttgtgaaacagg	0.351229
TFAP2A	466	474	3.34e-06	gccccaccc	0.350441
TFAP2A	360	368	1.63e-05	ccctcaggg	0.350441
TFAP2A	1264	1272	5.19e-05	tccccaggc	0.350441
TFAP2A	1956	1964	4.18e-05	gcctccggc	0.350441
TFAP2A	1262	1276	9.43e-05	tgaatccccaggcta	0.350441
TFAP2A	485	499	8.67e-05	aggctcctcagggaa	0.350441
TFAP2A	358	372	5.82e-05	tcaaccctcagggag	0.350441
TFAP2A	356	370	5.39e-05	acctccctgagggtt	0.350441
TFAP2A	1952	1966	2.12e-05	agccgcctccggccg	0.350441
TFAP2A	37	45	8.92e-05	gcctaaggg	0.350441
TFAP2A	489	497	7.71e-05	tcctcaggg	0.350441
TFAP2A	360	368	1.63e-05	ccctgaggg	0.350441
TFAP2A	1264	1272	5.19e-05	gcctgggga	0.350441
TFAP2A	1956	1964	4.18e-05	gccggaggc	0.350441
TFAP2A	37	45	8.7e-05	cccttaggc	0.350441
TFAP2A	489	497	7.71e-05	ccctgagga	0.350441
TFAP2A	1377	1385	5.48e-05	ggcccaccc	0.350441
TFAP2A	357	372	8.04e-05	cctccctgagggttga	0.350441
TFAP2A	356	371	6.27e-05	caaccctcagggaggt	0.350441
TFAP2A	1226	1241	3.85e-05	atgcccatgggccagg	0.350441
TFAP2A	356	371	5.9e-05	caaccctcagggaggt	0.350441
TFAP2A	1226	1241	3.67e-05	atgcccatgggccagg	0.350441
TFAP2A	199	214	9.27e-05	gagccctaggggccat	0.350441
TFAP2A	356	370	3.17e-05	acctccctgagggtt	0.350441
TFAP2A	199	213	9.6e-05	atggcccctagggct	0.350441
TFAP2A	1226	1240	6.4e-05	cctggcccatgggca	0.350441
TFAP2A	355	370	3.54e-05	cacctccctgagggtt	0.350441
TFAP2A	1736	1751	7.59e-05	acacagcccggggaaa	0.350441
TFAP2A	528	534	6.51e-05	tgactca	0.350441
TFAP2A	692	698	6.51e-05	tgactca	0.350441
TFAP2A	1141	1152	4.31e-05	gccccatgcagg	0.350441
TFAP2A	1658	1673	4.21e-05	aaacctgggtacccag	0.350441
TFAP2A	1920	1935	8.96e-05	aaagcggatttccagg	0.350441
YY1	1422	1443	1.72e-05	ctgtaaccacggcttcctcccc	0.34511
YY1	1945	1966	1.29e-05	ccctcgtagccgcctccggccg	0.34511
YY1	653	674	4.01e-05	tctcttctgtctctccctcctc	0.34511
YY1	1699	1720	3.21e-05	cctcttcccgggctgcctgtgc	0.34511
YY1	1946	1961	1.11e-05	ggaggcggctacgagg	0.34511
YY1	1702	1723	7.29e-05	cttcccgggctgcctgtgctcc	0.34511
YY1	1594	1609	1.29e-05	cgcagttgctgccgct	0.34511
YY1	1691	1706	2.56e-05	ggaagaggagtagggg	0.34511
YY1	1942	1957	3.12e-05	gccccctcgtagccgc	0.34511
YY1	1878	1893	1.83e-05	gagacggcgctgcctc	0.34511
YY1	1594	1609	4.09e-05	agcggcagcaactgcg	0.34511
YY1	1426	1441	6.12e-05	ggaggaagccgtggtt	0.34511
YY1	1948	1963	6.74e-05	ccggaggcggctacga	0.34511
YY1	653	668	6.29e-05	gaggagggagagacag	0.34511
YY1	1593	1608	5.75e-05	gcggcagcaactgcgt	0.34511
YY1	1428	1443	5.13e-05	ggggaggaagccgtgg	0.34511
YY1	1593	1608	6.09e-05	acgcagttgctgccgc	0.34511
YY1	1691	1706	6.6e-05	cccctactcctcttcc	0.34511
YY1	1426	1441	6.31e-05	aaccacggcttcctcc	0.34511
YY1	1575	1590	2.49e-05	ggcagccgccccatcc	0.34511
YY1	1877	1892	9.97e-05	agacggcgctgcctcc	0.34511
YY1	1880	1895	4.99e-05	ctgagacggcgctgcc	0.34511
YY1	195	206	2.38e-05	caggatggcccc	0.34511
YY1	195	206	2.21e-05	ggggccatcctg	0.34511
YY1	194	206	2.32e-05	gcaggatggcccc	0.34511
YY1	195	206	2.71e-05	caggatggcccc	0.34511
YY1	195	214	2.63e-05	gagccctaggggccatcctg	0.34511
YY1	195	210	2.75e-05	cctaggggccatcctg	0.34511
YY1	1574	1589	7.8e-05	gggcagccgccccatc	0.34511
YY1	1881	1896	4.74e-05	gcagcgccgtctcagc	0.34511
YY1	195	206	2.82e-05	caggatggcccc	0.34511
YY1	195	206	3.07e-05	caggatggcccc	0.34511
YY1	195	206	3.38e-05	caggatggcccc	0.34511
YY1	195	206	3.14e-05	ggggccatcctg	0.34511
YY1	195	210	3.59e-05	caggatggcccctagg	0.34511
YY1	195	210	3.54e-05	caggatggcccctagg	0.34511
YY1	195	209	4.22e-05	caggatggcccctag	0.34511
YY1	1430	1441	8.59e-05	ggaggaagccgt	0.34511
YY1	1953	1964	6.27e-05	gccggaggcggc	0.34511
YY1	194	209	4.51e-05	gcaggatggcccctag	0.34511
YY1	192	207	4.48e-05	cagcaggatggcccct	0.34511
YY1	195	206	4.35e-05	caggatggcccc	0.34511
YY1	195	206	5.25e-05	ggggccatcctg	0.34511
YY1	195	206	6.04e-05	ggggccatcctg	0.34511
YY1	195	206	6.41e-05	caggatggcccc	0.34511
YY1	195	206	6.32e-05	caggatggcccc	0.34511
YY1	195	205	7.59e-05	caggatggccc	0.34511
YY1	192	206	8.1e-05	ggggccatcctgctg	0.34511
YY1	195	204	8.19e-05	caggatggcc	0.34511
YY1	195	206	8.33e-05	caggatggcccc	0.34511
YY1	196	207	8.8e-05	aggatggcccct	0.34511
TFDP1	654	669	9.81e-05	tctgtctctccctcct	0.342351
TFDP1	1696	1711	6.56e-05	actcctcttcccgggc	0.342351
GTF3C2	1667	1688	8.81e-05	tacccaggctgcctttggtttc	0.342167
GTF3C2	1563	1584	8.33e-05	gccccaacctggggcagccgcc	0.342167
GTF3C2	28	49	7.17e-05	ctctgggcccccttaggctccc	0.342167
GTF3C2	1513	1534	5.59e-05	ggagtcggccacctcagccctg	0.342167
GTF3C2	1386	1407	4.58e-05	tgctgggccagccagctcctgc	0.342167
GTF3C2	1937	1958	4.04e-05	gcagcgccccctcgtagccgcc	0.342167
GTF3C2	1703	1724	3.12e-05	ttcccgggctgcctgtgctccc	0.342167
GTF3C2	1376	1397	2.14e-05	tggcccaccctgctgggccagc	0.342167
GTF3C2	949	964	4.88e-05	ctggccttggctacct	0.342167
GTF3C2	924	939	4.37e-05	cctgggttagtttcct	0.342167
GTF3C2	654	669	2.67e-05	tctgtctctccctcct	0.342167
GTF3C2	1692	1707	2.03e-05	ccctactcctcttccc	0.342167
GTF3C2	34	49	8.05e-05	gcccccttaggctccc	0.342167
GTF3C2	1383	1398	7.82e-05	ccctgctgggccagcc	0.342167
GTF3C2	295	316	3.28e-05	cctgagagcatgagaacaacac	0.342167
GTF3C2	728	739	2.96e-05	aaatcgtttgag	0.342167
GTF3C2	865	880	8.31e-05	atgtctccctatagtg	0.342167
E2F7	464	479	3.24e-05	ggccagccccaccctg	0.322205
E2F7	1732	1747	2.52e-05	cccctttccccgggct	0.322205
E2F7	1582	1597	7.39e-05	gccccatcccaacgca	0.322205
E2F7	827	842	6.77e-05	tccctgtcccagactc	0.322205
E2F7	238	246	6.54e-05	aggggtggg	0.322205
E2F7	438	446	5.72e-05	ggcggtggg	0.322205
E2F7	652	660	3.16e-05	agaggaggg	0.322205
E2F7	466	481	8.83e-05	ctggccagccccaccc	0.322205
E2F7	1556	1571	8.83e-05	ggtcaccgccccaacc	0.322205
E2F7	312	327	7.67e-05	tagctctaccccctga	0.322205
E2F7	1796	1811	5.92e-05	ggtcgcgtcccccctc	0.322205
E2F7	408	423	8.25e-05	ataaagggggaatgga	0.322205
E2F7	1558	1573	8.21e-05	caggttggggcggtga	0.322205
E2F7	890	905	4.8e-05	ttccctcccacctaac	0.322205
E2F7	408	423	9.76e-05	tccattccccctttat	0.322205
E2F7	313	324	9.55e-05	ctctaccccctg	0.322205
E2F7	891	902	7.42e-05	tccctcccacct	0.322205
BRD7	1608	1629	2.19e-06	gggcacagggaggcatggagag	0.31638
BRD7	1604	1625	2.14e-05	acagggaggcatggagagcggc	0.31638
BRD7	1015	1036	7.47e-05	ctacagggacagagatgcagtg	0.31638
BRD7	1610	1631	6.66e-05	ctgggcacagggaggcatggag	0.31638
BRD7	822	843	6.21e-05	aaggtgagtctgggacagggag	0.31638
PML	1431	1442	3.47e-06	cggcttcctccc	0.287415
PML	1431	1442	4.66e-06	gggaggaagccg	0.287415
PML	1434	1442	6.03e-06	cttcctccc	0.287415
PML	1429	1444	1.87e-05	tggggaggaagccgtg	0.287415
PML	858	866	4.01e-05	gttgcaaca	0.287415
PML	857	865	4.01e-05	gttgcaaca	0.287415
PML	425	433	3.08e-05	ttgtggtca	0.287415
PML	528	534	6.51e-05	tgactca	0.287415
PML	692	698	6.51e-05	tgactca	0.287415
PML	528	534	6.51e-05	tgactca	0.287415
PML	692	698	6.51e-05	tgactca	0.287415
PML	773	781	9.71e-05	cttcccctg	0.287415
PML	950	958	5.82e-05	ccaaggcca	0.287415
PML	425	433	9.24e-05	tgaccacaa	0.287415
PML	552	558	7.93e-05	agataag	0.287415
NKX2-8	967	975	2.29e-05	gtcaaggac	0.284651
KLF7	465	474	2.58e-06	agggtggggc	0.283979
KLF7	1377	1386	6.17e-05	agggtgggcc	0.283979
MEF2A	527	535	4.03e-06	atgactcag	0.283686
MEF2A	527	535	8.94e-06	atgactcag	0.283686
MEF2A	528	534	6.51e-05	tgactca	0.283686
MEF2A	692	698	6.51e-05	tgactca	0.283686
MEF2A	1022	1033	9.63e-05	cagggacagaga	0.283686
NR5A1	950	958	1.34e-05	tggccttgg	0.283519
NR5A1	950	958	1.34e-05	ccaaggcca	0.283519
NR5A1	975	983	5.09e-05	tgtccttgg	0.283519
NR5A1	966	974	4.1e-05	tgtccttga	0.283519
NR5A1	975	983	5.09e-05	ccaaggaca	0.283519
NR5A1	966	974	4.1e-05	tcaaggaca	0.283519
ENO1	278	290	5.47e-05	gggcatgtgcccg	0.281791
ENO1	278	290	5.52e-05	cgggcacatgccc	0.281791
CTNNB1	1288	1299	9.17e-05	cagatcacagag	0.281632
PALB2	1033	1048	6.25e-05	atcttctcttcactac	0.269517
FOXM1	527	535	8.94e-06	atgactcag	0.265888
FOXM1	691	699	6.03e-05	ctgactcag	0.265888
FOXM1	528	534	6.51e-05	tgactca	0.265888
FOXM1	692	698	6.51e-05	tgactca	0.265888
FOXM1	1320	1335	3.67e-05	aggtctgagagacctg	0.265888
FOXM1	581	588	9.4e-05	aggaatgc	0.265888
FOXM1	564	571	5.75e-05	tggaatgt	0.265888
FOXM1	425	433	5.85e-05	tgaccacaa	0.265888
FOXM1	1896	1911	9.01e-05	cgccgcttagtggcgc	0.265888
FOXM1	668	676	9.24e-05	gaagagaaa	0.265888
ZNF217	1917	1938	7.73e-05	gtgcctggaaatccgctttcgc	0.263988
SMAD3	1384	1392	4.95e-06	cccagcagg	0.254641
SMAD3	527	535	4.03e-06	ctgagtcat	0.254641
SMAD3	1384	1392	4.95e-06	cccagcagg	0.254641
SMAD3	190	198	2.72e-05	gccagcagg	0.254641
SMAD3	593	601	2.27e-05	aacagcagg	0.254641
SMAD3	1381	1392	7.65e-06	caccctgctggg	0.254641
SMAD3	593	601	2.09e-05	cctgctgtt	0.254641
SMAD3	708	716	1.76e-05	catgctgtg	0.254641
SMAD3	1384	1392	7.67e-06	cctgctggg	0.254641
SMAD3	526	537	7e-06	cactgagtcatc	0.254641
SMAD3	190	198	3.54e-05	gccagcagg	0.254641
SMAD3	708	716	3.05e-05	cacagcatg	0.254641
SMAD3	593	601	2.49e-05	aacagcagg	0.254641
SMAD3	527	535	7.34e-06	atgactcag	0.254641
SMAD3	708	716	5.81e-05	cacagcatg	0.254641
SMAD3	1478	1486	4.99e-05	cccagcagc	0.254641
SMAD3	527	538	3e-05	gcactgagtcat	0.254641
SMAD3	524	535	2.8e-05	aggatgactcag	0.254641
SMAD3	691	702	1.98e-05	gctctgactcag	0.254641
SMAD3	593	604	2.51e-05	tcccctgctgtt	0.254641
SMAD3	705	716	4.17e-05	gctcatgctgtg	0.254641
SMAD3	1776	1784	1.54e-05	ctgtctgca	0.254641
SMAD3	689	700	2.98e-05	gcctgagtcaga	0.254641
SMAD3	1777	1785	1.54e-05	gcagacaga	0.254641
SMAD3	1400	1411	7.24e-05	gctcctgctcag	0.254641
SMAD3	688	699	6.12e-05	ggcctgagtcag	0.254641
SMAD3	691	699	3.43e-05	ctgactcag	0.254641
SMAD3	528	534	6.51e-05	tgactca	0.254641
SMAD3	692	698	6.51e-05	tgactca	0.254641
SMAD3	528	534	6.51e-05	tgactca	0.254641
SMAD3	692	698	6.51e-05	tgactca	0.254641
SMAD3	691	699	8.09e-05	ctgagtcag	0.254641
SMAD3	546	554	9.49e-05	gtagacaga	0.254641
SMAD3	1778	1784	5.35e-05	cagacag	0.254641
SMAD3	548	556	5.23e-05	tatctgtct	0.254641
SMAD3	1778	1784	5.35e-05	cagacag	0.254641
SMAD3	1391	1400	8.22e-05	ctggctggcc	0.254641
SMAD3	1391	1400	8.38e-05	ctggctggcc	0.254641
RUNX1	1428	1443	4.9e-07	ggggaggaagccgtgg	0.253698
RUNX1	1646	1657	6.75e-06	tgtcccctggga	0.253698
RUNX1	1648	1659	3.48e-05	tttcccagggga	0.253698
RUNX1	201	212	2.75e-05	ggcccctagggc	0.253698
RUNX1	487	498	1.88e-05	gctcctcaggga	0.253698
RUNX1	859	867	1.74e-05	gtgttgcaa	0.253698
RUNX1	856	864	1.74e-05	gtgttgcaa	0.253698
RUNX1	424	433	9.38e-06	tttgtggtca	0.253698
RUNX1	424	433	9.38e-06	tgaccacaaa	0.253698
RUNX1	1428	1439	1.22e-05	aggaagccgtgg	0.253698
RUNX1	1431	1442	1.35e-05	gggaggaagccg	0.253698
RUNX1	1431	1442	1.39e-05	gggaggaagccg	0.253698
RUNX1	359	370	7.78e-05	aaccctcaggga	0.253698
RUNX1	1431	1442	1.62e-05	gggaggaagccg	0.253698
RUNX1	1840	1848	4.37e-05	ctggggcaa	0.253698
RUNX1	1578	1589	2.16e-05	agccgccccatc	0.253698
RUNX1	1431	1442	2.03e-05	gggaggaagccg	0.253698
RUNX1	711	717	4.39e-05	ccacagc	0.253698
RUNX1	1414	1420	4.39e-05	ccacagc	0.253698
RUNX1	424	434	2.67e-05	ctgaccacaaa	0.253698
RUNX1	1430	1441	4.01e-05	ggaggaagccgt	0.253698
RUNX1	279	294	9.73e-05	ggatgggcatgtgccc	0.253698
RUNX1	1396	1411	5.38e-05	gccagctcctgctcag	0.253698
RUNX1	425	435	3.41e-05	gctgaccacaa	0.253698
RUNX1	528	534	6.51e-05	tgactca	0.253698
RUNX1	692	698	6.51e-05	tgactca	0.253698
RUNX1	1433	1441	3.5e-05	ggaggaagc	0.253698
RUNX1	423	434	4.28e-05	ctgaccacaaat	0.253698
RUNX1	1954	1965	8.51e-05	ggccggaggcgg	0.253698
RUNX1	1431	1442	4.1e-05	cggcttcctccc	0.253698
RUNX1	423	434	4.61e-05	ctgaccacaaat	0.253698
RUNX1	1699	1707	4.71e-05	gggaagagg	0.253698
RUNX1	1430	1441	5.08e-05	acggcttcctcc	0.253698
RUNX1	425	433	5.96e-05	tgaccacaa	0.253698
RUNX1	423	433	7.51e-05	atttgtggtca	0.253698
RUNX1	425	433	7.64e-05	tgaccacaa	0.253698
RUNX1	425	433	7.56e-05	tgaccacaa	0.253698
RUNX1	425	433	8.76e-05	tgaccacaa	0.253698
RUNX1	425	433	8.72e-05	tgaccacaa	0.253698
RUNX1	552	558	7.93e-05	agataag	0.253698
RUNX1	552	558	7.93e-05	agataag	0.253698
RUNX1	552	558	7.93e-05	agataag	0.253698
RUNX1	425	433	8.63e-05	tgaccacaa	0.253698
RUNX1	767	778	8.79e-05	gacaggcagggg	0.253698
RUNX1	712	718	9.74e-05	cccacag	0.253698
RUNX1	423	433	9.8e-05	atttgtggtca	0.253698
RUNX1	1237	1248	9.44e-05	ggcatcttccac	0.253698
CEBPB	856	866	1.26e-06	tgttgcaacac	0.253163
CEBPB	857	867	1.26e-06	tgttgcaacac	0.253163
CEBPB	859	867	8.94e-06	gtgttgcaa	0.253163
CEBPB	856	864	8.94e-06	gtgttgcaa	0.253163
CEBPB	691	699	3.52e-05	ctgactcag	0.253163
CEBPB	527	535	1.79e-05	atgactcag	0.253163
CEBPB	856	866	3.78e-05	tgttgcaacac	0.253163
CEBPB	857	867	3.78e-05	tgttgcaacac	0.253163
CEBPB	854	870	4.2e-05	aagtgttgcaacactat	0.253163
CEBPB	853	869	3.82e-05	tagtgttgcaacacttc	0.253163
CEBPB	1838	1848	9.18e-05	ccttgccccag	0.253163
CEBPB	1502	1512	7.46e-05	tgtttcacaag	0.253163
CEBPB	855	866	4.86e-05	tgttgcaacact	0.253163
CEBPB	857	868	4.86e-05	tgttgcaacact	0.253163
CEBPB	857	868	4.93e-05	tgttgcaacact	0.253163
CEBPB	855	866	4.93e-05	tgttgcaacact	0.253163
CEBPB	527	535	2.52e-05	ctgagtcat	0.253163
CEBPB	857	868	5.34e-05	agtgttgcaaca	0.253163
CEBPB	855	866	5.34e-05	agtgttgcaaca	0.253163
CEBPB	855	866	5.9e-05	tgttgcaacact	0.253163
CEBPB	857	868	5.9e-05	tgttgcaacact	0.253163
CEBPB	857	868	5.94e-05	tgttgcaacact	0.253163
CEBPB	855	866	5.94e-05	tgttgcaacact	0.253163
CEBPB	751	757	9.74e-05	ggggaag	0.253163
CEBPB	775	781	9.74e-05	ggggaag	0.253163
CEBPB	1434	1440	5.35e-05	gaggaag	0.253163
CEBPB	1503	1511	2.98e-05	gtttcacaa	0.253163
CEBPB	853	868	3.1e-05	agtgttgcaacacttc	0.253163
CEBPB	856	865	6.31e-05	gtgttgcaac	0.253163
CEBPB	858	867	6.31e-05	gtgttgcaac	0.253163
CEBPB	856	865	6.31e-05	gtgttgcaac	0.253163
CEBPB	858	867	6.31e-05	gtgttgcaac	0.253163
CEBPB	528	534	6.51e-05	tgactca	0.253163
CEBPB	692	698	6.51e-05	tgactca	0.253163
CEBPB	528	534	6.51e-05	tgactca	0.253163
CEBPB	692	698	6.51e-05	tgactca	0.253163
CEBPB	666	677	3.29e-05	cagaagagaaag	0.253163
CEBPB	855	870	6.81e-05	agtgttgcaacactat	0.253163
CEBPB	855	870	7.2e-05	atagtgttgcaacact	0.253163
CEBPB	853	868	4.75e-05	gaagtgttgcaacact	0.253163
CEBPB	857	870	7.3e-05	tgttgcaacactat	0.253163
CEBPB	853	866	4.03e-05	tgttgcaacacttc	0.253163
CEBPB	856	866	8e-05	tgttgcaacac	0.253163
CEBPB	857	867	8e-05	tgttgcaacac	0.253163
CEBPB	855	866	8.02e-05	agtgttgcaaca	0.253163
CEBPB	857	868	8.02e-05	agtgttgcaaca	0.253163
CEBPB	1836	1851	8.82e-05	gcccttgccccagagc	0.253163
CEBPB	853	868	5.8e-05	agtgttgcaacacttc	0.253163
CEBPB	858	866	8.96e-05	gttgcaaca	0.253163
CEBPB	857	865	8.96e-05	gttgcaaca	0.253163
CEBPB	857	868	9.13e-05	tgttgcaacact	0.253163
CEBPB	855	866	9.13e-05	tgttgcaacact	0.253163
CEBPB	857	868	9.36e-05	tgttgcaacact	0.253163
CEBPB	855	866	9.36e-05	tgttgcaacact	0.253163
CEBPB	425	433	6.44e-05	tgaccacaa	0.253163
CEBPB	853	866	6.21e-05	gaagtgttgcaaca	0.253163
CEBPB	853	868	8.51e-05	gaagtgttgcaacact	0.253163
CEBPB	853	868	9.21e-05	agtgttgcaacacttc	0.253163
MAF	689	699	1.04e-05	gcctgagtcag	0.252964
MAF	430	437	1.47e-05	ttgctgac	0.252964
MAF	430	437	1.47e-05	ttgctgac	0.252964
MAF	527	537	3.93e-05	cactgagtcat	0.252964
MAF	883	898	3.02e-05	gggagggaattggtct	0.252964
MAF	380	395	7.91e-05	agcaaaatcagcattc	0.252964
ELK3	1919	1930	4.22e-06	gcctggaaatcc	0.248235
ELK3	1919	1930	4.22e-06	gcctggaaatcc	0.248235
ELK3	1130	1141	1.6e-05	ccatggaagtgc	0.248235
ELK3	1130	1141	1.61e-05	ccatggaagtgc	0.248235
ELK3	734	745	5.54e-05	ctctggaaatcg	0.248235
ELK3	734	745	5.53e-05	ctctggaaatcg	0.248235
ELK3	464	479	2e-05	cagggtggggctggcc	0.248235
ELK3	1606	1621	7.02e-05	ggaggcatggagagcg	0.248235
ELK3	885	900	5.35e-05	gtgggagggaattggt	0.248235
SP3	465	484	9.89e-06	agggtggggctggccagggg	0.247608
SP3	460	479	5.42e-06	gcaacagggtggggctggcc	0.247608
SP3	940	959	9.62e-05	gggagaaggctggccttggc	0.247608
SP3	1524	1543	9.43e-05	ggccaggcgcagggctgagg	0.247608
SP3	1932	1951	9.38e-05	acgagggggcgctgcgaaag	0.247608
SP3	464	483	8.51e-05	cagggtggggctggccaggg	0.247608
SP3	1721	1740	5.9e-05	ggaaaggggccgtccgggga	0.247608
SP3	1519	1538	4.66e-05	ggcgcagggctgaggtggcc	0.247608
ZNF384	1722	1746	1.08e-06	ccccggacggcccctttccccgggc	0.246063
ZNF384	1428	1443	3.18e-06	ggggaggaagccgtgg	0.246063
ZNF384	1687	1711	2.47e-05	tcagcccctactcctcttcccgggc	0.246063
ZNF384	1945	1969	2.28e-05	ccctcgtagccgcctccggccgcag	0.246063
ZNF384	1424	1448	2.27e-05	gtaaccacggcttcctccccaggac	0.246063
ZNF384	1942	1966	4.27e-05	gccccctcgtagccgcctccggccg	0.246063
ZNF384	1007	1031	6.82e-05	tcctaggccactgcatctctgtccc	0.246063
ZNF384	1721	1745	8.84e-05	tccccggacggcccctttccccggg	0.246063
ZNF384	1940	1955	8.52e-05	ggctacgagggggcgc	0.246063
ZNF384	763	778	7.64e-05	cagggacaggcagggg	0.246063
ZNF384	472	487	6.67e-05	ggctggccaggggagg	0.246063
ZNF384	1797	1818	3.47e-05	tggtcacgaggggggacgcgac	0.246063
ZNF384	1935	1956	1.87e-05	cggctacgagggggcgctgcga	0.246063
STAT2	1732	1743	1.56e-06	cccctttccccg	0.241904
STAT2	1698	1709	1.38e-05	tcctcttcccgg	0.241904
STAT2	570	581	1.08e-05	tccctctccctg	0.241904
STAT2	1836	1847	7.13e-06	gcccttgcccca	0.241904
STAT2	1572	1583	3.26e-05	gcggctgcccca	0.241904
STAT2	493	504	3.23e-05	tcaccttccctg	0.241904
STAT2	314	325	3.55e-05	agggggtagagc	0.241904
STAT2	463	474	2.23e-05	acagggtggggc	0.241904
STAT2	890	901	6.74e-05	ggtgggagggaa	0.241904
STAT2	575	586	9.96e-05	agagggaggaat	0.241904
STAT2	1917	1930	6.61e-05	ggatttccaggcac	0.241904
STAT2	11	24	3.57e-05	ccaattctgagaag	0.241904
STAT2	495	510	4.75e-05	gggaaggtgaaagctg	0.241904
STAT2	497	508	8.31e-05	gctttcaccttc	0.241904
GLIS2	1177	1190	5.42e-05	ggccaaggggggcc	0.240323
PRKDC	463	478	2.15e-05	gccagccccaccctgt	0.240299
PRKDC	1377	1388	7.19e-05	gcagggtgggcc	0.240299
PRKDC	236	247	6.33e-05	caggggtgggaa	0.240299
PRKDC	463	474	4.83e-05	acagggtggggc	0.240299
PRKDC	943	958	8.2e-05	ccaaggccagccttct	0.240299
TFAP2C	1897	1912	4.02e-05	ggcgccactaagcggc	0.237758
TFAP2C	1939	1954	3.41e-05	agcgccccctcgtagc	0.237758
TFAP2C	1894	1909	2.15e-05	agcgccgcttagtggc	0.237758
TFAP2C	201	212	6.95e-05	ggcccctagggc	0.237758
TFAP2C	1103	1114	6.56e-05	caggcctagggc	0.237758
TFAP2C	489	500	5.9e-05	cttccctgagga	0.237758
TFAP2C	1956	1967	4.37e-05	gcggccggaggc	0.237758
TFAP2C	357	368	3.75e-05	cctccctgaggg	0.237758
TFAP2C	1940	1955	1.11e-05	ggctacgagggggcgc	0.237758
TFAP2C	1953	1964	9.74e-05	gccgcctccggc	0.237758
TFAP2C	202	213	7.37e-05	agccctaggggc	0.237758
TFAP2C	1955	1966	7.13e-05	cggccggaggcg	0.237758
TFAP2C	358	369	5.58e-05	ctccctgagggt	0.237758
TFAP2C	1102	1113	5.16e-05	aggcctagggct	0.237758
TFAP2C	359	370	4.22e-05	aaccctcaggga	0.237758
TFAP2C	203	214	9.9e-05	gagccctagggg	0.237758
TFAP2C	1103	1114	8.95e-05	caggcctagggc	0.237758
TFAP2C	489	500	7.64e-05	cttccctgagga	0.237758
TFAP2C	357	368	6.63e-05	cctccctgaggg	0.237758
TFAP2C	1230	1241	6.63e-05	atgcccatgggc	0.237758
TFAP2C	360	371	6.32e-05	caaccctcaggg	0.237758
TFAP2C	485	500	9.77e-05	cttccctgaggagcct	0.237758
TFAP2C	356	371	9.52e-05	caaccctcagggaggt	0.237758
TFAP2C	357	372	7.88e-05	cctccctgagggttga	0.237758
TFAP2C	1226	1241	7.74e-05	atgcccatgggccagg	0.237758
TFAP2C	1952	1967	2.87e-05	gcggccggaggcggct	0.237758
TFAP2C	360	368	2.33e-05	ccctgaggg	0.237758
TFAP2C	1952	1966	9.73e-05	agccgcctccggccg	0.237758
TFAP2C	356	370	9e-05	acctccctgagggtt	0.237758
TFAP2C	1101	1115	8.93e-05	tcaggcctagggctt	0.237758
TFAP2C	358	372	3.37e-05	tcaaccctcagggag	0.237758
TFAP2C	199	213	9.25e-05	atggcccctagggct	0.237758
TFAP2C	356	370	8.97e-05	acctccctgagggtt	0.237758
TFAP2C	1226	1240	5.66e-05	cctggcccatgggca	0.237758
TFAP2C	358	372	3.07e-05	tcaaccctcagggag	0.237758
TFAP2C	1614	1629	8.48e-05	gggcacagggaggcat	0.237758
TFAP2C	1139	1154	8.42e-05	cacctgcatggggcca	0.237758
TFAP2C	648	663	7e-05	caacagaggagggaga	0.237758
TFAP2C	360	368	2.33e-05	ccctgaggg	0.237758
TFAP2C	359	370	5.51e-05	tccctgagggtt	0.237758
TFAP2C	358	369	5.44e-05	accctcagggag	0.237758
TFAP2C	1226	1240	5.94e-05	cctggcccatgggca	0.237758
TFAP2C	356	370	4.69e-05	acctccctgagggtt	0.237758
TFAP2C	358	371	3.05e-05	caaccctcagggag	0.237758
TFAP2C	1734	1749	9.77e-05	acagcccggggaaagg	0.237758
TFAP2C	1953	1968	6.87e-05	gccgcctccggccgca	0.237758
TFAP2C	357	372	4.94e-05	cctccctgagggttga	0.237758
TFAP2C	1954	1967	6.65e-05	gcggccggaggcgg	0.237758
TFAP2C	1264	1272	7.35e-05	gcctgggga	0.237758
TFAP2C	528	534	6.51e-05	tgactca	0.237758
TFAP2C	692	698	6.51e-05	tgactca	0.237758
TFAP2C	528	534	6.51e-05	tgactca	0.237758
TFAP2C	692	698	6.51e-05	tgactca	0.237758
TFAP2C	528	534	6.51e-05	tgactca	0.237758
TFAP2C	692	698	6.51e-05	tgactca	0.237758
TFAP2C	1264	1272	7.35e-05	gcctgggga	0.237758
TFAP2C	357	372	4.88e-05	tcaaccctcagggagg	0.237758
TFAP2C	357	372	5.45e-05	tcaaccctcagggagg	0.237758
TFAP2C	1803	1814	5.81e-05	tcccccctcgtg	0.237758
RNF2	875	886	3.27e-06	agacatacagac	0.234529
RNF2	869	884	1.31e-05	atagggagacatacag	0.234529
RNF2	871	886	3.8e-05	agggagacatacagac	0.234529
RNF2	871	886	2.41e-05	agggagacatacagac	0.234529
RNF2	1711	1726	7.19e-05	cggggagcacaggcag	0.234529
GRHL2	691	699	2.69e-05	ctgagtcag	0.234297
GRHL2	527	535	1.87e-05	atgactcag	0.234297
GRHL2	527	535	6.11e-05	ctgagtcat	0.234297
GRHL2	691	699	5.21e-05	ctgactcag	0.234297
GRHL2	265	276	7.82e-05	atctggctttgc	0.234297
MRE11A	1801	1816	3.15e-05	gtcacgaggggggacg	0.233462
ZNF274	1355	1370	1.03e-05	ctcagccttgactgaa	0.230644
ZNF274	749	760	2.19e-05	aagcttccccac	0.230644
ZNF274	231	242	5.22e-05	agagcttcccac	0.230644
ZNF274	1159	1170	3.65e-05	agttccctcgtg	0.230644
ZNF274	1159	1170	4.37e-05	agttccctcgtg	0.230644
ZNF274	1355	1370	4.42e-05	ttcagtcaaggctgag	0.230644
ZNF274	1159	1170	6.51e-05	agttccctcgtg	0.230644
ZNF274	1034	1047	8.01e-05	tagtgaagagaaga	0.230644
ZNF274	1462	1473	8.24e-05	cattccggagtg	0.230644
TBL1XR1	691	699	2.36e-05	ctgactcag	0.226488
TBL1XR1	527	535	1.3e-05	atgactcag	0.226488
TBL1XR1	662	677	8.12e-05	gagacagaagagaaag	0.226488
TBL1XR1	132	147	4.9e-05	aaggagctactgaaag	0.226488
TBL1XR1	425	433	5.23e-05	tgaccacaa	0.226488
TBL1XR1	543	558	7.62e-05	cttatctgtctacctg	0.226488
TOP1	1022	1033	2.37e-06	cagggacagaga	0.22488
TOP1	831	842	1.2e-05	ctgggacaggga	0.22488
TOP1	763	774	8.7e-06	cagggacaggca	0.22488
TOP1	1894	1908	2.85e-05	ccactaagcggcgct	0.22488
TOP1	1939	1953	6.83e-05	ctacgagggggcgct	0.22488
RREB1	155	168	1.01e-05	ccccaaacagcacc	0.224767
RREB1	149	170	6.25e-05	accccaggtgctgtttggggtt	0.224767
RREB1	149	170	7.07e-05	accccaggtgctgtttggggtt	0.224767
RREB1	150	169	7.2e-05	accccaaacagcacctgggg	0.224767
RELA	764	779	4.87e-06	tcccctgcctgtccct	0.221205
RELA	1882	1897	1.81e-05	cgctgagacggcgctg	0.221205
RELA	1398	1413	1.22e-05	ccctgagcaggagctg	0.221205
RELA	1707	1727	2.78e-05	cgggctgcctgtgctccccgg	0.221205
RELA	1529	1549	1.87e-05	ccaccaggccaggcgcagggc	0.221205
RELA	527	535	1.14e-05	atgactcag	0.221205
RELA	1797	1812	6.17e-05	gtcgcgtcccccctcg	0.221205
RELA	470	485	4.16e-05	tcccctggccagcccc	0.221205
RELA	1610	1625	8.51e-05	ctccatgcctccctgt	0.221205
RELA	1394	1414	9.77e-05	cagccagctcctgctcagggc	0.221205
RELA	1522	1542	8.35e-05	cacctcagccctgcgcctggc	0.221205
RELA	691	699	3.02e-05	ctgactcag	0.221205
RELA	665	676	1.69e-05	acagaagagaaa	0.221205
RELA	527	535	1.7e-05	atgactcag	0.221205
RELA	691	699	3.43e-05	ctgactcag	0.221205
RELA	1927	1942	8.59e-05	cgctgcgaaagcggat	0.221205
RELA	527	535	2.03e-05	ctgagtcat	0.221205
RELA	691	699	4.32e-05	ctgagtcag	0.221205
RELA	1990	2001	6.52e-05	cgcgcccgcttc	0.221205
RELA	280	291	4.21e-05	tgggcatgtgcc	0.221205
RELA	666	676	2.7e-05	cagaagagaaa	0.221205
RELA	1384	1401	9.81e-05	cctgctgggccagccagc	0.221205
RELA	827	844	7.93e-05	gagtctgggacagggagc	0.221205
RELA	1696	1713	4.53e-05	cagcccgggaagaggagt	0.221205
RELA	195	206	6.97e-05	ggggccatcctg	0.221205
RELA	1724	1735	5.41e-05	ggggccgtccgg	0.221205
RELA	1696	1711	3.23e-05	actcctcttcccgggc	0.221205
RELA	665	676	3.1e-05	tttctcttctgt	0.221205
RELA	195	206	7.3e-05	ggggccatcctg	0.221205
RELA	1724	1735	5.71e-05	ggggccgtccgg	0.221205
RELA	665	676	3.21e-05	acagaagagaaa	0.221205
RELA	528	534	6.51e-05	tgactca	0.221205
RELA	692	698	6.51e-05	tgactca	0.221205
RELA	528	534	6.51e-05	tgactca	0.221205
RELA	692	698	6.51e-05	tgactca	0.221205
RELA	528	534	6.51e-05	tgactca	0.221205
RELA	692	698	6.51e-05	tgactca	0.221205
RELA	528	534	6.51e-05	tgactca	0.221205
RELA	692	698	6.51e-05	tgactca	0.221205
RELA	528	534	6.51e-05	tgactca	0.221205
RELA	692	698	6.51e-05	tgactca	0.221205
RELA	528	534	6.51e-05	tgactca	0.221205
RELA	692	698	6.51e-05	tgactca	0.221205
RELA	568	583	7.21e-05	cctccctctccctgga	0.221205
RELA	1919	1934	4.19e-05	aagcggatttccaggc	0.221205
RELA	665	676	3.93e-05	acagaagagaaa	0.221205
RELA	1722	1737	9.85e-05	aaggggccgtccgggg	0.221205
RELA	280	291	5.32e-05	ggcacatgccca	0.221205
RELA	417	425	4.37e-05	aatccattc	0.221205
RELA	277	292	5.58e-05	atgggcatgtgcccgg	0.221205
RELA	1398	1413	6.49e-05	cagctcctgctcaggg	0.221205
RELA	1922	1933	4.74e-05	agcggatttcca	0.221205
RELA	1922	1933	5.23e-05	agcggatttcca	0.221205
RELA	1920	1934	5.14e-05	cctggaaatccgctt	0.221205
RELA	1922	1933	5.37e-05	agcggatttcca	0.221205
RELA	666	677	5.25e-05	ctttctcttctg	0.221205
RELA	280	291	7.28e-05	tgggcatgtgcc	0.221205
RELA	1648	1667	6.19e-05	tcccctgggaaaacctgggt	0.221205
RELA	1917	1932	6.32e-05	gcggatttccaggcac	0.221205
RELA	1884	1897	8.61e-05	cgctgagacggcgc	0.221205
RELA	215	226	8.59e-05	ctggggctgctc	0.221205
RELA	1922	1933	7.67e-05	agcggatttcca	0.221205
RELA	415	423	7.01e-05	tccattccc	0.221205
RELA	1922	1933	8.56e-05	agcggatttcca	0.221205
RELA	1922	1933	8.39e-05	tggaaatccgct	0.221205
RELA	1503	1511	8.83e-05	gtttcacaa	0.221205
RELA	1922	1933	9.69e-05	agcggatttcca	0.221205
RELA	1433	1441	9.58e-05	ggaggaagc	0.221205
HSF1	1708	1723	9.38e-05	ggagcacaggcagccc	0.218755
HSF1	1874	1889	8.99e-05	tcaggaggcagcgccg	0.218755
HSF1	1929	1944	7.98e-05	ggcgctgcgaaagcgg	0.218755
HSF1	1935	1950	5.24e-05	cgagggggcgctgcga	0.218755
HSF1	1884	1899	4.27e-05	ggcgctgagacggcgc	0.218755
HSF1	1428	1443	3.46e-05	ggggaggaagccgtgg	0.218755
HSF1	561	574	1.05e-05	ccctggaatgttct	0.218755
HSF1	561	574	1.37e-05	ccctggaatgttct	0.218755
HSF1	558	575	1.93e-05	ggaagaacattccaggga	0.218755
HSF1	561	575	1.83e-05	tccctggaatgttct	0.218755
HSF1	559	574	2.26e-05	ccctggaatgttcttc	0.218755
HSF1	561	570	4.94e-05	agaacattcc	0.218755
HSF1	561	570	2.48e-05	ggaatgttct	0.218755
HSF1	561	574	3.21e-05	agaacattccaggg	0.218755
HSF1	561	574	3.21e-05	ccctggaatgttct	0.218755
HSF1	561	574	3.83e-05	agaacattccaggg	0.218755
HSF1	1375	1395	3.91e-05	tggcccagcagggtgggccaa	0.218755
HSF1	561	574	4.92e-05	agaacattccaggg	0.218755
HSF1	1381	1402	8.48e-05	agctggctggcccagcagggtg	0.218755
HSF1	559	575	9.96e-05	gaagaacattccaggga	0.218755
KLF6	1688	1695	6.24e-05	aggggctg	0.216253
KLF6	1688	1695	6.24e-05	aggggctg	0.216253
HMGA1	83	89	9.66e-05	gtatttt	0.210838
HMGA1	83	89	9.66e-05	aaaatac	0.210838
NFYA	464	475	4.68e-05	agccccaccctg	0.210627
NFYA	235	246	4.39e-05	cttcccacccct	0.210627
NFYA	1557	1568	3.77e-05	gtcaccgcccca	0.210627
NFYA	1377	1388	6.36e-05	gcagggtgggcc	0.210627
NFYA	463	474	5.48e-05	acagggtggggc	0.210627
NFYA	236	247	4.69e-05	caggggtgggaa	0.210627
NFYA	1557	1568	6.43e-05	tggggcggtgac	0.210627
NFYA	235	246	5.3e-05	aggggtgggaag	0.210627
NFYA	1377	1388	9.73e-05	gcagggtgggcc	0.210627
NFYA	463	474	8.31e-05	acagggtggggc	0.210627
NFYA	236	247	4.41e-05	caggggtgggaa	0.210627
NFYA	235	246	7.79e-05	cttcccacccct	0.210627
NFYA	464	475	5.01e-05	agccccaccctg	0.210627
NFYA	463	474	9.04e-05	acagggtggggc	0.210627
NFYA	236	247	7.87e-05	caggggtgggaa	0.210627
NFYA	658	669	6.21e-05	gggagagacaga	0.210627
NFYA	281	294	8.3e-05	ggatgggcatgtgc	0.210627
CTF1	1169	1182	6.3e-05	tggtatttggccaa	0.210393
NKX3-1	1365	1376	4.32e-05	aagcacttcagt	0.209811
NKX3-1	1368	1376	5.08e-05	aagcacttc	0.209811
STAG1	1935	1956	3e-06	tcgcagcgccccctcgtagccg	0.207665
STAG1	1939	1954	8.1e-06	agcgccccctcgtagc	0.207665
STAG1	1894	1909	7.34e-06	agcgccgcttagtggc	0.207665
STAG1	1938	1953	4.23e-06	cagcgccccctcgtag	0.207665
STAG1	1894	1909	9.87e-06	agcgccgcttagtggc	0.207665
STAG1	1939	1954	8.98e-06	agcgccccctcgtagc	0.207665
STAG1	1930	1954	5.16e-06	cgctttcgcagcgccccctcgtagc	0.207665
STAG1	1938	1953	6.31e-06	ctacgagggggcgctg	0.207665
STAG1	1939	1954	6.72e-06	gctacgagggggcgct	0.207665
STAG1	1938	1953	6.36e-06	ctacgagggggcgctg	0.207665
STAG1	1894	1909	1.45e-05	gccactaagcggcgct	0.207665
STAG1	1893	1908	1.53e-05	cagcgccgcttagtgg	0.207665
STAG1	1897	1912	2.36e-05	ggcgccactaagcggc	0.207665
STAG1	1897	1912	2.42e-05	ggcgccactaagcggc	0.207665
STAG1	1938	1953	7.71e-06	ctacgagggggcgctg	0.207665
STAG1	1895	1916	3.46e-05	gcctggcgccactaagcggcgc	0.207665
STAG1	1797	1818	3.2e-05	gtcgcgtcccccctcgtgacca	0.207665
STAG1	1890	1911	2.2e-05	tctcagcgccgcttagtggcgc	0.207665
STAG1	1938	1953	8.41e-06	cagcgccccctcgtag	0.207665
STAG1	1888	1909	1.95e-05	gccactaagcggcgctgagacg	0.207665
STAG1	1933	1954	1.13e-05	gctacgagggggcgctgcgaaa	0.207665
STAG1	1885	1909	1.91e-05	cgccgtctcagcgccgcttagtggc	0.207665
STAG1	1894	1909	2.11e-05	gccactaagcggcgct	0.207665
STAG1	1939	1954	1.83e-05	gctacgagggggcgct	0.207665
STAG1	1376	1391	2.03e-05	ccagcagggtgggcca	0.207665
STAG1	1893	1908	2.2e-05	cagcgccgcttagtgg	0.207665
STAG1	1893	1908	3.28e-05	ccactaagcggcgctg	0.207665
STAG1	1801	1816	4.68e-05	cgtcccccctcgtgac	0.207665
STAG1	1891	1909	2.23e-05	ctcagcgccgcttagtggc	0.207665
STAG1	1936	1954	1.28e-05	cgcagcgccccctcgtagc	0.207665
STAG1	1893	1908	2.3e-05	ccactaagcggcgctg	0.207665
STAG1	1376	1391	3.69e-05	ccagcagggtgggcca	0.207665
STAG1	1898	1913	3.64e-05	ccgcttagtggcgcca	0.207665
STAG1	1893	1908	1.65e-05	ccactaagcggcgctg	0.207665
STAG1	1798	1816	5.13e-05	tcgcgtcccccctcgtgac	0.207665
STAG1	1897	1915	4.56e-05	cctggcgccactaagcggc	0.207665
STAG1	1795	1816	6.03e-05	gtcacgaggggggacgcgacct	0.207665
STAG1	1897	1918	5.61e-05	gccgcttagtggcgccaggcgt	0.207665
STAG1	1938	1953	1.5e-05	ctacgagggggcgctg	0.207665
STAG1	1897	1914	2.95e-05	ctggcgccactaagcggc	0.207665
STAG1	1892	1909	2.25e-05	tcagcgccgcttagtggc	0.207665
STAG1	1801	1816	6.11e-05	cgtcccccctcgtgac	0.207665
STAG1	1377	1392	9.83e-05	cccagcagggtgggcc	0.207665
STAG1	1897	1912	9.31e-05	gccgcttagtggcgcc	0.207665
STAG1	1801	1816	7.38e-05	gtcacgaggggggacg	0.207665
STAG1	1898	1913	5.31e-05	tggcgccactaagcgg	0.207665
STAG1	1792	1816	7.44e-05	acgaggtcgcgtcccccctcgtgac	0.207665
STAG1	1897	1921	5.71e-05	ggcacgcctggcgccactaagcggc	0.207665
STAG1	1376	1391	3.45e-05	tggcccaccctgctgg	0.207665
STAG1	1938	1953	1.97e-05	cagcgccccctcgtag	0.207665
STAG1	1873	1897	9.65e-05	cgctgagacggcgctgcctcctgac	0.207665
STAG1	1898	1913	5.88e-05	ccgcttagtggcgcca	0.207665
STAG1	1376	1391	5.28e-05	ccagcagggtgggcca	0.207665
STAG1	1893	1908	2.77e-05	ccactaagcggcgctg	0.207665
STAG1	1937	1954	7.94e-05	gcagcgccccctcgtagc	0.207665
STAG1	1799	1816	7.84e-05	cgcgtcccccctcgtgac	0.207665
STAG1	1897	1912	6.34e-05	gccgcttagtggcgcc	0.207665
STAG1	1938	1953	2.01e-05	cagcgccccctcgtag	0.207665
STAG1	1932	1953	4.5e-05	ctttcgcagcgccccctcgtag	0.207665
STAG1	1794	1815	3.35e-05	gaggtcgcgtcccccctcgtga	0.207665
STAG1	1376	1391	4.22e-05	ccagcagggtgggcca	0.207665
STAG1	1615	1630	4.74e-05	tgggcacagggaggca	0.207665
STAG1	1803	1818	4.74e-05	tggtcacgagggggga	0.207665
STAG1	1898	1913	6.89e-05	tggcgccactaagcgg	0.207665
STAG1	1893	1908	6.66e-05	cagcgccgcttagtgg	0.207665
STAG1	1800	1815	9.55e-05	tcacgaggggggacgc	0.207665
STAG1	1743	1764	7.9e-05	gggctgtgttcacatcggctgg	0.207665
STAG1	1802	1814	2.63e-05	cacgaggggggac	0.207665
STAG1	1893	1908	9.07e-05	ccactaagcggcgctg	0.207665
STAG1	1376	1391	8.89e-05	tggcccaccctgctgg	0.207665
STAG1	1893	1908	6.44e-05	cagcgccgcttagtgg	0.207665
STAG1	1898	1913	9.81e-05	ccgcttagtggcgcca	0.207665
STAG1	1376	1391	8.85e-05	ccagcagggtgggcca	0.207665
STAG1	1803	1814	7.58e-05	cacgagggggga	0.207665
E2F3	1901	1917	1.48e-05	cgcctggcgccactaag	0.206993
E2F3	890	904	6.88e-05	ttccctcccacctaa	0.206993
E2F3	568	582	6.46e-05	ctccctctccctgga	0.206993
E2F3	648	662	5.47e-05	ctccctcctctgttg	0.206993
E2F3	1902	1918	4.56e-05	ttagtggcgccaggcgt	0.206993
HIVEP2	1481	1494	3.29e-05	gctggggtaaccag	0.202175
HIVEP2	1481	1494	3.36e-05	gctggggtaaccag	0.202175
GLI2	236	247	9.16e-05	caggggtgggaa	0.202125
GLI2	463	474	8.17e-05	acagggtggggc	0.202125
OGT	280	295	6.48e-05	ggcacatgcccatccg	0.201032
OGT	1399	1414	5.7e-05	agctcctgctcagggc	0.201032
OGT	281	290	9.45e-05	gggcatgtgc	0.201032
BHLHE40	572	586	1.32e-05	attcctccctctccc	0.199722
BHLHE40	460	474	1.09e-05	gccccaccctgttgc	0.199722
BHLHE40	236	250	4.07e-05	ttcccacccctgacc	0.199722
BHLHE40	1693	1707	5.91e-05	cctactcctcttccc	0.199722
BHLHE40	465	476	4.01e-05	cagccccaccct	0.199722
BHLHE40	653	664	3.39e-05	ctctccctcctc	0.199722
BHLHE40	1432	1443	7.74e-05	ggcttcctcccc	0.199722
BHLHE40	653	664	6.3e-05	ctctccctcctc	0.199722
BHLHE40	1580	1591	5.84e-05	ccgccccatccc	0.199722
BHLHE40	465	476	2.35e-05	cagccccaccct	0.199722
BHLHE40	1580	1591	9.93e-05	ccgccccatccc	0.199722
BHLHE40	1432	1443	8.13e-05	ggcttcctcccc	0.199722
BHLHE40	280	290	7.5e-05	ggcacatgccc	0.199722
BHLHE40	281	289	8.83e-05	ggcatgtgc	0.199722
TEAD3	1079	1093	8.94e-05	tattgcagatatttg	0.199702
TEAD3	1079	1093	8.99e-05	caaatatctgcaata	0.199702
BACH1	524	537	1.39e-05	cactgagtcatcct	0.194083
BACH1	524	537	1.41e-05	aggatgactcagtg	0.194083
BACH1	689	700	3.38e-05	tctgactcaggc	0.194083
BACH1	526	537	2.36e-05	gatgactcagtg	0.194083
BACH1	689	699	2.18e-05	gcctgagtcag	0.194083
BACH1	527	542	2.21e-05	atgactcagtgcttat	0.194083
BACH1	690	701	9.19e-05	cctgagtcagag	0.194083
BACH1	525	536	8.48e-05	actgagtcatcc	0.194083
BACH1	684	699	7.02e-05	ctgactcaggccctga	0.194083
BACH1	527	537	9.22e-05	cactgagtcat	0.194083
KDM1A	550	560	3.04e-07	tccttatctgt	0.192672
KDM1A	550	560	3.04e-07	tccttatctgt	0.192672
KDM1A	652	673	5.46e-06	agaggagggagagacagaagag	0.192672
KDM1A	1706	1727	1.93e-05	ccggggagcacaggcagcccgg	0.192672
KDM1A	658	679	6.02e-05	gggagagacagaagagaaagag	0.192672
KDM1A	759	780	5.76e-05	tttacagggacaggcaggggaa	0.192672
KDM1A	1980	2001	9.97e-05	cctggacagagaagcgggcgcg	0.192672
KDM1A	536	546	6.25e-05	tgcttatcagg	0.192672
KDM1A	536	546	8.09e-05	tgcttatcagg	0.192672
RB1	235	246	1.72e-05	cttcccacccct	0.19154
RB1	652	663	6.76e-05	tctccctcctct	0.19154
RB1	889	900	5.59e-05	attccctcccac	0.19154
RB1	236	247	8.62e-05	caggggtgggaa	0.19154
RB1	463	474	5.88e-05	acagggtggggc	0.19154
RB1	890	901	4.99e-05	ggtgggagggaa	0.19154
RB1	888	903	8.55e-05	taggtgggagggaatt	0.19154
RB1	649	664	4.45e-05	aacagaggagggagag	0.19154
RB1	236	247	5.61e-05	caggggtgggaa	0.19154
RB1	888	902	7.6e-05	aattccctcccacct	0.19154
NR1D1	244	257	6.64e-05	cctgacctgcagtc	0.189926
NR1D1	244	257	6.86e-05	gactgcaggtcagg	0.189926
SALL4	593	603	1.31e-06	aacagcagggg	0.188716
SALL4	706	716	4.17e-06	cacagcatgag	0.188716
SALL4	1382	1392	9.03e-06	cccagcagggt	0.188716
SALL4	624	635	5.44e-06	gccaaaggaatg	0.188716
SALL4	190	200	4.53e-05	gccagcaggat	0.188716
SALL4	576	587	9.89e-05	gagggaggaatg	0.188716
CCNT2	552	558	7.93e-05	agataag	0.187454
TBX20	1114	1129	9.56e-05	ctgcaacctcacactc	0.185649
TEAD1	563	574	9.61e-06	aacattccaggg	0.185495
TEAD1	578	589	2.04e-05	agcattcctccc	0.185495
TEAD1	580	588	1.14e-05	gaggaatgc	0.185495
TEAD1	564	572	2.6e-05	ctggaatgt	0.185495
PAX9	1351	1367	8.31e-05	ggcgctcagccttgact	0.185211
NF1	1167	1184	8.08e-05	ccttggccaaataccacg	0.184955
NF1	396	413	4.97e-05	ccttggcaaggaataaag	0.184955
NF1	396	412	6.29e-05	tttattccttgccaagg	0.184955
IRF6	1678	1694	6.68e-05	ggggctgaaaccaaagg	0.184927
IRF6	1683	1692	8.53e-05	ggctgaaacc	0.184927
ZNF92	1605	1629	5.15e-08	ccgctctccatgcctccctgtgccc	0.184025
ZNF92	1941	1965	2.96e-06	cgccccctcgtagccgcctccggcc	0.184025
ZNF92	1707	1731	2.4e-05	cgggctgcctgtgctccccggacgg	0.184025
ZNF92	1710	1734	1.79e-05	gggccgtccggggagcacaggcagc	0.184025
ZNF92	1567	1591	3.14e-05	caacctggggcagccgccccatccc	0.184025
ZNF92	1830	1854	5.06e-05	aaagcggcccttgccccagagcccc	0.184025
ZNF92	1942	1966	6e-05	gccccctcgtagccgcctccggccg	0.184025
ZNF92	1186	1210	9.51e-05	gggccctgtgtgatgccctagcgcg	0.184025
ZNF92	1908	1932	9.12e-05	gcgccaggcgtgcctggaaatccgc	0.184025
ZNF92	1878	1902	8.02e-05	gaggcagcgccgtctcagcgccgct	0.184025
ZNF92	12	27	8.93e-05	caattctgagaagaat	0.184025
ZNF92	486	501	5.45e-05	ggctcctcagggaagg	0.184025
ZNF250	877	898	4.09e-06	gggagggaattggtctgtatgt	0.180178
CREB1	1601	1625	7.84e-07	acagggaggcatggagagcggcagc	0.180064
CREB1	1895	1913	9.4e-07	gcgccgcttagtggcgcca	0.180064
CREB1	658	669	1.58e-06	gggagagacaga	0.180064
CREB1	1017	1032	3.6e-06	agggacagagatgcag	0.180064
CREB1	653	668	1.94e-06	gaggagggagagacag	0.180064
CREB1	657	672	9.82e-06	agggagagacagaaga	0.180064
CREB1	1608	1623	9.64e-06	agggaggcatggagag	0.180064
CREB1	571	586	7.61e-06	agggagagggaggaat	0.180064
CREB1	656	667	6.15e-06	gagggagagaca	0.180064
CREB1	572	583	5.52e-06	gggagagggagg	0.180064
CREB1	1599	1623	5.69e-06	agggaggcatggagagcggcagcaa	0.180064
CREB1	654	678	2.58e-06	tctttctcttctgtctctccctcct	0.180064
CREB1	1603	1627	1.28e-05	gcacagggaggcatggagagcggca	0.180064
CREB1	654	665	1.51e-05	aggagggagaga	0.180064
CREB1	655	670	2.62e-05	ggagggagagacagaa	0.180064
CREB1	742	757	4.16e-05	agagacagtggggaag	0.180064
CREB1	871	886	3.91e-05	agggagacatacagac	0.180064
CREB1	1609	1633	4.27e-05	agctgggcacagggaggcatggaga	0.180064
CREB1	1605	1629	3.97e-05	gggcacagggaggcatggagagcgg	0.180064
CREB1	656	680	2e-05	gctctttctcttctgtctctccctc	0.180064
CREB1	652	676	1.65e-05	tttctcttctgtctctccctcctct	0.180064
CREB1	128	152	2.77e-05	cactctttcagtagctccttcaccc	0.180064
CREB1	544	559	8.16e-05	aggtagacagataagg	0.180064
CREB1	766	781	8.16e-05	ggacaggcaggggaag	0.180064
CREB1	762	777	9.61e-05	acagggacaggcaggg	0.180064
CREB1	1304	1319	9.06e-06	ggagcaggatgtacat	0.180064
CREB1	756	780	8.88e-05	agctttacagggacaggcaggggaa	0.180064
CREB1	1022	1033	9.47e-05	cagggacagaga	0.180064
CREB1	660	671	8.93e-05	gagagacagaag	0.180064
CREB1	574	585	8.23e-05	gagagggaggaa	0.180064
CREB1	817	841	6.83e-05	ccctgtcccagactcaccttccata	0.180064
CREB1	1608	1632	8.28e-05	ctctccatgcctccctgtgcccagc	0.180064
CREB1	527	538	1.69e-05	atgactcagtgc	0.180064
CREB1	669	680	3.57e-05	gctctttctctt	0.180064
CREB1	1557	1568	6.77e-05	tggggcggtgac	0.180064
SETDB1	231	242	1.63e-05	agagcttcccac	0.179753
SETDB1	1652	1663	9.74e-06	aggttttcccag	0.179753
SETDB1	1125	1140	1.06e-05	tgcaggcacttccatg	0.179753
SETDB1	1773	1788	1.85e-05	agatctgtctgcaagg	0.179753
SETDB1	342	365	1.97e-05	gcatgtttagggtcacctccctga	0.179753
SETDB1	889	900	6.38e-05	attccctcccac	0.179753
SETDB1	451	468	9.29e-05	ccctgttgcaggcagaat	0.179753
SETDB1	1474	1491	6.82e-05	ccttgctgctggggtaac	0.179753
SETDB1	1957	1974	3.22e-05	cctttctgcggccggagg	0.179753
SETDB1	655	676	8.17e-05	ggagggagagacagaagagaaa	0.179753
SETDB1	560	581	6.31e-05	aagaacattccagggagaggga	0.179753
SETDB1	224	244	5e-05	gggtgggaagctcttatagag	0.179753
SETDB1	1328	1339	4.45e-05	tcagacctgagt	0.179753
SETDB1	82	100	4.71e-05	aaaaatacttctgagacag	0.179753
SETDB1	886	901	5.28e-05	ccaattccctcccacc	0.179753
SETDB1	934	949	6.08e-05	tttcctgggagaaggc	0.179753
SETDB1	62	77	6.55e-05	cttacccagtcaatcc	0.179753
SETDB1	1260	1275	7.41e-05	gaatccccaggctaag	0.179753
SETDB1	45	56	8.44e-05	ttccacagggag	0.179753
TP63	1641	1651	3.18e-06	ggacttgtccc	0.177445
TP63	1641	1651	3.18e-06	ggacttgtccc	0.177445
TP63	1392	1411	3.99e-06	gccagccagctcctgctcag	0.177445
TP63	677	696	5.49e-06	actcaggccctgacaagctc	0.177445
TP63	679	694	8.19e-06	tcaggccctgacaagc	0.177445
TP63	1392	1407	1.7e-05	gcaggagctggctggc	0.177445
TP63	1640	1650	3.41e-05	ggacaagtccc	0.177445
TP63	1640	1650	3.41e-05	ggacaagtccc	0.177445
TP63	1390	1409	3.58e-05	gagcaggagctggctggccc	0.177445
TP63	280	290	7.55e-05	gggcatgtgcc	0.177445
TP63	617	627	6.02e-05	tggcatgtcta	0.177445
TP63	280	290	7.62e-05	gggcatgtgcc	0.177445
TP63	617	627	6.02e-05	tggcatgtcta	0.177445
TP63	1392	1407	4.26e-05	gccagccagctcctgc	0.177445
TP63	679	694	2.57e-05	gcttgtcagggcctga	0.177445
TP63	461	480	6.37e-05	tggccagccccaccctgttg	0.177445
TP63	679	698	8.34e-05	gcttgtcagggcctgagtca	0.177445
TP63	1394	1407	7.34e-05	cagccagctcctgc	0.177445
TP63	681	693	8.71e-05	caggccctgacaa	0.177445
LMNB1	33	48	1.47e-05	ggcccccttaggctcc	0.17632
LMNB1	1519	1534	3.18e-05	ggccacctcagccctg	0.17632
LMNB1	655	670	6.06e-05	ttctgtctctccctcc	0.17632
BCL6	560	575	2.21e-06	aagaacattccaggga	0.175475
BCL6	560	575	2.29e-06	tccctggaatgttctt	0.175475
BCL6	568	583	2.34e-05	cctccctctccctgga	0.175475
BCL6	1696	1711	2.05e-05	actcctcttcccgggc	0.175475
BCL6	1649	1657	1.44e-05	cccctggga	0.175475
BCL6	203	211	5.3e-05	ccctagggg	0.175475
BCL6	310	318	4.56e-05	cccctgaga	0.175475
BCL6	1843	1851	9.12e-05	ccccagagc	0.175475
BCL6	212	220	8.34e-05	ctcctgggg	0.175475
BCL6	653	661	4.59e-05	gaggaggga	0.175475
BCL6	1435	1443	2.47e-05	ggggaggaa	0.175475
BCL6	1918	1929	2.35e-05	gatttccaggca	0.175475
BCL6	1978	1988	2.78e-05	tccctggacag	0.175475
BCL6	1917	1929	2.83e-05	gtgcctggaaatc	0.175475
BCL6	58	73	2.94e-05	tgactgggtaagcttt	0.175475
BCL6	1918	1929	3.59e-05	gatttccaggca	0.175475
BCL6	152	158	8.78e-05	cacctgg	0.175475
BCL6	1918	1929	7.66e-05	gatttccaggca	0.175475
BCL6	1978	1989	5.32e-05	tctgtccaggga	0.175475
BCL6	1148	1154	4.39e-05	cacctgc	0.175475
BCL6	1978	1989	8.87e-05	tccctggacaga	0.175475
BCL6	1918	1929	4.89e-05	tgcctggaaatc	0.175475
BCL6	1977	1989	9.39e-05	ttccctggacaga	0.175475
BCL6	1714	1735	5.96e-05	ggggccgtccggggagcacagg	0.175475
BCL6	1918	1929	6.82e-05	gatttccaggca	0.175475
BCL6	1696	1707	7.73e-05	gggaagaggagt	0.175475
TFE3	1808	1817	7.35e-05	ggtcacgagg	0.175289
TFE3	1808	1817	7.35e-05	ggtcacgagg	0.175289
CTBP2	571	586	1.09e-06	agggagagggaggaat	0.174565
CTBP2	236	251	5.74e-05	aggtcaggggtgggaa	0.174565
CTBP2	1691	1706	4.13e-05	ggaagaggagtagggg	0.174565
CTBP2	764	779	9.69e-05	agggacaggcagggga	0.174565
CBFB	1431	1442	5.08e-06	cggcttcctccc	0.17436
CBFB	1954	1965	4.4e-06	ccgcctccggcc	0.17436
CBFB	424	434	2.32e-06	tttgtggtcag	0.17436
CBFB	424	434	2.32e-06	tttgtggtcag	0.17436
CBFB	1868	1892	4.57e-06	cggcagtcaggaggcagcgccgtct	0.17436
CBFB	1932	1956	1.22e-05	cggctacgagggggcgctgcgaaag	0.17436
CBFB	1794	1818	1.95e-05	tggtcacgaggggggacgcgacctc	0.17436
CBFB	1875	1896	8.25e-06	gctgagacggcgctgcctcctg	0.17436
CBFB	1849	1873	6.98e-05	ctgccggttggaggctacaggggct	0.17436
CBFB	1304	1318	2.88e-05	tgtacatcctgctcc	0.17436
CBFB	1698	1712	2.84e-05	tcctcttcccgggct	0.17436
CBFB	1871	1895	9.64e-05	cagtcaggaggcagcgccgtctcag	0.17436
CBFB	1552	1573	5.37e-05	caggttggggcggtgacccatg	0.17436
CBFB	1571	1592	4.61e-05	tgggatggggcggctgccccag	0.17436
CBFB	423	434	2.2e-05	ctgaccacaaat	0.17436
CBFB	1418	1433	9.02e-05	ccgtggttacagggct	0.17436
CBFB	425	433	9.91e-05	tgaccacaa	0.17436
CDK7	1570	1590	4.64e-06	cctggggcagccgccccatcc	0.171599
CDK7	1947	1967	2.99e-06	ctcgtagccgcctccggccgc	0.171599
CDK7	1956	1976	1.4e-05	cgcctttctgcggccggaggc	0.171599
CDK7	1710	1730	9.45e-05	gctgcctgtgctccccggacg	0.171599
CDK7	464	484	9.34e-05	cccctggccagccccaccctg	0.171599
CDK7	1378	1398	8.8e-05	gcccaccctgctgggccagcc	0.171599
CDK7	1511	1531	7.95e-05	caggagtcggccacctcagcc	0.171599
CDK7	1953	1973	7.58e-05	gccgcctccggccgcagaaag	0.171599
CDK7	1589	1609	7.09e-05	cccaacgcagttgctgccgct	0.171599
CDK7	1944	1964	4.83e-05	cccctcgtagccgcctccggc	0.171599
CDK7	1729	1744	1.08e-05	cggcccctttccccgg	0.171599
CDK7	467	482	6.02e-05	cctggccagccccacc	0.171599
CDK7	1571	1586	5.55e-05	ctggggcagccgcccc	0.171599
CDK7	1954	1969	5.02e-05	ccgcctccggccgcag	0.171599
TEAD4	564	575	9.89e-07	tccctggaatgt	0.170693
TEAD4	564	575	1.16e-06	acattccaggga	0.170693
TEAD4	563	574	2.92e-06	aacattccaggg	0.170693
TEAD4	564	572	4.03e-06	acattccag	0.170693
TEAD4	564	573	4.8e-06	cctggaatgt	0.170693
TEAD4	580	588	7.34e-06	gaggaatgc	0.170693
TEAD4	551	559	8.94e-06	cagataagg	0.170693
TEAD4	577	588	1.91e-05	gcattcctccct	0.170693
TEAD4	424	432	1.3e-05	gaccacaaa	0.170693
TEAD4	562	578	1.42e-05	gaacattccagggagag	0.170693
TEAD4	1390	1405	4.02e-05	gggccagccagctcct	0.170693
TEAD4	833	848	3e-05	gggacagggagcccag	0.170693
TEAD4	691	699	3.43e-05	ctgagtcag	0.170693
TEAD4	527	535	2.1e-05	ctgagtcat	0.170693
TEAD4	580	588	3.5e-05	gaggaatgc	0.170693
TEAD4	564	572	2.68e-05	ctggaatgt	0.170693
TEAD4	579	588	3.74e-05	ggaggaatgc	0.170693
TEAD4	1450	1458	3.75e-05	gaattcctg	0.170693
TEAD4	390	398	8.33e-05	agggaatgc	0.170693
TEAD4	564	572	7.51e-05	ctggaatgt	0.170693
TEAD4	1450	1458	5.62e-05	caggaattc	0.170693
TEAD4	1449	1458	6.64e-05	tcaggaattc	0.170693
TEAD4	574	590	4.55e-05	tagcattcctccctctc	0.170693
TEAD4	1080	1099	2.28e-05	aaatatctgcaatacctcgg	0.170693
TEAD4	1450	1458	7.19e-05	caggaattc	0.170693
TEAD4	1686	1694	2.55e-05	ggggctgaa	0.170693
TEAD4	1448	1459	7.58e-05	agaattcctgag	0.170693
TEAD4	578	589	5.17e-05	agcattcctccc	0.170693
TEAD4	1447	1458	7.69e-05	actcaggaattc	0.170693
TEAD4	577	588	6.52e-05	agggaggaatgc	0.170693
TEAD4	1447	1458	8.5e-05	gaattcctgagt	0.170693
TEAD4	528	534	6.51e-05	tgactca	0.170693
TEAD4	692	698	6.51e-05	tgactca	0.170693
TEAD4	1089	1104	3.58e-05	caatacctcggtaagc	0.170693
TEAD4	1603	1614	4.04e-05	tgccgctctcca	0.170693
TEAD4	158	173	8.69e-05	cagaaccccaaacagc	0.170693
TEAD4	537	545	8.54e-05	ctgataagc	0.170693
TEAD4	167	175	9.86e-05	ggttctgac	0.170693
ATF2	666	677	3.21e-05	ctttctcttctg	0.168471
TTF2	595	603	8.13e-06	cccctgctg	0.167288
TTF2	1339	1347	1.98e-05	tccctggtg	0.167288
TTF2	212	220	4.5e-05	ctcctgggg	0.167288
TTF2	150	158	9.43e-05	ccccaggtg	0.167288
TTF2	552	558	7.93e-05	agataag	0.167288
SP1	467	482	3.92e-06	ggtggggctggccagg	0.166818
SP1	1576	1586	1.6e-05	ggggcggctgc	0.166818
SP1	1557	1567	9.12e-06	ggggcggtgac	0.166818
SP1	456	477	8.59e-06	gcctgcaacagggtggggctgg	0.166818
SP1	1555	1576	2.39e-05	ccccaggttggggcggtgaccc	0.166818
SP1	481	491	4.32e-05	ggggaggctcc	0.166818
SP1	1688	1703	3.76e-05	agaggagtaggggctg	0.166818
SP1	766	781	2.67e-05	ggacaggcaggggaag	0.166818
SP1	652	662	5.14e-05	ctccctcctct	0.166818
SP1	890	900	4.69e-05	ttccctcccac	0.166818
SP1	464	474	4.48e-05	gccccaccctg	0.166818
SP1	236	246	3.59e-05	ttcccacccct	0.166818
SP1	235	245	6.9e-05	ggggtgggaag	0.166818
SP1	1934	1955	5.98e-05	ggctacgagggggcgctgcgaa	0.166818
SP1	1962	1983	5.71e-05	ggccgcagaaaggcgttccctg	0.166818
SP1	459	477	1.74e-05	tgcaacagggtggggctgg	0.166818
SP1	1887	1902	5.82e-05	agcggcgctgagacgg	0.166818
SP1	1581	1591	9.39e-05	gggatggggcg	0.166818
SP1	464	482	5.93e-05	cagggtggggctggccagg	0.166818
SP1	1555	1573	4.09e-05	caggttggggcggtgaccc	0.166818
SP1	1574	1592	9.95e-05	tgggatggggcggctgccc	0.166818
SP1	1948	1966	9.56e-05	cggccggaggcggctacga	0.166818
SP1	461	482	1.8e-05	caacagggtggggctggccagg	0.166818
SP1	463	474	1.96e-05	acagggtggggc	0.166818
SP1	463	478	2.18e-05	acagggtggggctggc	0.166818
SP1	463	474	2.14e-05	gccccaccctgt	0.166818
SP1	463	474	2.47e-05	acagggtggggc	0.166818
SP1	236	247	5.07e-05	caggggtgggaa	0.166818
SP1	890	901	3.92e-05	ggtgggagggaa	0.166818
SP1	691	699	4.51e-05	ctgactcag	0.166818
SP1	527	535	2.43e-05	atgactcag	0.166818
SP1	1558	1566	5.86e-05	tcaccgccc	0.166818
SP1	466	474	5.41e-05	gccccaccc	0.166818
SP1	1377	1388	5.72e-05	gcagggtgggcc	0.166818
SP1	890	901	9.39e-05	ttccctcccacc	0.166818
SP1	1377	1388	6.74e-05	ggcccaccctgc	0.166818
SP1	463	474	4.85e-05	gccccaccctgt	0.166818
SP1	886	901	6.48e-05	ggtgggagggaattgg	0.166818
SP1	1607	1622	7.46e-05	gggaggcatggagagc	0.166818
SP1	1655	1670	6.69e-05	ggaaaacctgggtacc	0.166818
SP1	528	534	6.51e-05	tgactca	0.166818
SP1	692	698	6.51e-05	tgactca	0.166818
SP1	235	246	7.88e-05	cttcccacccct	0.166818
SP1	464	475	7.37e-05	agccccaccctg	0.166818
SP1	1732	1741	7.94e-05	cccctttccc	0.166818
SP1	1733	1742	5.04e-05	ccctttcccc	0.166818
SP1	882	903	9.38e-05	taggtgggagggaattggtctg	0.166818
SP1	464	474	5.14e-05	cagggtggggc	0.166818
SP1	1558	1569	9.86e-05	ttggggcggtga	0.166818
SP1	1656	1671	4.84e-05	gaaaacctgggtaccc	0.166818
SP1	236	247	6.37e-05	ttcccacccctg	0.166818
SP1	236	247	8.09e-05	caggggtgggaa	0.166818
SP1	1860	1879	9.5e-05	tcctgactgccggttggagg	0.166818
PPARG	1835	1853	1.02e-06	gggctctggggcaagggcc	0.159321
PPARG	1834	1849	1.16e-06	tctggggcaagggccg	0.159321
PPARG	1834	1849	2.38e-06	tctggggcaagggccg	0.159321
PPARG	1834	1853	3.28e-06	gggctctggggcaagggccg	0.159321
PPARG	1834	1849	3.61e-06	cggcccttgccccaga	0.159321
PPARG	239	254	1.33e-05	tgcaggtcaggggtgg	0.159321
PPARG	240	258	2.88e-05	ggactgcaggtcaggggtg	0.159321
PPARG	1833	1850	1.53e-05	ctctggggcaagggccgc	0.159321
PPARG	830	845	9.46e-05	tctgggacagggagcc	0.159321
PPARG	959	974	8.32e-05	tcaaggacagaggtag	0.159321
PPARG	239	254	5.07e-05	tgcaggtcaggggtgg	0.159321
PPARG	239	258	4.7e-05	ggactgcaggtcaggggtgg	0.159321
PPARG	858	866	6.16e-05	gttgcaaca	0.159321
PPARG	857	865	6.16e-05	gttgcaaca	0.159321
PPARG	829	846	9.93e-05	gtctgggacagggagccc	0.159321
PPARG	104	121	7.56e-05	taacaggacaaagtggag	0.159321
PPARG	528	534	6.51e-05	tgactca	0.159321
PPARG	692	698	6.51e-05	tgactca	0.159321
PPARG	1434	1440	5.35e-05	cttcctc	0.159321
PPARG	858	866	9.63e-05	gttgcaaca	0.159321
PPARG	857	865	9.63e-05	gttgcaaca	0.159321
PPARG	245	251	5.35e-05	aggtcag	0.159321
PPARG	1839	1847	7.66e-05	tggggcaag	0.159321
PPARG	1552	1560	8.44e-05	catgggtca	0.159321
PPARG	1552	1560	8.44e-05	tgacccatg	0.159321
NR6A1	964	981	5.02e-05	tccttggtcaaggacaga	0.159208
NR6A1	966	978	9.62e-05	ttggtcaaggaca	0.159208
CENPA	1288	1312	4.15e-05	ctctgtgatctgctctggagcagga	0.15678
CENPA	1809	1833	3.25e-05	cttttaggagtttgctggtcacgag	0.15678
CENPA	1774	1798	8.74e-05	cttgcagacagatcttggacgaggt	0.15678
CENPA	747	762	7.1e-05	cagtggggaagcttta	0.15678
HES4	280	289	8.56e-05	ggcatgtgcc	0.156349
HES4	280	289	7.16e-05	ggcacatgcc	0.156349
HES4	1797	1806	4.21e-05	gtcgcgtccc	0.156349
TGIF1	1872	1887	1.29e-05	agtcaggaggcagcgc	0.155396
HOXA6	1107	1122	2.91e-05	taggcctgagtgtgag	0.154089
HOXA6	825	835	7.43e-05	cccagactcac	0.154089
MAFK	381	392	9.13e-06	gcaaaatcagca	0.152776
MAFK	381	392	1.64e-05	gcaaaatcagca	0.152776
MAFK	380	392	2.04e-05	tgctgattttgct	0.152776
MAFK	380	393	2.14e-05	atgctgattttgct	0.152776
MAFK	1886	1897	4.59e-05	gccgtctcagcg	0.152776
MAFK	1885	1897	5.45e-05	cgctgagacggcg	0.152776
MAFK	525	540	2.73e-05	ggatgactcagtgctt	0.152776
MAFK	380	395	2.78e-05	gaatgctgattttgct	0.152776
MAFK	1886	1897	7.13e-05	gccgtctcagcg	0.152776
MAFK	382	396	3.91e-05	caaaatcagcattcc	0.152776
MAFK	1885	1894	4.05e-05	tgagacggcg	0.152776
MAFK	1885	1896	4.19e-05	gctgagacggcg	0.152776
MAFK	1885	1894	4.12e-05	cgccgtctca	0.152776
MAFK	528	537	8.77e-05	cactgagtca	0.152776
MAFK	1885	1896	4.63e-05	gctgagacggcg	0.152776
MAFK	528	537	9.66e-05	tgactcagtg	0.152776
MAFK	526	541	5.2e-05	taagcactgagtcatc	0.152776
MTA3	528	534	6.51e-05	tgactca	0.152673
MTA3	692	698	6.51e-05	tgactca	0.152673
CREBBP	571	582	1.87e-07	agggagagggag	0.151795
CREBBP	657	668	3.81e-07	agggagagacag	0.151795
CREBBP	764	775	1.68e-06	agggacaggcag	0.151795
CREBBP	544	555	1.03e-06	aggtagacagat	0.151795
CREBBP	544	555	1.93e-06	aggtagacagat	0.151795
CREBBP	832	843	1.19e-05	tgggacagggag	0.151795
CREBBP	1618	1629	1.11e-05	gggcacagggag	0.151795
CREBBP	527	536	2.76e-06	atgactcagt	0.151795
CREBBP	656	676	9.71e-06	gagggagagacagaagagaaa	0.151795
CREBBP	1608	1628	5.7e-06	ggcacagggaggcatggagag	0.151795
CREBBP	564	572	4.03e-06	acattccag	0.151795
CREBBP	833	848	9.75e-06	gggacagggagcccag	0.151795
CREBBP	1320	1335	8.95e-06	aggtctgagagacctg	0.151795
CREBBP	1021	1032	3.64e-05	agggacagagat	0.151795
CREBBP	873	884	5.58e-05	ggagacatacag	0.151795
CREBBP	1013	1033	5.29e-05	cagggacagagatgcagtggc	0.151795
CREBBP	652	672	4.73e-05	agaggagggagagacagaaga	0.151795
CREBBP	1600	1620	4.29e-05	gaggcatggagagcggcagca	0.151795
CREBBP	1606	1626	3.39e-05	cacagggaggcatggagagcg	0.151795
CREBBP	770	781	7.6e-05	aggcaggggaag	0.151795
CREBBP	653	664	7.31e-05	gaggagggagag	0.151795
CREBBP	1602	1613	8.68e-05	ggagagcggcag	0.151795
CREBBP	1321	1336	8.53e-06	aggtctctcagacctg	0.151795
CREBBP	1320	1335	1.74e-05	aggtctgagagacctg	0.151795
CREBBP	763	783	7.74e-05	cagggacaggcaggggaagat	0.151795
CREBBP	1107	1125	8.76e-06	aacctcacactcaggccta	0.151795
CREBBP	654	668	2.39e-05	aggagggagagacag	0.151795
CREBBP	656	670	1.49e-05	gagggagagacagaa	0.151795
CREBBP	1612	1626	3.68e-05	cacagggaggcatgg	0.151795
CREBBP	870	885	3.04e-05	tagggagacatacaga	0.151795
CREBBP	868	883	2.31e-05	tatagggagacataca	0.151795
CREBBP	654	669	1.14e-05	aggagggagagacaga	0.151795
CREBBP	1705	1719	5.44e-05	cacaggcagcccggg	0.151795
CREBBP	1389	1404	3.96e-05	ggagctggctggccca	0.151795
CREBBP	527	535	1.3e-05	ctgagtcat	0.151795
CREBBP	1321	1336	6.25e-05	aggtctctcagacctg	0.151795
CREBBP	691	699	3.1e-05	ctgagtcag	0.151795
CREBBP	1450	1458	3.26e-05	gaattcctg	0.151795
CREBBP	1020	1035	6.88e-05	tacagggacagagatg	0.151795
CREBBP	1580	1591	1.77e-05	ccgccccatccc	0.151795
CREBBP	832	847	8.34e-05	tgggctccctgtccca	0.151795
CREBBP	1390	1405	7.51e-05	gggccagccagctcct	0.151795
CREBBP	1431	1442	2.22e-05	cggcttcctccc	0.151795
CREBBP	1585	1596	6.78e-05	ccatcccaacgc	0.151795
CREBBP	316	327	5.83e-05	tagctctacccc	0.151795
CREBBP	144	152	2.25e-05	ccttcaccc	0.151795
CREBBP	580	588	7.88e-05	gcattcctc	0.151795
CREBBP	690	699	5.49e-05	ctgactcagg	0.151795
CREBBP	1164	1178	3.49e-05	cctcgtggtatttgg	0.151795
CREBBP	171	179	6.42e-05	cagtgtcag	0.151795
CREBBP	691	699	4.33e-05	ctgagtcag	0.151795
CREBBP	1430	1441	3.97e-05	acggcttcctcc	0.151795
CREBBP	153	159	4.39e-05	caggtgc	0.151795
CREBBP	1149	1155	9.74e-05	caggtgt	0.151795
CREBBP	316	324	6.17e-05	ctctacccc	0.151795
CREBBP	316	324	7.62e-05	ctctacccc	0.151795
HMBOX1	1486	1495	2.84e-05	cctggttacc	0.151649
NRIP1	1320	1335	1.03e-05	aggtctgagagacctg	0.150591
NRIP1	1321	1336	6.08e-05	aggtctctcagacctg	0.150591
NRIP1	833	848	9.45e-05	gggacagggagcccag	0.150591
NRIP1	245	251	5.35e-05	aggtcag	0.150591
ZIC2	1559	1567	9.46e-05	ggggcggtg	0.150116
ZIC2	237	245	8.51e-05	ggggtggga	0.150116
ZIC2	1378	1386	5.1e-05	agggtgggc	0.150116
ZIC2	1559	1567	9.46e-05	ggggcggtg	0.150116
ZIC2	237	245	9.01e-05	ggggtggga	0.150116
ZIC2	1378	1386	5.37e-05	agggtgggc	0.150116
TTF1	1363	1376	5.62e-05	aagcacttcagtca	0.149063
IRF5	654	672	3.04e-07	tcttctgtctctccctcct	0.146889
IRF5	31	49	2.42e-05	tgggcccccttaggctccc	0.146889
IRF5	660	678	1.77e-05	tctttctcttctgtctctc	0.146889
IRF5	572	590	5.65e-05	tagcattcctccctctccc	0.146889
IRF5	825	843	4.53e-05	ctccctgtcccagactcac	0.146889
IRF5	1259	1280	3.67e-05	cgcatgaatccccaggctaagc	0.146889
IRF5	1360	1375	7.65e-05	agcacttcagtcaagg	0.146889
IRF5	1442	1457	6.76e-05	aattcctgagtcctgg	0.146889
IRF5	1069	1080	7.82e-05	tctgagaacaca	0.146889
IRF5	1481	1492	4.04e-05	gctggggtaacc	0.146889
IRF5	714	735	9.3e-05	cgtttgagcttcttagccccac	0.146889
PPARD	959	972	6.24e-05	aaggacagaggtag	0.14646
PPARD	959	972	6.22e-05	ctacctctgtcctt	0.14646
STAT6	1243	1255	5.32e-06	ttccacggaattc	0.146444
STAT6	1243	1255	5.51e-06	ttccacggaattc	0.146444
STAT6	932	944	5.3e-05	ctcccaggaaact	0.146444
STAT6	932	944	5.36e-05	ctcccaggaaact	0.146444
STAT6	528	534	6.51e-05	tgactca	0.146444
STAT6	692	698	6.51e-05	tgactca	0.146444
STAT6	1240	1252	9.9e-05	ttccgtggaagat	0.146444
STAT6	1240	1252	9.89e-05	ttccgtggaagat	0.146444
STAT6	1240	1255	3.94e-05	gaattccgtggaagat	0.146444
STAT6	1433	1441	8.36e-05	ggaggaagc	0.146444
GTF2I	1617	1628	1.69e-07	cctccctgtgcc	0.146084
GTF2I	567	582	3.88e-07	ctccctctccctggaa	0.146084
GTF2I	567	582	4.49e-07	ctccctctccctggaa	0.146084
GTF2I	1836	1857	6.73e-07	gcccttgccccagagcccctgt	0.146084
GTF2I	1401	1422	1.43e-06	ctcctgctcagggccacagccc	0.146084
GTF2I	1838	1859	9.27e-07	ccttgccccagagcccctgtag	0.146084
GTF2I	1403	1418	1.21e-06	tgtggccctgagcagg	0.146084
GTF2I	1841	1856	1.28e-06	caggggctctggggca	0.146084
GTF2I	1399	1420	4.72e-06	agctcctgctcagggccacagc	0.146084
GTF2I	1838	1859	2.86e-06	ccttgccccagagcccctgtag	0.146084
GTF2I	753	776	3.7e-06	ggaagctttacagggacaggcagg	0.146084
GTF2I	1404	1419	9.39e-06	ctgtggccctgagcag	0.146084
GTF2I	575	583	4.95e-06	agagggagg	0.146084
GTF2I	357	368	1.48e-05	cctccctgaggg	0.146084
GTF2I	1407	1422	2.31e-05	gggctgtggccctgag	0.146084
GTF2I	907	922	1.86e-05	gctctgtgctttgggg	0.146084
GTF2I	999	1014	1.86e-05	gtgatgtgtcctaggc	0.146084
GTF2I	1439	1462	1.67e-05	gggagaattcctgagtcctgggga	0.146084
GTF2I	1212	1230	2.61e-05	ccaggaacacgggtagtca	0.146084
GTF2I	1844	1862	2.38e-05	cccagagcccctgtagcct	0.146084
GTF2I	200	218	1.42e-05	ccaggagccctaggggcca	0.146084
GTF2I	207	222	4.51e-05	tagggctcctggggct	0.146084
GTF2I	1846	1861	4.4e-05	cagagcccctgtagcc	0.146084
GTF2I	1162	1177	4.2e-05	caaataccacgaggga	0.146084
GTF2I	26	49	2.88e-05	gggagcctaagggggcccagagat	0.146084
GTF2I	1434	1442	2.43e-05	cttcctccc	0.146084
GTF2I	1954	1962	2.16e-05	ccgcctccg	0.146084
GTF2I	235	256	3.33e-05	cttcccacccctgacctgcagt	0.146084
GTF2I	355	363	2.3e-05	agggaggtg	0.146084
GTF2I	465	473	1.53e-05	agggtgggg	0.146084
GTF2I	917	932	6.55e-05	ttggggtcctgggtta	0.146084
GTF2I	1708	1729	2.72e-05	gtccggggagcacaggcagccc	0.146084
GTF2I	1212	1233	2.46e-05	gggccaggaacacgggtagtca	0.146084
GTF2I	1876	1884	5.05e-05	ctgcctcct	0.146084
GTF2I	1580	1603	9.08e-05	agcaactgcgttgggatggggcgg	0.146084
GTF2I	821	844	8.56e-05	gaaggtgagtctgggacagggagc	0.146084
GTF2I	202	225	7.17e-05	agcagccccaggagccctaggggc	0.146084
GTF2I	1401	1422	3.79e-05	ctcctgctcagggccacagccc	0.146084
GTF2I	766	781	4.71e-05	cttcccctgcctgtcc	0.146084
GTF2I	1339	1354	4.55e-05	tccctggtgcctggcg	0.146084
GTF2I	1435	1456	4.89e-05	ttcctccccaggactcaggaat	0.146084
GTF2I	1581	1602	8.52e-05	cgccccatcccaacgcagttgc	0.146084
GTF2I	1007	1028	7.61e-05	tcctaggccactgcatctctgt	0.146084
GTF2I	1963	1974	5.68e-05	cctttctgcggc	0.146084
GTF2I	1944	1955	5.61e-05	ggctacgagggg	0.146084
GTF2I	1806	1817	4.61e-05	ggtcacgagggg	0.146084
GTF2I	1162	1173	2.87e-05	taccacgaggga	0.146084
GTF2I	495	503	9.6e-05	gggaaggtg	0.146084
GTF2I	770	778	9.33e-05	aggcagggg	0.146084
GTF2I	1583	1591	6.61e-05	gggatgggg	0.146084
GTF2I	570	585	1.84e-05	cagggagagggaggaa	0.146084
GTF2I	476	487	8.7e-05	cctcccctggcc	0.146084
GTF2I	300	315	5.75e-05	ctgagagcatgagaac	0.146084
GTF2I	549	564	5.3e-05	gacagataaggaagaa	0.146084
GTF2I	1843	1864	5.76e-05	ccccagagcccctgtagcctcc	0.146084
GTF2I	1691	1712	5.24e-05	cccctactcctcttcccgggct	0.146084
GTF2I	566	581	9.8e-05	attccagggagaggga	0.146084
GTF2I	1427	1442	8.07e-05	accacggcttcctccc	0.146084
GTF2I	405	420	7.25e-05	attccccctttattcc	0.146084
GTF2I	1016	1031	5.09e-05	actgcatctctgtccc	0.146084
GTF2I	475	496	9.97e-05	cctgaggagcctcccctggcca	0.146084
GTF2I	935	950	6.04e-05	agccttctcccaggaa	0.146084
GTF2I	1567	1582	9.32e-05	cggctgccccaggttg	0.146084
GTF2I	1837	1852	6.47e-05	cccttgccccagagcc	0.146084
GTF2I	817	837	5.1e-05	tatggaaggtgagtctgggac	0.146084
GTF2I	1218	1239	5.24e-05	cccgtgttcctggcccatgggc	0.146084
GTF2I	1589	1604	5.39e-05	cccaacgcagttgctg	0.146084
GTF2I	1536	1557	7.23e-05	gcctggcctggtggaacatggg	0.146084
GTF2I	1476	1497	9.5e-05	ttgctgctggggtaaccaggtc	0.146084
KLF5	463	478	1.02e-07	gccagccccaccctgt	0.145806
KLF5	463	478	4.34e-07	acagggtggggctggc	0.145806
KLF5	465	476	9.22e-07	cagccccaccct	0.145806
KLF5	465	476	1.69e-06	cagccccaccct	0.145806
KLF5	465	474	2.49e-06	agggtggggc	0.145806
KLF5	465	474	2.49e-06	gccccaccct	0.145806
KLF5	465	473	5.57e-06	ccccaccct	0.145806
KLF5	1373	1388	1.95e-05	gcagggtgggccaagc	0.145806
KLF5	465	473	9.9e-06	ccccaccct	0.145806
KLF5	580	588	1.8e-05	gaggaatgc	0.145806
KLF5	564	572	1.47e-05	ctggaatgt	0.145806
KLF5	1559	1567	1.11e-05	caccgcccc	0.145806
KLF5	1373	1388	2.56e-05	gcttggcccaccctgc	0.145806
KLF5	564	572	1.14e-05	acattccag	0.145806
KLF5	820	835	4.94e-05	cccagactcaccttcc	0.145806
KLF5	569	584	6.84e-05	tcctccctctccctgg	0.145806
KLF5	1559	1567	3.36e-05	caccgcccc	0.145806
KLF5	355	363	5.42e-05	cacctccct	0.145806
KLF5	1435	1443	4.26e-05	ttcctcccc	0.145806
KLF5	577	585	9.42e-05	ttcctccct	0.145806
KLF5	653	661	9.09e-05	tccctcctc	0.145806
KLF5	1466	1474	4.91e-05	ccggaatgc	0.145806
KLF5	463	474	2e-05	acagggtggggc	0.145806
KLF5	580	588	4.08e-05	gcattcctc	0.145806
KLF5	236	245	5.05e-05	ggggtgggaa	0.145806
KLF5	236	245	5.12e-05	ttcccacccc	0.145806
KLF5	1450	1458	7.16e-05	gaattcctg	0.145806
KLF5	1556	1567	5.8e-05	ggtcaccgcccc	0.145806
KLF5	1375	1386	5.67e-05	ttggcccaccct	0.145806
KLF5	564	571	5.04e-05	acattcca	0.145806
KLF5	581	588	3.26e-05	gcattcct	0.145806
KLF5	1558	1569	9.21e-05	ttggggcggtga	0.145806
KLF5	236	247	8.21e-05	caggggtgggaa	0.145806
KLF5	890	899	9.37e-05	tgggagggaa	0.145806
KLF5	890	899	9.51e-05	ttccctccca	0.145806
KLF5	1414	1422	8.66e-05	ccacagccc	0.145806
NCOR2	1647	1658	1.48e-06	gtcccctgggaa	0.144581
NCOR2	210	221	4.49e-06	ggctcctggggc	0.144581
NCOR2	309	320	7.93e-05	accccctgagag	0.144581
NCOR2	488	499	7.26e-05	ctcctcagggaa	0.144581
NCOR2	1338	1349	5.14e-05	ggcaccagggac	0.144581
NCOR2	1876	1887	5.15e-05	gcgctgcctcct	0.144581
NCOR2	1431	1442	4.33e-05	cggcttcctccc	0.144581
NCOR2	767	778	3.77e-05	cccctgcctgtc	0.144581
NCOR2	215	226	3.11e-05	ctggggctgctc	0.144581
NCOR2	651	662	8.79e-05	ctccctcctctg	0.144581
NCOR2	425	433	6.7e-05	tgaccacaa	0.144581
NCOR2	666	677	6.23e-05	cagaagagaaag	0.144581
NCOR2	425	433	7.58e-05	tgaccacaa	0.144581
RARB	242	252	8.89e-07	cccctgacctg	0.144367
RARB	242	252	8.89e-07	caggtcagggg	0.144367
RARB	351	357	8.78e-05	gtgaccc	0.144367
RARB	1555	1561	8.78e-05	gtgaccc	0.144367
RARA	243	251	2.72e-06	aggtcaggg	0.14433
RARA	244	252	2.72e-06	caggtcagg	0.14433
RARA	1321	1336	1.47e-05	aggtctctcagacctg	0.14433
RARA	1320	1335	8.37e-06	aggtctgagagacctg	0.14433
RARA	1432	1443	7.36e-06	ggggaggaagcc	0.14433
RARA	1431	1444	1.49e-05	tggggaggaagccg	0.14433
RARA	1555	1563	5.33e-05	gggtcaccg	0.14433
RARA	765	778	9.64e-05	gggacaggcagggg	0.14433
RARA	1304	1317	7.09e-05	ggagcaggatgtac	0.14433
RARA	528	534	6.51e-05	tgactca	0.14433
RARA	692	698	6.51e-05	tgactca	0.14433
RARA	1554	1569	8.92e-05	tgggtcaccgccccaa	0.14433
RARA	244	253	8.66e-05	gcaggtcagg	0.14433
RARA	1554	1560	9.74e-05	tgaccca	0.14433
RARA	425	433	9.44e-05	tgaccacaa	0.14433
SIN3A	155	174	6.88e-07	tcagaaccccaaacagcacc	0.144293
SIN3A	1952	1967	9.24e-06	gcggccggaggcggct	0.144293
SIN3A	360	368	9.96e-06	ccctcaggg	0.144293
SIN3A	1476	1494	8.65e-06	ttgctgctggggtaaccag	0.144293
SIN3A	635	653	1.91e-05	ctgttgatatggacacacc	0.144293
SIN3A	1697	1712	3.18e-05	agcccgggaagaggag	0.144293
SIN3A	803	811	6.21e-05	gcctctggc	0.144293
SIN3A	1956	1964	5.25e-05	gcctccggc	0.144293
SIN3A	204	212	8.72e-05	gccctaggg	0.144293
SIN3A	652	667	6.63e-05	agaggagggagagaca	0.144293
SIN3A	527	535	1.7e-05	ctgagtcat	0.144293
SIN3A	691	699	3.43e-05	ctgagtcag	0.144293
SIN3A	1211	1230	9.73e-05	ccaggaacacgggtagtcac	0.144293
SIN3A	1088	1107	8.64e-05	gcaatacctcggtaagccct	0.144293
SIN3A	1716	1735	6.14e-05	tgtgctccccggacggcccc	0.144293
SIN3A	1954	1965	5.77e-05	ccgcctccggcc	0.144293
SIN3A	1431	1442	4.8e-05	cggcttcctccc	0.144293
SIN3A	1685	1696	6.31e-05	taggggctgaaa	0.144293
SIN3A	165	176	5.19e-05	ggggttctgaca	0.144293
SIN3A	1476	1491	3.86e-05	ttgctgctggggtaac	0.144293
SIN3A	1162	1177	6.09e-05	caaataccacgaggga	0.144293
SIN3A	1432	1443	7.84e-05	ggggaggaagcc	0.144293
MXI1	464	475	1.57e-05	agccccaccctg	0.144243
MXI1	466	474	8.74e-05	gccccaccc	0.144243
MXI1	354	362	6.05e-05	tcacctccc	0.144243
MXI1	1558	1566	4.02e-05	tcaccgccc	0.144243
MXI1	933	949	7.39e-05	gtttcctgggagaaggc	0.144243
MXI1	1478	1494	4.83e-05	gctgctggggtaaccag	0.144243
MXI1	1476	1491	3.62e-05	gttaccccagcagcaa	0.144243
MXI1	1004	1019	4.42e-05	gtgtcctaggccactg	0.144243
MXI1	466	474	9.42e-05	gccccaccc	0.144243
MXI1	890	898	5.38e-05	ttccctccc	0.144243
MXI1	1476	1491	8.84e-05	gttaccccagcagcaa	0.144243
MXI1	638	653	8.2e-05	gtgtccatatcaacag	0.144243
MXI1	1837	1852	8.81e-05	cccttgccccagagcc	0.144243
BARX2	236	247	8.62e-05	caggggtgggaa	0.142805
BARX2	463	474	6.89e-05	acagggtggggc	0.142805
TP73	547	562	2.66e-06	tagacagataaggaag	0.142607
TP73	678	693	5.89e-06	caggccctgacaagct	0.142607
TP73	1640	1651	7.18e-06	gggacaagtccc	0.142607
TP73	1640	1651	7.22e-06	gggacttgtccc	0.142607
TP73	466	485	6.27e-05	gggtggggctggccagggga	0.142607
TP73	1483	1502	4.86e-05	gtgaagacctggttacccca	0.142607
TP73	178	189	5.98e-05	catgccatggca	0.142607
TP73	682	693	5.84e-05	caggccctgaca	0.142607
PCGF2	652	673	2.66e-07	ctcttctgtctctccctcctct	0.140204
PCGF2	653	674	2.71e-07	tctcttctgtctctccctcctc	0.140204
PCGF2	1606	1627	9.06e-06	cgctctccatgcctccctgtgc	0.140204
PCGF2	1373	1394	8.78e-06	gcttggcccaccctgctgggcc	0.140204
PCGF2	650	671	9.37e-06	cttctgtctctccctcctctgt	0.140204
PCGF2	1605	1626	1.77e-05	ccgctctccatgcctccctgtg	0.140204
PCGF2	1607	1628	4.73e-05	gctctccatgcctccctgtgcc	0.140204
PCGF2	1722	1743	7.4e-05	ccccggacggcccctttccccg	0.140204
PCGF2	1868	1889	6.21e-05	cggcgctgcctcctgactgccg	0.140204
PCGF2	1945	1966	9.36e-05	ccctcgtagccgcctccggccg	0.140204
PCGF2	658	679	9.71e-05	ctctttctcttctgtctctccc	0.140204
PCGF2	1721	1742	9.63e-05	tccccggacggcccctttcccc	0.140204
HIVEP1	1653	1664	1.69e-05	tgggaaaacctg	0.139952
HIVEP1	1653	1664	1.7e-05	caggttttccca	0.139952
HIVEP1	1451	1462	4.88e-05	aggaattctccc	0.139952
HIVEP1	1451	1462	4.99e-05	gggagaattcct	0.139952
STAT1	8	23	4.06e-06	cctccaattctgagaa	0.139314
STAT1	574	589	6.68e-06	gagagggaggaatgct	0.139314
STAT1	1940	1955	1.05e-05	gcgccccctcgtagcc	0.139314
STAT1	527	535	8.94e-06	ctgagtcat	0.139314
STAT1	892	900	7.02e-05	gtgggaggg	0.139314
STAT1	576	584	6.08e-05	gagggagga	0.139314
STAT1	1436	1444	5.48e-05	tggggagga	0.139314
STAT1	652	660	3.48e-05	agaggaggg	0.139314
STAT1	238	246	2.69e-05	aggggtggg	0.139314
STAT1	1915	1926	3.33e-05	gcgtgcctggaa	0.139314
STAT1	12	23	3.28e-05	caattctgagaa	0.139314
STAT1	572	583	1.91e-05	cctccctctccc	0.139314
STAT1	937	952	7.86e-05	ccagccttctcccagg	0.139314
STAT1	937	952	7.86e-05	ccagccttctcccagg	0.139314
STAT1	1617	1632	7.27e-05	cctccctgtgcccagc	0.139314
STAT1	1617	1632	7.27e-05	cctccctgtgcccagc	0.139314
STAT1	959	974	7.18e-05	ctacctctgtccttga	0.139314
STAT1	959	974	7.18e-05	ctacctctgtccttga	0.139314
STAT1	568	583	3.44e-05	cctccctctccctgga	0.139314
STAT1	568	583	3.44e-05	cctccctctccctgga	0.139314
STAT1	1451	1466	4.15e-05	gagtgggagaattcct	0.139314
STAT1	12	23	2.31e-05	caattctgagaa	0.139314
STAT1	12	23	2.31e-05	caattctgagaa	0.139314
STAT1	12	23	2.57e-05	caattctgagaa	0.139314
STAT1	937	952	8.05e-05	ccagccttctcccagg	0.139314
STAT1	1897	1918	6.13e-05	acgcctggcgccactaagcggc	0.139314
STAT1	959	974	5.52e-05	ctacctctgtccttga	0.139314
STAT1	1888	1909	3.51e-05	cgtctcagcgccgcttagtggc	0.139314
STAT1	568	583	3.2e-05	cctccctctccctgga	0.139314
STAT1	1954	1969	8.24e-05	ccgcctccggccgcag	0.139314
STAT1	751	757	9.74e-05	cttcccc	0.139314
STAT1	775	781	9.74e-05	cttcccc	0.139314
STAT1	1434	1440	5.35e-05	cttcctc	0.139314
STAT1	667	678	3.16e-05	tctttctcttct	0.139314
STAT1	528	534	6.51e-05	tgactca	0.139314
STAT1	692	698	6.51e-05	tgactca	0.139314
STAT1	528	534	6.51e-05	tgactca	0.139314
STAT1	692	698	6.51e-05	tgactca	0.139314
STAT1	691	699	7.06e-05	ctgagtcag	0.139314
STAT1	1916	1931	3.72e-05	cgtgcctggaaatccg	0.139314
STAT1	551	562	8.46e-05	cttccttatctg	0.139314
STAT1	932	953	8.92e-05	agtttcctgggagaaggctggc	0.139314
STAT1	1915	1936	6.2e-05	gcgtgcctggaaatccgctttc	0.139314
STAT1	1915	1929	4.46e-05	gcgtgcctggaaatc	0.139314
STAT1	492	507	5.17e-05	ctttcaccttccctga	0.139314
STAT1	495	512	6.08e-05	gggaaggtgaaagctgtg	0.139314
STAT1	661	676	7.67e-05	tttctcttctgtctct	0.139314
STAT1	887	894	8.28e-05	caattccc	0.139314
STAT1	1570	1585	7.82e-05	gggcggctgccccagg	0.139314
STAT1	652	667	8.41e-05	tgtctctccctcctct	0.139314
STAT1	1915	1929	8.28e-05	gatttccaggcacgc	0.139314
STAT1	1915	1929	8.56e-05	gatttccaggcacgc	0.139314
STAT1	11	26	8.77e-05	ccaattctgagaagaa	0.139314
STAT1	13	24	8.8e-05	aattctgagaag	0.139314
STAT1	1654	1661	8.81e-05	gttttccc	0.139314
SMARCA4	460	484	3.04e-06	cccctggccagccccaccctgttgc	0.139105
SMARCA4	1559	1583	1.59e-05	caccgccccaacctggggcagccgc	0.139105
SMARCA4	1938	1962	1.1e-05	cagcgccccctcgtagccgcctccg	0.139105
SMARCA4	1722	1746	5.97e-05	gcccggggaaaggggccgtccgggg	0.139105
SMARCA4	1522	1546	5.93e-05	cacctcagccctgcgcctggcctgg	0.139105
SMARCA4	1584	1608	5.46e-05	cccatcccaacgcagttgctgccgc	0.139105
SMARCA4	1570	1594	5.39e-05	cctggggcagccgccccatcccaac	0.139105
SMARCA4	464	488	5.17e-05	gcctcccctggccagccccaccctg	0.139105
SMARCA4	1741	1765	4.76e-05	ccgggctgtgttcacatcggctggg	0.139105
SMARCA4	1722	1746	4.47e-05	ccccggacggcccctttccccgggc	0.139105
SMARCA4	1950	1974	2.84e-05	cctttctgcggccggaggcggctac	0.139105
SMARCA4	1940	1964	8.12e-05	gcgccccctcgtagccgcctccggc	0.139105
SMARCA4	829	853	9.8e-05	cggcgctgggctccctgtcccagac	0.139105
SMARCA4	1340	1364	9.19e-05	ccctggtgcctggcgctcagccttg	0.139105
SMARCA4	551	559	4.03e-06	cagataagg	0.139105
SMARCA4	550	559	4.91e-06	acagataagg	0.139105
SMARCA4	1384	1392	7.67e-06	cctgctggg	0.139105
SMARCA4	551	559	8.06e-06	cagataagg	0.139105
SMARCA4	524	535	2.75e-05	aggatgactcag	0.139105
SMARCA4	527	538	2.12e-05	gcactgagtcat	0.139105
SMARCA4	688	699	1.94e-05	ggcctgagtcag	0.139105
SMARCA4	593	601	2.2e-05	cctgctgtt	0.139105
SMARCA4	708	716	3.4e-05	catgctgtg	0.139105
SMARCA4	527	535	1.3e-05	ctgagtcat	0.139105
SMARCA4	691	699	3.1e-05	ctgagtcag	0.139105
SMARCA4	527	535	1.7e-05	ctgagtcat	0.139105
SMARCA4	691	699	3.43e-05	ctgactcag	0.139105
SMARCA4	527	535	2.69e-05	atgactcag	0.139105
SMARCA4	822	833	6.98e-05	aaggtgagtctg	0.139105
SMARCA4	1428	1443	2.17e-05	ccacggcttcctcccc	0.139105
SMARCA4	1939	1954	2.65e-05	agcgccccctcgtagc	0.139105
SMARCA4	863	878	6.44e-05	gtctccctatagtgtt	0.139105
SMARCA4	691	699	6.85e-05	ctgagtcag	0.139105
SMARCA4	537	545	7.36e-05	ctgataagc	0.139105
SMARCA4	527	537	4.62e-05	cactgagtcat	0.139105
SMARCA4	425	433	8.14e-05	tgaccacaa	0.139105
ELF1	1950	1965	5.53e-06	ggccggaggcggctac	0.138741
ELF1	1576	1591	2.84e-06	gggatggggcggctgc	0.138741
ELF1	1696	1711	3.11e-06	gcccgggaagaggagt	0.138741
ELF1	1947	1962	1.46e-05	cggaggcggctacgag	0.138741
ELF1	1595	1610	3.03e-05	gagcggcagcaactgc	0.138741
ELF1	1876	1891	6.47e-05	aggaggcagcgccgtc	0.138741
ELF1	8	23	3.7e-05	ttctcagaattggagg	0.138741
ELF1	568	583	3.03e-05	tccagggagagggagg	0.138741
ELF1	1570	1585	9.87e-05	gggcggctgccccagg	0.138741
ELF1	1557	1568	2.5e-05	gtcaccgcccca	0.138741
ELF1	1699	1710	7.61e-05	cccgggaagagg	0.138741
ELF1	1431	1442	6.06e-05	gggaggaagccg	0.138741
ELF1	568	583	3.79e-05	cctccctctccctgga	0.138741
ELF1	1696	1711	7.63e-05	actcctcttcccgggc	0.138741
ELF1	829	844	5.78e-05	gctccctgtcccagac	0.138741
ELF1	1558	1569	9.2e-05	ttggggcggtga	0.138741
ELF1	463	474	7.09e-05	acagggtggggc	0.138741
ELF1	1431	1443	6.95e-05	ggggaggaagccg	0.138741
MYBL2	915	939	3.13e-06	ctttggggtcctgggttagtttcct	0.138185
MYBL2	1863	1872	5.18e-05	tgccggttgg	0.138185
MYBL2	1863	1872	5.25e-05	ccaaccggca	0.138185
ZNF143	654	673	2.64e-06	ctcttctgtctctccctcct	0.13305
ZNF143	1771	1782	1.74e-06	gtctgcaaggga	0.13305
ZNF143	1943	1962	7.52e-06	ccccctcgtagccgcctccg	0.13305
ZNF143	1696	1717	3.14e-06	actcctcttcccgggctgcctg	0.13305
ZNF143	1566	1585	1.52e-05	ccaacctggggcagccgccc	0.13305
ZNF143	1946	1965	2.18e-05	cctcgtagccgcctccggcc	0.13305
ZNF143	1695	1715	3.78e-06	ggcagcccgggaagaggagta	0.13305
ZNF143	1383	1402	5.48e-05	ccctgctgggccagccagct	0.13305
ZNF143	1949	1968	4.78e-05	cgtagccgcctccggccgca	0.13305
ZNF143	1940	1959	4.65e-05	gcgccccctcgtagccgcct	0.13305
ZNF143	1609	1628	9.12e-05	tctccatgcctccctgtgcc	0.13305
ZNF143	1982	2001	8.95e-05	cgcgcccgcttctctgtcca	0.13305
ZNF143	462	481	8.78e-05	ctggccagccccaccctgtt	0.13305
ZNF143	30	49	7.26e-05	ctgggcccccttaggctccc	0.13305
ZNF143	1378	1393	3.61e-05	gcccagcagggtgggc	0.13305
ZNF143	1378	1393	3.31e-05	gcccaccctgctgggc	0.13305
ZNF143	1536	1551	2.96e-05	gcctggcctggtggaa	0.13305
ZNF143	1464	1479	2.56e-05	gcaaggcattccggag	0.13305
ZNF143	1245	1260	1.3e-05	ccacggaattctgggc	0.13305
ZNF143	624	635	5.86e-06	cattcctttggc	0.13305
ZNF143	201	221	9.6e-06	gccccaggagccctaggggcc	0.13305
ZNF143	204	219	8.17e-06	ccctagggctcctggg	0.13305
ZNF143	205	220	2.54e-05	cctagggctcctgggg	0.13305
ZNF143	1464	1479	2.28e-05	gcaaggcattccggag	0.13305
ZNF143	1245	1260	1.53e-05	ccacggaattctgggc	0.13305
ZNF143	203	223	9.65e-06	cagccccaggagccctagggg	0.13305
ZNF143	1534	1554	2.09e-05	atgttccaccaggccaggcgc	0.13305
ZNF143	1722	1737	4.94e-05	aaggggccgtccgggg	0.13305
ZNF143	1668	1683	4.37e-05	caaaggcagcctgggt	0.13305
ZNF143	1464	1479	3.86e-05	gcaaggcattccggag	0.13305
ZNF143	1245	1260	3.68e-05	ccacggaattctgggc	0.13305
ZNF143	205	220	1.17e-05	cctagggctcctgggg	0.13305
ZNF143	1245	1260	2.2e-05	gcccagaattccgtgg	0.13305
ZNF143	205	220	2.08e-05	ccccaggagccctagg	0.13305
ZNF143	205	220	7.42e-05	cctagggctcctgggg	0.13305
ZNF143	823	844	3.63e-05	gctccctgtcccagactcacct	0.13305
ZNF143	1714	1735	2.58e-05	cctgtgctccccggacggcccc	0.13305
ZNF143	1536	1557	1.14e-05	gcctggcctggtggaacatggg	0.13305
ZNF143	1378	1393	3.56e-05	gcccagcagggtgggc	0.13305
ZNF143	1464	1479	3.11e-05	gcaaggcattccggag	0.13305
ZNF143	1245	1260	1.21e-05	ccacggaattctgggc	0.13305
ZNF143	1465	1480	3.78e-05	agcaaggcattccgga	0.13305
ZNF143	1244	1259	2.54e-05	tccacggaattctggg	0.13305
ZNF143	1721	1741	3.37e-05	tccccggacggcccctttccc	0.13305
ZNF143	201	221	5.37e-05	ggcccctagggctcctggggc	0.13305
ZNF143	1662	1683	4.28e-05	caaaggcagcctgggtacccag	0.13305
ZNF143	205	226	3.22e-05	cctagggctcctggggctgctc	0.13305
ZNF143	1536	1551	5.44e-05	gcctggcctggtggaa	0.13305
ZNF143	205	220	4.37e-05	cctagggctcctgggg	0.13305
ZNF143	1472	1483	3.83e-05	agcagcaaggca	0.13305
ZNF143	1245	1260	3.46e-05	ccacggaattctgggc	0.13305
ZNF143	593	604	2.72e-05	aacagcagggga	0.13305
ZNF143	1464	1479	2.35e-05	gcaaggcattccggag	0.13305
ZNF143	1372	1393	5.91e-05	gcccagcagggtgggccaagca	0.13305
ZNF143	1378	1393	1.8e-05	gcccagcagggtgggc	0.13305
ZNF143	1536	1551	6.31e-05	gcctggcctggtggaa	0.13305
ZNF143	1464	1479	3.1e-05	gcaaggcattccggag	0.13305
ZNF143	1245	1260	1.72e-05	ccacggaattctgggc	0.13305
ZNF143	1464	1480	6.42e-05	ctccggaatgccttgct	0.13305
ZNF143	1668	1684	5.93e-05	acccaggctgcctttgg	0.13305
ZNF143	1244	1260	3.52e-05	gcccagaattccgtgga	0.13305
ZNF143	204	220	3e-05	ccccaggagccctaggg	0.13305
ZNF143	1142	1153	5.76e-05	acctgcatgggg	0.13305
ZNF143	205	220	8.6e-05	cctagggctcctgggg	0.13305
ZNF143	825	845	3.21e-05	gtgagtctgggacagggagcc	0.13305
ZNF143	204	220	1.88e-05	ccctagggctcctgggg	0.13305
ZNF143	1713	1733	7.25e-05	ggccgtccggggagcacaggc	0.13305
ZNF143	1659	1679	6.02e-05	ggcagcctgggtacccaggtt	0.13305
ZNF143	1542	1558	9.71e-05	acccatgttccaccagg	0.13305
ZNF143	1245	1260	2.13e-05	gcccagaattccgtgg	0.13305
ZNF143	1461	1481	6.91e-05	ccactccggaatgccttgctg	0.13305
ZNF143	1696	1709	1.98e-05	actcctcttcccgg	0.13305
ZNF143	832	846	2.64e-05	tgggacagggagccc	0.13305
ZNF143	1668	1683	7.75e-05	acccaggctgcctttg	0.13305
ZNF143	1536	1551	9.77e-05	gcctggcctggtggaa	0.13305
ZNF143	205	220	8.27e-05	cctagggctcctgggg	0.13305
ZNF143	1427	1438	8.09e-05	ggaagccgtggt	0.13305
ZNF143	420	431	7.27e-05	tggatttgtggt	0.13305
ZNF143	1696	1707	6.18e-05	gggaagaggagt	0.13305
ZNF143	831	846	2.78e-05	ctgggacagggagccc	0.13305
ZNF143	1694	1713	5.66e-05	cagcccgggaagaggagtag	0.13305
ZNF143	827	846	4.8e-05	gagtctgggacagggagccc	0.13305
ZNF143	827	846	3.02e-05	gggctccctgtcccagactc	0.13305
ZNF143	831	846	2.99e-05	ctgggacagggagccc	0.13305
ZNF143	831	846	3.02e-05	ctgggacagggagccc	0.13305
ZNF143	831	846	3.07e-05	ctgggacagggagccc	0.13305
ZNF143	1642	1657	7.82e-05	tcccaggggacaagtc	0.13305
ZNF143	1909	1925	8.34e-05	cgccaggcgtgcctgga	0.13305
ZNF143	1713	1726	7.42e-05	gcctgtgctccccg	0.13305
ZNF143	1696	1709	5.04e-05	actcctcttcccgg	0.13305
ZNF143	1183	1198	9.85e-05	ggggggccctgtgtga	0.13305
ZNF143	1694	1713	8.43e-05	ctactcctcttcccgggctg	0.13305
ZNF143	1696	1711	4.21e-05	actcctcttcccgggc	0.13305
ZNF143	1694	1709	8.59e-05	ccgggaagaggagtag	0.13305
ZNF143	831	846	6.79e-05	ctgggacagggagccc	0.13305
ZNF143	548	568	4.36e-05	agacagataaggaagaacatt	0.13305
ZNF143	829	844	9.59e-05	gctccctgtcccagac	0.13305
ZNF143	1696	1711	4.8e-05	actcctcttcccgggc	0.13305
ZNF143	568	583	9.55e-05	cctccctctccctgga	0.13305
ZNF143	1696	1711	6.93e-05	actcctcttcccgggc	0.13305
ZNF143	831	844	9.03e-05	gctccctgtcccag	0.13305
MED12	1321	1335	2.91e-05	aggtctgagagacct	0.132787
MED12	1321	1335	2.85e-05	aggtctctcagacct	0.132787
BRD4	1941	1965	9.8e-05	cgccccctcgtagccgcctccggcc	0.132494
BRD4	1725	1749	9.7e-05	cggacggcccctttccccgggctgt	0.132494
BRD4	1570	1594	9.6e-05	cctggggcagccgccccatcccaac	0.132494
BRD4	1400	1424	9.26e-05	gctcctgctcagggccacagccctg	0.132494
BRD4	1895	1919	9.07e-05	gcgccgcttagtggcgccaggcgtg	0.132494
BRD4	1385	1409	8.18e-05	ctgctgggccagccagctcctgctc	0.132494
BRD4	1944	1968	7.76e-05	cccctcgtagccgcctccggccgca	0.132494
BRD4	1562	1586	7.6e-05	ggggcggctgccccaggttggggcg	0.132494
BRD4	1693	1717	7.25e-05	cctactcctcttcccgggctgcctg	0.132494
BRD4	1938	1962	7.02e-05	cagcgccccctcgtagccgcctccg	0.132494
BRD4	1943	1967	6.87e-05	ccccctcgtagccgcctccggccgc	0.132494
BRD4	1936	1960	6.73e-05	cgcagcgccccctcgtagccgcctc	0.132494
BRD4	1561	1585	6.24e-05	ccgccccaacctggggcagccgccc	0.132494
BRD4	1518	1542	6.11e-05	cggccacctcagccctgcgcctggc	0.132494
BRD4	1719	1743	6.08e-05	gctccccggacggcccctttccccg	0.132494
BRD4	1954	1978	3.85e-05	ccgcctccggccgcagaaaggcgtt	0.132494
BRD4	1833	1857	3e-05	gcggcccttgccccagagcccctgt	0.132494
BRD4	1942	1966	2.91e-05	gccccctcgtagccgcctccggccg	0.132494
BRD4	1729	1753	1.58e-05	cggcccctttccccgggctgtgttc	0.132494
BRD4	463	487	1.57e-05	cctcccctggccagccccaccctgt	0.132494
BRD4	1940	1964	7.16e-06	gcgccccctcgtagccgcctccggc	0.132494
BRD4	1377	1398	4.73e-06	ggctggcccagcagggtgggcc	0.132494
BRD4	1563	1584	2.6e-05	ggcggctgccccaggttggggc	0.132494
BRD4	683	704	2.28e-05	gtcagggcctgagtcagagcgg	0.132494
BRD4	1929	1950	1.35e-05	cgagggggcgctgcgaaagcgg	0.132494
BRD4	464	485	5.22e-05	cagggtggggctggccagggga	0.132494
BRD4	1712	1733	4.95e-05	ggccgtccggggagcacaggca	0.132494
BRD4	1400	1421	4.9e-05	ggctgtggccctgagcaggagc	0.132494
BRD4	655	676	7.75e-06	ggagggagagacagaagagaaa	0.132494
BRD4	1608	1629	5.71e-06	gggcacagggaggcatggagag	0.132494
BRD4	575	597	3.89e-06	agagggaggaatgctaacaacag	0.132494
BRD4	1891	1912	9.96e-05	ctcagcgccgcttagtggcgcc	0.132494
BRD4	1884	1905	9.5e-05	ctaagcggcgctgagacggcgc	0.132494
BRD4	1940	1961	8.67e-05	ggaggcggctacgagggggcgc	0.132494
BRD4	1518	1539	7.23e-05	aggcgcagggctgaggtggccg	0.132494
BRD4	1376	1391	6.96e-06	tggcccaccctgctgg	0.132494
BRD4	572	583	5.89e-06	cctccctctccc	0.132494
BRD4	652	673	6.41e-06	ctcttctgtctctccctcctct	0.132494
BRD4	764	784	6.58e-06	gatcttcccctgcctgtccct	0.132494
BRD4	575	595	1.75e-05	gttgttagcattcctccctct	0.132494
BRD4	1686	1707	9.39e-05	ttcagcccctactcctcttccc	0.132494
BRD4	659	680	9e-05	gctctttctcttctgtctctcc	0.132494
BRD4	644	665	7.8e-05	tctctccctcctctgttgatat	0.132494
BRD4	1603	1624	7.1e-05	tgccgctctccatgcctccctg	0.132494
BRD4	821	842	6.31e-05	tccctgtcccagactcaccttc	0.132494
BRD4	646	667	6.18e-05	tgtctctccctcctctgttgat	0.132494
BRD4	131	152	5.57e-05	tctttcagtagctccttcaccc	0.132494
BRD4	655	676	5.57e-05	tttctcttctgtctctccctcc	0.132494
BRD4	1938	1953	3.24e-05	cagcgccccctcgtag	0.132494
BRD4	1874	1889	6.86e-05	cggcgctgcctcctga	0.132494
BRD4	1800	1815	5.31e-05	gcgtcccccctcgtga	0.132494
BRD4	762	783	4.19e-05	acagggacaggcaggggaagat	0.132494
BRD4	857	868	2.61e-05	agtgttgcaaca	0.132494
BRD4	855	866	2.61e-05	agtgttgcaaca	0.132494
BRD4	1606	1627	7.42e-05	gcacagggaggcatggagagcg	0.132494
BRD4	647	668	6.49e-05	tcaacagaggagggagagacag	0.132494
BRD4	1434	1442	2.07e-05	gggaggaag	0.132494
BRD4	657	681	2.69e-05	agggagagacagaagagaaagagct	0.132494
BRD4	1012	1032	7.6e-05	ggccactgcatctctgtccct	0.132494
BRD4	1432	1443	6.48e-05	ggcttcctcccc	0.132494
BRD4	653	664	4.62e-05	ctctccctcctc	0.132494
BRD4	528	534	6.51e-05	tgactca	0.132494
BRD4	692	698	6.51e-05	tgactca	0.132494
BRD4	528	534	6.51e-05	tgactca	0.132494
BRD4	692	698	6.51e-05	tgactca	0.132494
BRD4	528	534	6.51e-05	tgactca	0.132494
BRD4	692	698	6.51e-05	tgactca	0.132494
BRD4	528	534	6.51e-05	tgactca	0.132494
BRD4	692	698	6.51e-05	tgactca	0.132494
BRD4	816	824	7.1e-05	cttccatac	0.132494
BRD4	417	425	6.3e-05	aatccattc	0.132494
BRD4	1148	1154	8.78e-05	cacctgc	0.132494
BRD4	152	158	4.39e-05	cacctgg	0.132494
BRD4	1434	1442	3.97e-05	gggaggaag	0.132494
BRD4	570	585	6.56e-05	ttcctccctctccctg	0.132494
BRD4	668	679	5.11e-05	gaagagaaagag	0.132494
BRD4	1938	1953	8.75e-05	cagcgccccctcgtag	0.132494
BRD4	578	596	5.53e-05	gggaggaatgctaacaaca	0.132494
BRD4	426	434	7.1e-05	ctgaccaca	0.132494
BRD4	1434	1442	7.7e-05	gggaggaag	0.132494
BRD4	666	677	7.22e-05	cagaagagaaag	0.132494
BRD4	105	126	7.68e-05	aacaggacaaagtggagtctct	0.132494
BRD4	627	638	7.63e-05	caccattccttt	0.132494
ZNF350	1411	1425	3.4e-06	gggccacagccctgt	0.130684
ZNF350	410	433	6.44e-05	aaagggggaatggatttgtggtca	0.130684
ZNF350	410	433	7.17e-05	tgaccacaaatccattcccccttt	0.130684
HES2	209	221	2e-05	gggctcctggggc	0.128873
KDM5A	195	212	8.47e-05	caggatggcccctagggc	0.128851
SUMO1	1953	1968	8.44e-05	gccgcctccggccgca	0.127463
SUMO1	1801	1816	6.04e-05	cgtcccccctcgtgac	0.127463
SUMO1	1939	1954	4.61e-05	agcgccccctcgtagc	0.127463
ZBTB7A	1938	1951	7e-06	cagcgccccctcgt	0.127083
ZBTB7A	1178	1193	2.49e-05	gccaaggggggccctg	0.127083
ZBTB7A	30	45	2.4e-05	gcctaagggggcccag	0.127083
ZBTB7A	1938	1953	2.36e-05	ctacgagggggcgctg	0.127083
ZBTB7A	1727	1742	3.93e-05	ggggaaaggggccgtc	0.127083
ZBTB7A	836	852	4.7e-05	ggcgctgggctccctgt	0.127083
ZBTB7A	430	446	3.17e-05	ggcggtgggttgctgac	0.127083
ZBTB7A	26	42	1.99e-05	atctctgggccccctta	0.127083
ZBTB7A	836	852	4.65e-05	ggcgctgggctccctgt	0.127083
ZBTB7A	430	446	3.2e-05	ggcggtgggttgctgac	0.127083
ZBTB7A	26	42	1.94e-05	atctctgggccccctta	0.127083
ZBTB7A	1761	1774	3.02e-05	gggacccttcccag	0.127083
ZBTB7A	1940	1953	2.89e-05	gcgccccctcgtag	0.127083
ZBTB7A	1729	1742	4.63e-05	cggcccctttcccc	0.127083
ZBTB7A	1846	1861	9.72e-05	ggctacaggggctctg	0.127083
ZBTB7A	311	327	8.95e-05	ctcagggggtagagcta	0.127083
ZBTB7A	311	327	8.85e-05	ctcagggggtagagcta	0.127083
ZBTB7A	1763	1776	9e-05	aagggacccttccc	0.127083
PITX1	927	937	7.29e-05	gaaactaaccc	0.126356
GATA3	550	560	2.15e-06	tccttatctgt	0.124422
GATA3	1431	1442	2.26e-06	gggaggaagccg	0.124422
GATA3	550	561	2.28e-06	ttccttatctgt	0.124422
GATA3	551	560	2.45e-06	cagataagga	0.124422
GATA3	833	848	1.25e-05	gggacagggagcccag	0.124422
GATA3	1320	1335	9.59e-06	aggtctgagagacctg	0.124422
GATA3	550	561	6.1e-06	acagataaggaa	0.124422
GATA3	527	537	7.33e-06	cactgagtcat	0.124422
GATA3	551	559	8.94e-06	cagataagg	0.124422
GATA3	551	559	8.94e-06	cagataagg	0.124422
GATA3	550	561	1.05e-05	ttccttatctgt	0.124422
GATA3	1321	1336	3.5e-05	aggtctctcagacctg	0.124422
GATA3	536	545	2.76e-05	ctgataagca	0.124422
GATA3	551	559	1.38e-05	cagataagg	0.124422
GATA3	778	787	2.96e-05	gaagatctta	0.124422
GATA3	97	106	2.3e-05	acagatctaa	0.124422
GATA3	550	563	2.14e-05	acagataaggaaga	0.124422
GATA3	551	559	2.39e-05	cagataagg	0.124422
GATA3	691	699	8.85e-05	ctgagtcag	0.124422
GATA3	527	535	8.52e-05	ctgagtcat	0.124422
GATA3	527	535	3.52e-05	atgactcag	0.124422
GATA3	534	545	6.07e-05	agtgcttatcag	0.124422
GATA3	551	562	4.73e-05	cttccttatctg	0.124422
GATA3	1431	1442	3.5e-05	gggaggaagccg	0.124422
GATA3	534	545	6.52e-05	agtgcttatcag	0.124422
GATA3	528	534	6.51e-05	tgactca	0.124422
GATA3	692	698	6.51e-05	tgactca	0.124422
GATA3	551	562	3.32e-05	cttccttatctg	0.124422
GATA3	1433	1441	3.91e-05	ggaggaagc	0.124422
GATA3	551	558	3.58e-05	cagataag	0.124422
GATA3	551	558	3.58e-05	cagataag	0.124422
GATA3	552	559	3.96e-05	agataagg	0.124422
GATA3	535	546	8.42e-05	cctgataagcac	0.124422
GATA3	535	546	8.94e-05	gtgcttatcagg	0.124422
GATA3	537	545	9.48e-05	ctgataagc	0.124422
GATA3	689	699	9.56e-05	gcctgagtcag	0.124422
GATA3	551	559	4.8e-05	cagataagg	0.124422
GATA3	551	559	5.05e-05	cagataagg	0.124422
GATA3	551	559	7.76e-05	cagataagg	0.124422
FOSL1	525	538	3.87e-06	ggatgactcagtgc	0.124162
FOSL1	525	538	3.84e-06	gcactgagtcatcc	0.124162
FOSL1	688	701	8.06e-06	ctctgactcaggcc	0.124162
FOSL1	688	701	8.03e-06	ggcctgagtcagag	0.124162
FOSL1	1335	1354	6.29e-06	tgagtccctggtgcctggcg	0.124162
FOSL1	524	537	5.91e-05	cactgagtcatcct	0.124162
FOSL1	689	702	4.78e-05	gcctgagtcagagc	0.124162
FOSL1	90	103	4.02e-05	ttctgagacagatc	0.124162
FOSL1	524	537	5.91e-05	aggatgactcagtg	0.124162
FOSL1	689	702	4.8e-05	gctctgactcaggc	0.124162
FOSL1	90	103	4.03e-05	gatctgtctcagaa	0.124162
FOSL1	150	165	2.5e-05	caaacagcacctgggg	0.124162
FOSL1	1778	1793	2.11e-05	cagacagatcttggac	0.124162
FOSL1	690	700	3.72e-05	tctgactcagg	0.124162
FOSL1	526	536	3.16e-05	actgagtcatc	0.124162
FOSL1	526	536	2.52e-05	gatgactcagt	0.124162
FOSL1	527	535	2.53e-05	ctgagtcat	0.124162
FOSL1	691	699	1.32e-05	ctgagtcag	0.124162
FOSL1	526	537	1.32e-05	cactgagtcatc	0.124162
FOSL1	525	536	2.99e-05	ggatgactcagt	0.124162
FOSL1	691	699	3.1e-05	ctgagtcag	0.124162
FOSL1	527	535	2.1e-05	ctgagtcat	0.124162
FOSL1	689	700	4.7e-05	gcctgagtcaga	0.124162
FOSL1	692	699	3.26e-05	tgagtcag	0.124162
FOSL1	527	534	1.79e-05	tgagtcat	0.124162
FOSL1	527	535	1.63e-05	ctgagtcat	0.124162
FOSL1	527	535	1.7e-05	ctgagtcat	0.124162
FOSL1	268	283	9.4e-05	aagccagatccgggca	0.124162
FOSL1	199	218	9.4e-05	atggcccctagggctcctgg	0.124162
FOSL1	1836	1855	9.19e-05	aggggctctggggcaagggc	0.124162
FOSL1	691	699	7.97e-05	ctgagtcag	0.124162
FOSL1	1396	1417	7.59e-05	gtggccctgagcaggagctggc	0.124162
FOSL1	1497	1512	9.6e-05	tgtttcacaagtgaag	0.124162
CDK8	1605	1629	3.33e-07	ccgctctccatgcctccctgtgccc	0.122609
CDK8	465	489	1.69e-05	agcctcccctggccagccccaccct	0.122609
CDK8	1941	1965	1.29e-05	cgccccctcgtagccgcctccggcc	0.122609
CDK8	1944	1968	4.31e-05	cccctcgtagccgcctccggccgca	0.122609
CDK8	1721	1745	3.55e-05	tccccggacggcccctttccccggg	0.122609
CDK8	466	490	6.88e-05	gagcctcccctggccagccccaccc	0.122609
CDK8	1719	1743	5.91e-05	gctccccggacggcccctttccccg	0.122609
CDK8	1701	1725	9.95e-05	tcttcccgggctgcctgtgctcccc	0.122609
CDK8	564	572	8.06e-06	acattccag	0.122609
CDK8	527	535	1.63e-05	atgactcag	0.122609
CDK8	691	699	3.43e-05	ctgagtcag	0.122609
CDK8	527	535	2.03e-05	ctgagtcat	0.122609
CDK8	580	588	6.36e-05	gcattcctc	0.122609
CDK8	528	534	6.51e-05	tgactca	0.122609
CDK8	692	698	6.51e-05	tgactca	0.122609
CDK8	153	159	9.74e-05	gcacctg	0.122609
CDK8	1149	1155	5.35e-05	acacctg	0.122609
CDK8	662	677	8.78e-05	ctttctcttctgtctc	0.122609
CDK8	132	147	6.29e-05	ctttcagtagctcctt	0.122609
CDK8	425	433	6.57e-05	tgaccacaa	0.122609
CDK8	1308	1316	9.27e-05	tacatcctg	0.122609
RAD21	1938	1953	3.78e-06	cagcgccccctcgtag	0.120695
RAD21	1935	1955	3.97e-06	tcgcagcgccccctcgtagcc	0.120695
RAD21	1938	1953	4.83e-06	ctacgagggggcgctg	0.120695
RAD21	1939	1954	5.81e-06	gctacgagggggcgct	0.120695
RAD21	1894	1909	1.34e-05	gccactaagcggcgct	0.120695
RAD21	1939	1954	7.7e-06	gctacgagggggcgct	0.120695
RAD21	1893	1908	1.5e-05	cagcgccgcttagtgg	0.120695
RAD21	1938	1953	9.76e-06	cagcgccccctcgtag	0.120695
RAD21	1893	1908	1.79e-05	ccactaagcggcgctg	0.120695
RAD21	1938	1953	9.14e-06	ctacgagggggcgctg	0.120695
RAD21	1939	1954	8.49e-06	gctacgagggggcgct	0.120695
RAD21	1896	1916	3.86e-05	gcctggcgccactaagcggcg	0.120695
RAD21	1890	1910	3.71e-05	tctcagcgccgcttagtggcg	0.120695
RAD21	1797	1817	3.64e-05	gtcgcgtcccccctcgtgacc	0.120695
RAD21	1938	1953	9.33e-06	cagcgccccctcgtag	0.120695
RAD21	1893	1908	2.31e-05	cagcgccgcttagtgg	0.120695
RAD21	1376	1391	3.77e-05	ccagcagggtgggcca	0.120695
RAD21	1893	1908	3.4e-05	ccactaagcggcgctg	0.120695
RAD21	1938	1953	1.47e-05	ctacgagggggcgctg	0.120695
RAD21	1938	1953	1.34e-05	cagcgccccctcgtag	0.120695
RAD21	1376	1391	5.91e-05	ccagcagggtgggcca	0.120695
RAD21	1898	1913	5.75e-05	ccgcttagtggcgcca	0.120695
RAD21	1376	1391	2.78e-05	tggcccaccctgctgg	0.120695
RAD21	1938	1953	1.84e-05	cagcgccccctcgtag	0.120695
RAD21	1893	1908	3.15e-05	cagcgccgcttagtgg	0.120695
RAD21	1938	1953	2.81e-05	cagcgccccctcgtag	0.120695
RAD21	1893	1908	3.26e-05	cagcgccgcttagtgg	0.120695
RAD21	1428	1448	9.93e-05	ccacggcttcctccccaggac	0.120695
RAD21	1898	1913	5.67e-05	tggcgccactaagcgg	0.120695
RAD21	1802	1814	1.82e-05	gtcccccctcgtg	0.120695
RAD21	1897	1912	5.91e-05	gccgcttagtggcgcc	0.120695
RAD21	1800	1815	9.91e-05	tcacgaggggggacgc	0.120695
RAD21	1898	1913	9.05e-05	ccgcttagtggcgcca	0.120695
RAD21	1894	1909	4.06e-05	gccactaagcggcgct	0.120695
RAD21	1376	1391	6.37e-05	tggcccaccctgctgg	0.120695
RAD21	1801	1816	8.29e-05	gtcacgaggggggacg	0.120695
RAD21	1898	1913	8.87e-05	tggcgccactaagcgg	0.120695
RAD21	1940	1952	4.41e-05	gcgccccctcgta	0.120695
RAD21	1932	1953	8.12e-05	ctttcgcagcgccccctcgtag	0.120695
RAD21	1743	1764	5.59e-05	gggctgtgttcacatcggctgg	0.120695
RAD21	1794	1815	3.11e-05	gaggtcgcgtcccccctcgtga	0.120695
RAD21	1376	1391	8.63e-05	tggcccaccctgctgg	0.120695
RAD21	1898	1913	8.57e-05	tggcgccactaagcgg	0.120695
RAD21	1939	1956	7.28e-05	agcgccccctcgtagccg	0.120695
RAD21	1377	1394	7.04e-05	ggcccaccctgctgggcc	0.120695
RAD21	1801	1818	2.52e-05	cgtcccccctcgtgacca	0.120695
RAD21	1893	1908	4.4e-05	ccactaagcggcgctg	0.120695
RAD21	1743	1764	6.93e-05	gggctgtgttcacatcggctgg	0.120695
RAD21	1794	1815	5.75e-05	gaggtcgcgtcccccctcgtga	0.120695
RAD21	1370	1391	3.79e-05	agtgcttggcccaccctgctgg	0.120695
RAD21	1800	1815	5.2e-05	gcgtcccccctcgtga	0.120695
RAD21	1743	1764	5.35e-05	gggctgtgttcacatcggctgg	0.120695
RAD21	1794	1815	3.27e-05	gaggtcgcgtcccccctcgtga	0.120695
RAD21	1615	1630	5.16e-05	tgcctccctgtgccca	0.120695
RAD21	1803	1818	2.71e-05	tcccccctcgtgacca	0.120695
RAD21	1939	1952	2.54e-05	tacgagggggcgct	0.120695
RAD21	1894	1909	5.25e-05	gccactaagcggcgct	0.120695
RAD21	1897	1916	6.14e-05	gcctggcgccactaagcggc	0.120695
RAD21	1890	1909	3.08e-05	tctcagcgccgcttagtggc	0.120695
RAD21	1893	1908	7.69e-05	cagcgccgcttagtgg	0.120695
RAD21	1898	1913	7.95e-05	ccgcttagtggcgcca	0.120695
RAD21	1893	1908	7.14e-05	ccactaagcggcgctg	0.120695
RAD21	1376	1391	5.25e-05	ccagcagggtgggcca	0.120695
RAD21	1896	1911	9.22e-05	cgccgcttagtggcgc	0.120695
RAD21	1939	1954	6.05e-05	agcgccccctcgtagc	0.120695
RAD21	1801	1816	3.18e-05	cgtcccccctcgtgac	0.120695
RAD21	1938	1953	2.78e-05	cagcgccccctcgtag	0.120695
RAD21	1938	1953	3.23e-05	ctacgagggggcgctg	0.120695
RAD21	1937	1952	9.39e-05	tacgagggggcgctgc	0.120695
RAD21	1875	1890	6.84e-05	caggaggcagcgccgt	0.120695
RAD21	1376	1391	9.13e-05	ccagcagggtgggcca	0.120695
RAD21	1893	1908	9.67e-05	cagcgccgcttagtgg	0.120695
RAD21	1800	1815	6.94e-05	tcacgaggggggacgc	0.120695
RAD21	1942	1954	8.2e-05	gctacgagggggc	0.120695
HOXD12	77	85	8.08e-05	ttttattag	0.120435
DEC1	280	290	5.35e-05	ggcacatgccc	0.11881
REL	1923	1932	6.43e-05	gcggatttcc	0.118349
NR3C1	833	841	2.23e-06	gggacaggg	0.118226
NR3C1	963	971	1.1e-05	aggacagag	0.118226
NR3C1	1023	1031	7.67e-06	gggacagag	0.118226
NR3C1	29	50	6.23e-06	tctgggcccccttaggctccct	0.118226
NR3C1	1938	1955	2.49e-05	cagcgccccctcgtagcc	0.118226
NR3C1	175	192	2.39e-05	cactgccatggcatggcc	0.118226
NR3C1	197	214	1.98e-05	ggatggcccctagggctc	0.118226
NR3C1	527	535	7.34e-06	atgactcag	0.118226
NR3C1	765	773	3.15e-05	gggacaggc	0.118226
NR3C1	1304	1318	9.65e-06	tgtacatcctgctcc	0.118226
NR3C1	1219	1227	5.12e-05	ggaacacgg	0.118226
NR3C1	106	118	1.05e-05	cactttgtcctgt	0.118226
NR3C1	955	973	1.25e-05	ttggctacctctgtccttg	0.118226
NR3C1	1397	1418	6.83e-05	tgtggccctgagcaggagctgg	0.118226
NR3C1	206	227	6.14e-05	ctagggctcctggggctgctct	0.118226
NR3C1	1430	1451	6.14e-05	tgagtcctggggaggaagccgt	0.118226
NR3C1	527	535	2.69e-05	ctgagtcat	0.118226
NR3C1	691	699	2.69e-05	ctgactcag	0.118226
NR3C1	691	699	2.29e-05	ctgagtcag	0.118226
NR3C1	691	699	2.76e-05	ctgactcag	0.118226
NR3C1	527	535	1.7e-05	atgactcag	0.118226
NR3C1	1304	1319	3.42e-05	ggagcaggatgtacat	0.118226
NR3C1	833	848	2.79e-05	gggacagggagcccag	0.118226
NR3C1	1304	1318	1.67e-05	tgtacatcctgctcc	0.118226
NR3C1	1304	1317	1.78e-05	ggagcaggatgtac	0.118226
NR3C1	1304	1319	2.04e-05	ggagcaggatgtacat	0.118226
NR3C1	764	781	6.55e-05	agggacaggcaggggaag	0.118226
NR3C1	1705	1722	4.51e-05	gagcacaggcagcccggg	0.118226
NR3C1	666	683	2.64e-05	cagaagagaaagagcttg	0.118226
NR3C1	964	971	5.04e-05	tctgtcct	0.118226
NR3C1	1073	1080	3.58e-05	tgtgttct	0.118226
NR3C1	1710	1721	2.52e-05	gctgcctgtgct	0.118226
NR3C1	1304	1318	2.57e-05	ggagcaggatgtaca	0.118226
NR3C1	1304	1318	2.61e-05	tgtacatcctgctcc	0.118226
NR3C1	1710	1721	2.9e-05	agcacaggcagc	0.118226
NR3C1	1304	1319	2.72e-05	atgtacatcctgctcc	0.118226
NR3C1	1613	1628	8.97e-05	ggcacagggaggcatg	0.118226
NR3C1	1304	1319	2.85e-05	ggagcaggatgtacat	0.118226
NR3C1	765	776	9.87e-05	gggacaggcagg	0.118226
NR3C1	833	844	7.98e-05	gggacagggagc	0.118226
NR3C1	833	844	9.42e-05	gctccctgtccc	0.118226
NR3C1	765	776	8.66e-05	cctgcctgtccc	0.118226
NR3C1	106	124	6.36e-05	agactccactttgtcctgt	0.118226
NR3C1	299	305	6.51e-05	gagaaca	0.118226
NR3C1	1072	1078	6.51e-05	gagaaca	0.118226
NR3C1	528	534	6.51e-05	tgactca	0.118226
NR3C1	692	698	6.51e-05	tgactca	0.118226
NR3C1	417	425	3.77e-05	aatccattc	0.118226
NR3C1	1305	1318	3.83e-05	gagcaggatgtaca	0.118226
NR3C1	1304	1318	4.36e-05	tgtacatcctgctcc	0.118226
NR3C1	1303	1318	4.73e-05	tgtacatcctgctcca	0.118226
[truncated: 6,566 more rows]
