# Supplementary material for: LINC00842 inactivates transcription co-regulator PGC-1α to promote pancreatic cancer malignancy through metabolic remodelling
Source: Nat Commun. 2021 Jun 22;12:3830. doi: 10.1038/s41467-021-23904-4 (PMC8219694; doi:10.1038/s41467-021-23904-4)
Supplement: Supplementary file 7 — Source Data [file 41467_2021_23904_MOESM7_ESM.xlsx]

## Sheet: Fig 1
	Fig 1d					Fig 1e					Fig 1f
	Cohort 1		Cohort 2			Cohort 1		Cohort 2			PANC-1
	N	T	N	T		Stage I/II	Stage III/IV	Stage I/II	Stage III/IV		Time (h)	Control						LINC-OE
	0.07467	4.7349	0.000581	2.07532		1.32869	4.7349	0.793701	0.988514		0	0.226	0.197	0.315	0.254	0.21	0.266	0.32	0.196	0.253	0.287	0.241	0.322
	0.702222	2.92141	0.021894	1.19748		1.06683	2.92141	0.084202	0.629961		24	0.51	0.575	0.542	0.552	0.542	0.504	0.606	0.67	0.632	0.666	0.643	0.679
	0.135842	2.21402	0.000703	0.988514		1.06437	2.21402	0.277392	0.121582		48	0.76	0.755	0.752	0.791	0.724	0.755	1.544	1.566	1.528	1.472	1.361	1.357
	0.102474	2.11893	0.025678	0.844791		0.968171	2.11893	0.01541	0.018453		72	1.319	1.369	1.54	1.42	1.45	1.396	2.462	2.852	2.33	2.775	2.528	2.579
	0.00072	2.10429	0.209739	0.793701		0.90125	2.10429	0.120463	2.07532		96	1.557	2.023	2.041	1.782	1.905	1.659	3.044	3.56	3.416	3.402	3.281	3.429
	0.125579	1.70921	0.048698	0.679871		0.89296	1.70921	0.032804	1.19748
	0.013602	1.32869	0.00296	0.629961		0.842842	1.30435	0.296616	0.549681		PANC-1
	0.002031	1.30435	0.003464	0.598739		0.7457	1.20303	0.263036	0.225834		Time (h)	KD control						LINC-KD-1						LINC-KD-2
	0.001292	1.20303	0.159689	0.549681		0.733736	1.18099	0.236514	0.679871		0	0.322	0.29	0.278	0.296	0.3	0.255	0.246	0.287	0.231	0.266	0.25	0.298	0.255	0.264	0.29	0.322	0.318	0.294
	0.000211	1.18099	0.029701	0.381565		0.63581	1.11214	0.598739	0.347881		24	0.575	0.562	0.487	0.598	0.612	0.57	0.446	0.441	0.462	0.429	0.448	0.491	0.461	0.429	0.412	0.496	0.415	0.43
	0.08677	1.11214	0.000882	0.347881		0.608502	0.986233	0.165702	0.107321		48	0.936	1.036	1.083	1.104	1.152	0.855	0.628	0.696	0.683	0.683	0.567	0.612	0.718	0.781	0.729	0.773	0.793	0.72
	0.018157	1.06683	0.142595	0.296616		0.604298	0.0303253	0.023903	0.134592		72	1.707	1.478	1.427	1.412	1.492	1.235	0.828	0.796	0.883	0.883	0.667	0.712	1.014	1.012	1.015	0.852	1.076	0.905
	0.058449	1.06437	0.269184	0.287839		0.597358	0.0272676	0.173539	0.844791		96	2.065	1.868	1.999	1.922	1.99	1.997	1.106	1.145	1.115	1.163	1.129	0.829	1.375	1.381	1.411	1.2	1.574	1.267
	0.548412	0.986233	0.076947	0.277392		0.516438	0.0228763	0.381565	0.232183
	0.628507	0.968171	0.009399	0.267325		0.514057	0.0198232	0.130912	0.094951		SW1990
	0.015163	0.90125	0.000246	0.263036		0.487452	0.0193704	0.009889	0.137103		Time (h)	Control						LINC-OE
	0.038296	0.89296	0.002886	0.236514		0.473029	0.0186674	0.054535	0.177186		0	0.198	0.2	0.212	0.226	0.237	0.22	0.31	0.298	0.286	0.27	0.254	0.26
	0.099442	0.842842	0.003578	0.232183		0.471937	0.0177423	0.005473	0.113965		24	0.354	0.367	0.366	0.314	0.349	0.301	0.5477	0.471	0.493	0.516	0.497	0.455
	0.024803	0.7457	0.011571	0.225834		0.442372	0.0177423	0.125	0.077125		48	0.559	0.541	0.574	0.565	0.538	0.536	1.209	1.102	0.931	1.051	0.921	0.872
	0.000561	0.733736	0.007867	0.211198		0.404254	0.016941	0.287839	0.211198		72	1.004	0.834	1.024	0.963	0.949	1.169	2.015	1.979	2.189	2.228	2.311	2.216
	0.075537	0.63581	0.029157	0.177186		0.343886	0.0166308	0.085378	0.101532		96	1.403	1.603	1.528	1.564	1.455	1.269	2.905	3.549	3.231	3.117	3.113	3.131
	0.033648	0.608502	0.002781	0.173539		0.335256	0.0147822	0.267325	0.102711
	0.02909	0.604298	0.001076	0.165702		0.327598		0.017257			SW1990
	0.101766	0.597358	0.000852	0.137103		0.323836		0.006817			Time (h)	KD control						LINC-KD-1						LINC-KD-2
	0.123564	0.516438	0.148651	0.134592		0.316439		0.040573			0	0.198	0.212	0.122	0.116	0.175	0.099	0.018	0.111	0.097	0.166	0.114	0.164	0.135	0.099	0.117	0.152	0.211	0.131
	0.109576	0.514057	0.030186	0.130912		0.314253		0.025559			24	0.327	0.285	0.293	0.289	0.262	0.244	0.25	0.167	0.229	0.171	0.126	0.168	0.278	0.253	0.215	0.172	0.185	0.23
	0.001669	0.487452	0.15749	0.125		0.293209		0.050183			48	0.589	0.784	0.872	0.772	0.619	0.572	0.386	0.348	0.475	0.355	0.329	0.322	0.372	0.441	0.443	0.427	0.478	0.483
	0.042886	0.473029	0.01955	0.121582		0.289841		0.097621			72	0.978	1.154	1.295	1.352	1.061	1.022	0.547	0.71	0.6	0.633	0.56	0.704	0.843	0.893	0.775	0.884	0.722	0.881
	0.304251	0.471937	0.037769	0.120463		0.266708		0.001443			96	1.72	1.955	1.858	1.556	1.722	1.542	0.887	1.122	1.061	1.126	0.899	0.877	1.171	1.161	1.249	1.206	1.317	1.305
	0.098527	0.442372	0.004025	0.113965		0.258219		0.002142
	0.126161	0.404254	0.004082	0.107321		0.23871		0.084984			Fig 1g						Fig 1h
	0.000368	0.343886	0.060371	0.102711		0.23761		0.048361			PANC-1						Migration
	0.024125	0.335256	0.002873	0.101532		0.223756		0.083814			Control	LINC-OE	KD control	LINC-KD-1	LINC-KD-2			Control			LINC-OE			KD control			LINC-KD-1			LINC-KD-2
	0.019732	0.327598	0.001456	0.097621		0.219658		0.014115			107.182	157.459	107.143	42.3077	50.5495		PANC-1	202	185	157	428	374	312	168	197	128	87	60	76	63	79	51
	0.075189	0.323836	0.029428	0.094951		0.20166		0.047696			99.4475	149.171	102.198	39.011	45.6044		SW1990	294	267	246	481	426	455	276	238	249	123	91	112	84	115	121
	0.035897	0.316439	0.003998	0.092783		0.190782		0.006992			93.3702	141.989	90.6593	52.7473	59.3407
	0.000187	0.314253	0.003136	0.085378		0.176369		0.008933									Fig 1i
	0.002644	0.293209	0.006045	0.084984		0.167241		0.045859			SW1990						Invasion
	0.058856	0.289841	0.012035	0.084202		0.163799		0.022666			Control	LINC-OE	KD control	LINC-KD-1	LINC-KD-2			Control			LINC-OE			KD control			LINC-KD-1			LINC-KD-2
	0.010697	0.266708	0.031178	0.083814		0.162668		0.001689			100.283	156.374	101.433	16.3324	20.6304		PANC-1	104	90	86	189	167	216	113	97	79	22	20	31	15	32	52
	0.002344	0.258219	0.073812	0.077125		0.155322		0.0006			106.232	178.47	109.169	22.3496	13.7536		SW1990	142	164	123	289	315	246	139	150	124	52	77	31	49	42	67
	0.001208	0.23871	0.013665	0.061355		0.140958		0.061355			93.4844	171.671	89.3983	12.0344	11.1748
	0.021493	0.23761	0.127627	0.054535		0.138057		0.000447
	0.033185	0.223756	0.004765	0.050183		0.125289		0.000325			Fig 1j
	0.20166	0.219658	0.001518	0.048361		0.0962769		0.000675			PANC-1
	0.072628	0.20166	0.001119	0.047696		0.0949514		0.092783			Time (weeks)	Control					LINC-OE
	0.002656	0.190782	0.051713	0.045859		0.0927827		0.002974			0	0	0	0	0	0	0	0	0	0	0
	0.30566	0.176369	0.016101	0.040573		0.0906636					1	9.22913	7.05672	7.1874	8.13339	9.33888	16.3172	18.9024	12.2766	11.4376	11.6402
	0.021592	0.167241	0.029428	0.032804		0.0861702					2	76.4497	48.2572	49.4094	67.5811	76.0793	129.26	149.31	99.1257	93.9233	85.1122
	0.000309	0.163799	0.010167	0.025559		0.0760627					3	87.5	137.312	15.75	171.5	198	442.723	220.676	148.848	331.372	268.792
	0.002244	0.162668	0.000163	0.023903		0.0758872					4	297.159	169.292	178.143	125.973	356.456	695.75	500	405	550	320
	0.192109	0.155322	0.010143	0.022666		0.0755373					5	624.384	372.116	378.847	546.264	591.626	1028.1	1165.52	800.865	780.693	626.697
	0.267943	0.140958	0.002926	0.018453		0.0721262
	0.000723	0.138057	0.01577	0.017257		0.0662164					PANC-1
	0.001245	0.125289	0.009596	0.01541		0.0575117					Time (weeks)	KD control					LINC-KD-1					LINC-KD-2
	3.6e-05	0.0962769	0.010428	0.014115		0.053044					0	0	0	0	0	0	0	0	0	0	0	0	0	0	0	0
	0.155681	0.0949514	0.002192	0.009889		0.0502988					1	8.52514	5.39044	7.53825	6.45469	4.91715	3.0618	1.91455	1.57113	1.01299	0.72128	3.09004	3.42356	1.73247	3.08367	1.74219
	0.008549	0.0927827	0.006677	0.008933		0.0494918					2	68.6251	42.5311	59.3614	54.1688	46.2275	19.5381	12.363	11.0604	7.86956	5.10786	16.3993	27.1407	19.0813	20.7062	15.1788
	0.005095	0.0906636	0.000582	0.006992		0.0476956					3	216.248	131.663	175.771	170.847	107.217	29.25	33.6875	29.25	56	22.5	37.196	25.5412	70.5919	30.7645	47.0597
	0.001696	0.0861702	0.005336	0.006817		0.0474757					4	288	161.84	325.125	232.75	288	92.238	44.9163	35.3397	29.3355	21.2982	96.583	146.466	66.2446	46.8192	49.5348
	0.347881	0.0760627	0.002507	0.005473		0.0451228					5	543.099	305.379	459.473	393.914	344.328	152.65	89.0656	78.3363	60.1221	44.2586	224.838	253.024	131.004	153.376	93.1553
	0.064257	0.0758872	0.055424	0.002974		0.0446045
	0.005107	0.0755373	0.06871	0.002142		0.0409498					SW1990
	2.74e-06	0.0721262	0.000628	0.001689		0.0392817					Time (weeks)	Control					LINC-OE
	0.007812	0.0662164	0.009142	0.001443		0.0344345					0	0	0	0	0	0	0	0	0	0	0
	0.024349	0.0575117	0.037421	0.000675		0.032352					1	5.832	5.67055	5.861	7.31258	6.77655	16.7523	15.4328	8.5169	8.63005	6.90278
	0.038562	0.053044	0.000894	0.0006		0.0306777					2	58.4809	53.6923	30.6658	31.9555	41.3858	130.662	119.231	70.2127	67.1828	52.5003
	0.017701	0.0502988	0.008953	0.000447		0.0304658					3	158.306	99.7878	88.5146	60.1539	46.787	237.756	327.537	155.64	163.153	193.987
	3.54e-05	0.0494918	0.000453	0.000325		0.0228763					4	298.545	192.436	128.959	195.578	116.483	511.541	366.887	233.343	394.465	343.518
	0.007529	0.0476956				0.0225093					5	391.699	347.421	319.482	548.583	398.521	1020.05	950.528	560.595	539.648	536.365
	0.03198	0.0474757				0.0224574
	0.00041	0.0451228				0.0218433					SW1990
	0.000744	0.0446045				0.0216423					Time (weeks)	KD control					LINC-KD-1					LINC-KD-2
	2.25e-05	0.0409498				0.0127502					0	0	0	0	0	0	0	0	0	0	0	0	0	0	0	0
	2.66e-05	0.0392817				0.0123159					1	7.04931	7.84017	8.85735	7.64866	5.6386	7.32	5.37095	4.29975	3.84209	4.38643	5.48474	5.7	4.98973	4.75964	4.1007
	0.011652	0.0344345				0.0117326					2	54.7741	42.6773	65.8301	39.0926	37.7882	19.4035	16.0613	11.4675	9.51315	5.7793	24.4625	26.7309	14.3441	24.0478	12.8865
	0.000735	0.032352				0.01005					3	159.538	112.889	95.5069	88.3145	56.1465	32.5644	26.9452	34.3597	22.2341	11.6861	64.333	58.5273	53.2234	46.0329	34.7306
	0.003713	0.0306777				0.00995751					4	233.74	192.436	254.064	149.939	199.498	101.787	47.7213	53.5717	34.3436	22.5585	113.664	141.318	51.1724	66.8222	39.9675
	0.003058	0.0304658				0.00977514					5	424.144	330.43	514.382	307.529	294.033	143.601	115.399	91.3839	74.2772	47.229	188.38	206.071	109.646	172.163	95.3315
	0.001236	0.0303253				0.00966286
	0.000686	0.0272676				0.00959612					Fig 1l						Fig 1o
	0.011229	0.0228763				0.0092265					Avg Radiance (p/sec/cm²/sr)							PANC-1
	0.004072	0.0228763				0.00891222					PANC-1							Control	LINC-OE	KD control	LINC-KD-1	LINC-KD-2
	0.00018	0.0225093				0.00821988					Control	LINC-OE	KD control	LINC-KD-1	LINC-KD-2		With metastasis	62.5	100	50	0	12.5
	0.00141	0.0224574				0.00763406					2840000	14300000	3930000	1680000	1890000		Without metastasis	37.5	0	50	100	87.5
	0.000358	0.0218433				0.00751159					2420000	14200000	2630000	1320000	1740000
	0.005324	0.0216423				0.00713931					2690000	12200000	3060000	952000	1120000			SW1990
	0.000527	0.0198232				0.00710639					2130000	11300000	2290000	1220000	929000			Control	LINC-OE	KD control	LINC-KD-1	LINC-KD-2
	0.001325	0.0193704				0.00670754					3080000	9930000	2010000	845000	858000		With metastasis	62.5	100	62.5	12.5	12.5
	0.082279	0.0186674				0.00612956											Without metastasis	37.5	0	37.5	87.5	87.5
	0.034915	0.0177423				0.00569272					Avg Radiance (p/sec/cm²/sr)
	0.014545	0.0177423				0.00560139					SW1990
	0.024803	0.016941				0.00547345					Control	LINC-OE	KD control	LINC-KD-1	LINC-KD-2
	0.011281	0.0166308				0.00537321					2490000	13100000	2940000	1160000	1310000
	0.001394	0.0147822				0.00533609					2300000	15300000	2530000	1200000	1440000
	6.18e-06	0.0127502				0.00511872					2610000	12500000	2540000	971000	1220000
	0.0014	0.0123159				0.00501338					1930000	10500000	2280000	931000	967000
	0.000675	0.0117326				0.00478699					2230000	8620000	1930000	743000	889000
	0.000208	0.01005				0.00474295
	0.000583	0.00995751				0.00466686
	0.001736	0.00977514				0.0044871
	0.099903	0.00966286				0.00442533
	0.002017	0.00959612				0.00421573
	0.000105	0.0092265				0.00410994
	0.001101	0.00891222				0.00390625
	0.000192	0.00821988				0.00372124
	0.003808	0.00763406				0.00367001
	0.001186	0.00751159				0.00364466
	0.040855	0.00713931				0.00349619
	0.000903	0.00710639				0.00348007
	0.006186	0.00670754				0.00339274
	7.19e-05	0.00612956				0.00334603
	0.000986	0.00569272				0.00316554
	0.000245	0.00560139				0.00300171
	0.001642	0.00547345				0.00298097
	0.004446	0.00537321				0.0027494
	3.45e-05	0.00533609				0.00259509
	0.000152	0.00511872				0.00251249
	4.91e-05	0.00501338				0.00246078
	0.001316	0.00478699				0.00218725
	0.000294	0.00474295				0.00208366
	0.002323	0.00466686				0.00203607
	0.00146	0.0044871				0.00184777
	0.067296	0.00442533				0.00178896
	0.000652	0.00421573				0.00172403
	0.005411	0.00410994				0.0016538
	0.000922	0.00390625				0.00148362
	0.00181	0.00372124				0.00146997
	0.03623	0.00367001				0.0014199
	0.049378	0.00364466				0.00141009
	0.047806	0.00349619				0.00135578
	0.000662	0.00348007				0.00133711
	0.015807	0.00339274				0.00127673
	0.000148	0.00334603				0.0010911
	0.000184	0.00316554				0.00108356
	0.001665	0.00300171				0.00105882
	0.00241	0.00298097
	0.001117	0.0027494
	0.001426	0.00259509
	0.000435	0.00251249
	0.000874	0.00246078
	0.000528	0.00218725
	0.007289	0.00208366
	0.000305	0.00203607
	0.001006	0.00184777
	0.000577	0.00178896
	0.00024	0.00172403
	0.001032	0.0016538
	0.000884	0.00148362
	0.000959	0.00146997
	0.001216	0.0014199
	0.001213	0.00141009
	0.000635	0.00135578
	0.000544	0.00133711
	0.000129	0.00127673
	4.22e-05	0.0010911
	0.000888	0.00108356
	0.000102	0.00105882

## Sheet: Fig 2
	Fig 2c
	Gene symbols	PANC-1-LINC-OE			SW1990-LINC-OE				Gene symbols	PANC-1-LINC-KD-1			PANC-1-LINC-KD-2			SW1990-LINC-KD-1			SW1990-LINC-KD-2
	MDH1	0.173539	0.150031	0.17115	0.782773	0.705475	0.700602		MDH1	3.24901	3.70635	3.24901	3.10229	3.16748	2.55502	1.99078	2.28681	2.10429	1.96791	2.19872	2.12383
	PDHB	0.439317	0.337587	0.344681	0.41658	0.391387	0.425334		PDHB	4.19887	4.34694	4.92458	4.06522	3.76678	3.95406	2.19365	2.13366	1.93634	2.2921	2.05148	2.30804
	SUCLG1	0.242043	0.257623	0.23871	0.459032	0.48858	0.431271		SUCLG1	3.94493	3.13834	3.31728	3.27918	3.68926	4.3873	2.55502	2.59068	2.59068	2.65124	2.61474	3.24151
	DLAT	0.33294	0.319377	0.356836	0.649169	0.549681	0.557354		DLAT	2.39496	2.69447	2.21914	2.28681	3.30199	2.75745	2.48515	2.07532	2.62685	2.09459	1.57644	1.99538
	IDH3A	0.612734	0.679871	0.647671	0.658231	0.644685	0.715323		IDH3A	3.22657	3.78423	3.36359	3.32495	3.58838	3.58838	2.79594	2.3511	1.80667	2.68825	2.70695	2.27626
	CS	0.559936	0.723635	0.652176	0.391387	0.428292	0.428292		CS	1.36604	1.45397	1.43396	1.35974	1.37872	1.39797	1.39797	1.99078	1.61702	1.30737	1.54399	1.47087
	SDHA	0.595979	0.621288	0.600124	0.710382	0.66742	0.66742		SDHA	1.7411	1.61328	1.65864	1.37872	1.31343	1.46747	2.07532	1.80667	1.84463	1.8489	1.9816	2.02324
	FH	0.317171	0.270431	0.310644	0.523647	0.468677	0.512871		FH	1.68179	1.72907	1.77768	1.46747	1.59475	1.34102	2.38392	2.6087	2.95536	2.37292	2.57874	3.21912
	GOT1	0.571701	0.445449	0.436282	0.618423	0.618423	0.589134		GOT1	1.76541	1.98619	2.01391	1.74513	2.3511	1.97703	1.65099	2.16345	2.36745	1.72508	2.26054	2.26054
	MPC1	0.764895	0.754364	0.814131	0.7457	0.7457	0.705475		MPC1	1.48452	1.54757	1.71713	1.26869	1.32256	1.31343	1.67404	1.51922	1.7818	1.53333	1.29834	2.26054
	MPC2	0.723635	0.791869	0.808508	0.740549	0.89296	0.827406		MPC2	1.25701	1.23114	1.02101	1.25122	1.24257	1.23399	1.03049	0.897095	0.968171	1.38191	1.2283	1.09177
	ACADM	0.625609	0.567752	0.544624	0.265479	0.252905	0.24429		ACADM	1.31951	1.25701	1.41421	1.25992	1.28639	1.20025	2.79594	2.99661	2.75745	2.76383	3.52266	3.10947
	ACAT1	0.743979	0.656712	0.567752	0.350301	0.343092	0.294567		ACAT1	1.89211	2.34567	2.02792	1.87038	2.16345	2.25532	4.57361	3.87268	3.81937	3.74942	3.93583	4.04648
	CPT1A	0.819794	0.831238	0.713672	0.66742	0.810378	0.681444		CPT1A	2.26577	2.04202	1.94531	1.93634	1.88339	1.99078	1.51922	1.17555	1.34102	1.28937	1.31646	1.4012
	SLC25A1	3.87268	4.54202	4.20858	3.30962	3.80176	3.57184		SLC25A1	0.267943	0.210224	0.266093	0.230579	0.195242	0.285851	0.233798	0.366868	0.242043	0.267325	0.331405	0.242603
	TECR	1.42734	1.37872	1.54043	2.86129	2.92141	2.61474		TECR	0.444421	0.524858	0.586418	0.591862	0.612734	0.625609	0.477421	0.393199	0.328356	0.431271	0.410845	0.320116
	FASN	4.70219	4.15064	4.15064	2.38943	2.54324	2.34026		FASN	0.336808	0.334482	0.334482	0.497695	0.467596	0.464366	0.442372	0.451668	0.442372	0.443396	0.478525	0.47522
	SREBF1	2.83497	2.87454	2.55502	3.19688	3.40267	3.21912		SREBF1	0.133046	0.11744	0.130308	0.266708	0.270431	0.276114	0.183434	0.179659	0.200731	0.161171	0.154606	0.286512
	ATP5F1	0.261219	0.266708	0.289841	0.46544	0.50581	0.527289		ATP5F1	3.16017	3.91768	3.20428	3.34808	3.21169	2.91467	2.87454	2.57279	3.01746	3.00355	3.13109	2.65124
	Fig 2d
	PANC-1-OCR
	Time (minutes)	Control			LINC-OE			KD control			LINC-KD-1			LINC-KD-2
	1.37358	351.732	365.232	354.413	202.5	204.153	247.458	318.832	342.939	355.151	507.435	499.452	454.132	419.906	384.516	440.663
	9.95752	344.852	359.974	353.089	196.847	197.231	234.662	318.852	336.904	354.084	498.502	495.943	454.424	412.489	375.628	427.975
	18.5323	343.164	355.542	355.665	197.065	197.918	231.874	320.386	335.938	355.793	503.065	496.493	457.984	414.86	374.623	427.314
	27.198	155.54	167.421	166.48	98.0401	91.1063	110.141	156.919	164.077	184.325	237.458	226.066	204.124	271.054	234.662	276.968
	35.7993	160.113	169.031	165.636	107.202	100.775	122.314	159.278	165.431	181.014	238.957	229.783	209.692	276.131	234.708	275.056
	44.3299	163.56	170.436	171.715	115.821	105.529	133.095	165.337	167.63	186.417	239.12	233.509	213.027	282.137	242.106	275.415
	52.9908	335.847	354.116	348.873	245.464	220.592	283.255	317.788	327.371	344.001	580.859	557.311	504.147	434.207	378.678	421.898
	61.5666	335.188	353.314	348.014	241.837	222.757	283.075	307.773	321.782	337.943	580.326	555.595	508.548	424.571	373.825	415.788
	70.1641	336.343	356.932	355.07	233.428	217.869	275.873	307.065	323.966	339.176	585.882	567.595	523.299	412.773	369.372	409.067
	78.8345	128.196	137.586	131.413	51.6165	36.9119	51.3464	86.3182	95.2421	107.574	195.56	193.065	176.503	169.038	148.748	174.412
	87.415	131.123	140.194	132.708	50.459	37.5307	54.2474	88.8367	96.9331	107.635	201.808	194.815	185.663	167.729	147.617	174.313
	95.9796	127.922	139.664	130.555	48.1909	35.7079	50.9007	86.6471	94.6866	105.517	194.135	190.655	182.842	163.459	143.779	168.028
	SW1990-OCR
	Time (minutes)	Control			LINC-OE			KD control			LINC-KD-1			LINC-KD-2
	1.37309	219.515	218.644	195.26	177.655	140.425	169.827	215.205	218.362	204.191	237.698	244.03	249.603	247.602	250.546	240.361
	9.952	218.189	210.067	194.913	174.303	127.418	165.243	211.468	214.457	205.705	236.615	246.535	242.093	243.212	247.835	233.886
	18.5522	219.685	209.913	198.033	178.404	143.245	166.137	213.885	215.561	208.299	238.661	248.224	246.972	237.129	248.881	235.082
	27.2174	101.845	111.091	96.2166	89.1427	62.0151	79.115	119.174	118.928	122.707	109.287	117.877	102.772	121.965	132.87	130.723
	35.7942	107.977	108.178	100.178	91.8333	64.0803	85.26	124.097	125.769	126.193	113.978	122.208	107.003	123.793	133.882	134.289
	44.3244	111.495	108.7	103.405	92.8992	66.8407	84.576	125.376	128.412	127.876	117.472	123.12	108.062	122.903	136.196	135.504
	52.9537	301.969	315.898	283.249	253.559	217.493	227.539	280.358	284.085	267.885	350.015	375.671	372.444	345.222	350.725	333.654
	61.5429	301.069	295.774	272.842	247.518	207.098	222.324	285.565	280.589	263.842	333.75	346.584	352.483	327.912	339.783	316.731
	70.1195	296.184	287.459	263.06	242.443	204.258	219.675	280.188	279.777	259.015	327.069	347.125	339.799	318.976	319.353	304.193
	78.7844	81.9799	100.811	81.0144	71.4349	44.0901	61.2462	99.7181	98.4369	107.057	97.846	101.955	85.7052	98.2065	106.211	104.576
	87.3653	87.7763	98.3986	79.7911	75.1891	48.2541	61.7383	103.006	104.624	110.953	97.0286	100.289	86.507	95.1445	110.143	109.123
	95.9477	88.6402	94.9814	77.9042	75.1985	47.6336	61.0996	101.047	104.781	108.609	95.9894	99.6533	84.983	93.4859	108.116	106.999
	Fig 2e
	PANC-1-ECAR
	Time (minutes)	Control			LINC-OE			KD control			LINC-KD-1			LINC-KD-2
	1.37353	26.6881	19.1713	20.5592	15.7795	16.2154	17.4707	12.6909	15.4347	11.8615	12.3181	12.5893	9.22657	14.5844	21.4202	10.2075
	9.95139	20.012	17.9925	18.8055	14.8571	15.9315	18.5395	10.5495	15.4458	13.0235	11.1827	10.8119	7.50335	15.8226	17.1187	9.49135
	18.5214	20.3464	17.4756	16.0706	14.6353	15.6096	17.8384	10.8174	16.5462	13.5773	12.0295	10.904	8.30102	16.7976	16.9117	11.4109
	27.1879	35.5901	35.2016	37.1563	61.965	69.8857	64.3599	37.2193	41.8129	41.3099	23.1578	22.1193	14.9844	26.2167	30.4678	24.0547
	35.7972	32.6161	35.4112	33.9144	53.4784	59.1965	53.7486	31.9144	39.4753	33.4442	23.5528	22.4255	14.956	24.7204	28.762	26.4974
	44.4004	30.0743	34.109	31.847	47.9263	52.3849	46.8434	31.1276	32.2039	33.2244	24.0432	22.9841	15.1222	24.2573	27.656	27.0983
	53.0649	86.1319	83.4317	82.4669	95.5664	107.363	97.4672	82.1298	85.6368	91.0021	63.9048	64.78	61.6372	52.538	50.9049	58.3357
	61.6402	71.8121	76.8709	70.6392	90.3653	81.2287	93.6789	71.274	77.9398	76.282	56.4423	55.1918	55.7561	43.8539	47.9757	51.4262
	70.215	62.6943	55.9714	62.4422	85.2644	82.3126	81.2649	64.1158	72.2697	69.7164	52.3447	50.7705	52.6073	39.9497	45.806	48.0756
	78.8827	18.7047	22.8664	25.0517	55.4159	63.2515	56.475	31.8679	35.775	25.5922	26.7057	25.2209	17.7887	18.5079	21.3569	21.8679
	87.496	12.7315	14.5165	15.3339	40.464	46.5256	39.6318	20.5743	23.0818	20.7712	18.3053	17.4566	12.8916	11.8095	13.5756	14.2655
	96.0726	10.4115	11.5036	12.4902	34.1241	39.636	32.5863	16.2607	18.4668	17.4254	15.5192	14.8114	10.6482	9.84676	11.1906	12.1067
	SW1990-ECAR
	Time (minutes)	Control			LINC-OE			KD control			LINC-KD-1			LINC-KD-2
	1.37299	20.5814	25.3919	15.3892	17.6723	25.9929	25.6578	21.2232	18.5581	11.5124	18.9843	19.5685	19.2812	18.4886	13.3243	12.7177
	9.95022	20.213	23.9935	16.987	17.443	24.4736	19.6601	19.4822	15.4747	11.3988	16.6438	17.5554	18.4438	20.0204	13.192	11.6674
	18.5185	20.2873	24.5162	16.0732	18.0063	24.8119	20.9436	20.2033	14.0647	9.80898	17.8251	17.7301	18.3694	19.7768	12.7204	11.779
	27.1863	49.6875	50.6378	50.2647	62.4783	65.0685	65.1713	55.6505	58.0713	52.3203	37.8291	35.0214	37.4806	45.2158	40.2423	39.9382
	35.7959	49.7174	48.2323	52.6127	57.2992	61.1467	63.5929	52.8156	58.5516	53.6849	38.3478	36.434	40.1539	44.8917	43.3178	41.7214
	44.3244	48.0115	45.076	50.917	53.1674	55.0811	56.6921	48.9118	54.3836	51.0718	36.9909	35.6215	39.1479	41.9215	42.6005	39.581
	52.9924	78.6894	76.8429	78.7521	86.3455	92.7306	91.934	79.199	83.8897	70.878	59.8951	55.3121	58.0532	69.755	62.3421	62.0124
	61.5679	72.81	63.8372	72.2294	76.9341	77.6471	77.8108	67.1684	72.8991	64.4336	55.3066	50.5106	53.1199	60.4454	59.5572	55.7294
	70.1295	68.9305	56.8228	65.2549	78.1528	71.3672	74.9138	60.7946	64.6132	62.9242	53.3135	47.4666	49.7517	55.0533	57.5876	51.7245
	78.7993	19.9381	20.2666	19.6257	25.8818	24.3355	22.7508	19.1677	16.6348	17.7506	16.8672	15.4111	14.9059	24.4356	14.5407	14.1025
	87.4069	13.5145	13.1172	13.9289	17.5843	17.1438	17.385	13.0565	13.3639	13.824	10.9544	11.19	11.6141	16.4557	12.2837	10.8762
	95.9843	11.1741	10.0958	12.4743	14.7318	13.7273	14.836	10.9623	11.7377	13.1602	9.44481	9.34177	10.2684	12.9498	11.4443	10.2931
	Fig 2f												Fig 2h
	Relative glucose uptake						Relative glucose uptake						Mean gray value
	PANC-1						SW1990						PANC-1
	Control	LINC-OE	KD control	LINC-KD-1	LINC-KD-2		Control	LINC-OE	KD control	LINC-KD-1	LINC-KD-2		Control	LINC-OE	KD control	LINC-KD-1	LINC-KD-2
	1.1073	1.78743	0.832272	0.477882	0.242611		1.25713	2.02822	0.903949	0.412656	0.357722		132.47	161.06	127.48	106.99	96.68
	0.930671	1.86708	1.20519	0.574716	0.435741		0.787499	2.40248	1.16446	0.364814	0.552653		126.4	157.2	126.45	83.56	83.18
	0.962031	1.59049	0.962538	0.503423	0.41371		0.955377	2.42398	0.931591	0.505732	0.334755		119.97	141.89	115.37	75.29	72.37
	Lactate formation						Lactate formation						Mean gray value
	PANC-1						SW1990						SW1990
	Control	LINC-OE	KD control	LINC-KD-1	LINC-KD-2		Control	LINC-OE	KD control	LINC-KD-1	LINC-KD-2		Control	LINC-OE	KD control	LINC-KD-1	LINC-KD-2
	2.53677	4.2607	2.59026	0.77614	0.325215		1.95588	2.82488	1.83501	0.670565	0.488619		116.53	140.49	114.81	90.67	82.93
	2.08942	4.07422	2.66538	0.537144	0.764005		1.8454	3.26546	1.99672	0.409011	0.250279		102.66	132.08	104.75	82.99	81.75
	2.35567	4.59078	2.45574	1.02708	1.01323		2.11539	3.13991	1.88639	0.675286	0.596176		99.85	124.36	101.08	75.7	94.67

## Sheet: Fig 3
	Fig 3a																Fig 3i														Fig 3j
	Metabolite abundance (a.u.)																	PANC-1														SW1990
	PANC-1																Compound	Control			LINC00842-OE			KD control			LINC00842-KD				Compound	Control			LINC00842-OE			KD control			LINC00842-KD
	Compound Name	Control			LINC00842-OE			KD control			LINC00842-KD						C16:0_270 (M0)	0.3794	0.3666	0.3883	0.2902	0.2883	0.317	0.3753	0.3654	0.3822	0.5137	0.5022	0.5111		C16:0_270 (M0)	0.4604	0.4854	0.5014	0.3899	0.3774	0.3777	0.4543	0.4416	0.4637	0.6593	0.6576	0.6554
	Citrate	0.733308	1.01197	1.25472	0.493234	0.456606	0.534702	0.780109	1.10011	1.11978	1.87897	1.83798	1.76318				C16:0_271 (M1)	0.007	0.013	0.0105	0.0062	0.0101	0.0114	0.0115	0.008	0.0077	0.011	0.0081	0.0131		C16:0_271 (M1)	0.0112	0.0108	0.0092	0.02	0.0138	0.0111	0.0101	0.0091	0.0088	0.0174	0.0182	0.0131
	Isocitrate	0.585739	0.977081	1.43718	0.37856	0.374102	0.430613	0.634319	1.19588	1.1698	2.34865	2.29097	2.13827				C16:0_272 (M2)	0.0107	0.0093	0.0083	0.0082	0.0076	0.0077	0.009	0.0097	0.0094	0.0113	0.0119	0.012		C16:0_272 (M2)	0.0259	0.0273	0.0273	0.0194	0.0205	0.0204	0.027	0.0281	0.029	0.0277	0.0305	0.0282
	Succinate	0.968747	1.00914	1.02211	0.655057	0.621653	0.563361	0.915732	1.06176	1.02251	1.21476	1.10813	1.29118				C16:0_273 (M3)	0	0	0.0005	0.0001	0.0003	0.0001	0.0001	0.0003	0.0001	0.0004	0.0001	0.0004		C16:0_273 (M3)	0.0015	0.0013	0.0026	0.0021	0.0015	0.0017	0.0017	0.0023	0.0031	0.0015	0.0007	0.0014
	Fumarate	1.02579	0.851386	1.12282	0.364325	0.300852	0.369423	1.07415	0.94996	0.975888	1.93848	1.94523	1.51017				C16:0_274 (M4)	0.0008	0.0009	0.0008	0.0006	0.0005	0.0005	0.0008	0.0004	0.0008	0.0005	0.0003	0.0005		C16:0_274 (M4)	0.0351	0.0356	0.0339	0.0203	0.0216	0.0207	0.0319	0.0362	0.0345	0.0196	0.0207	0.02
	Malate	1.08908	1.07555	0.835373	0.650333	0.712393	0.761767	1.18458	0.886861	0.928562	1.62056	1.5811	1.60029				C16:0_275 (M5)	0.0002	0.0002	0	0.0001	0.0002	0.0003	0.0002	0.0002	0.0002	0.0001	0.0005	0.0004		C16:0_275 (M5)	0.0032	0.0034	0.0028	0.0032	0.0028	0.003	0.0037	0.0034	0.0037	0.0022	0.0023	0.0019
																	C16:0_276 (M6)	0.0015	0.0014	0.0013	0.0011	0.0013	0.0011	0.0015	0.0016	0.0012	0.0012	0.001	0.0013		C16:0_276 (M6)	0.0464	0.0472	0.0478	0.0327	0.0329	0.0328	0.0433	0.0483	0.0492	0.0216	0.0232	0.0228
	Fig 3b																C16:0_277 (M7)	0.0006	0.0007	0.0007	0.0005	0.0005	0.0005	0.0006	0.0007	0.0007	0.0005	0.0008	0.0005		C16:0_277 (M7)	0.005	0.0052	0.0048	0.0048	0.0051	0.0051	0.0064	0.0051	0.0055	0.0024	0.0029	0.0029
	Metabolite abundance (a.u.)																C16:0_278 (M8)	0.0054	0.0053	0.0054	0.0046	0.0045	0.0046	0.0053	0.0052	0.0053	0.0038	0.0043	0.0043		C16:0_278 (M8)	0.0682	0.0628	0.0652	0.0506	0.0542	0.0534	0.0644	0.0654	0.0645	0.0313	0.0306	0.0317
	PANC-1																C16:0_279 (M9)	0.0034	0.0033	0.0035	0.0029	0.0031	0.0029	0.0033	0.0036	0.0029	0.0027	0.0027	0.0029		C16:0_279 (M9)	0.0085	0.0078	0.0072	0.0101	0.0095	0.0088	0.0071	0.0094	0.0094	0.0045	0.0048	0.005
	Compound Name	Control			LINC00842-OE			KD control			LINC00842-KD						C16:0_280 (M10)	0.0207	0.0209	0.0197	0.0206	0.0206	0.0199	0.0216	0.0207	0.0208	0.0174	0.0179	0.0186		C16:0_280 (M10)	0.088	0.0911	0.0828	0.0832	0.0861	0.0873	0.089	0.0904	0.0886	0.0448	0.0454	0.0472
	AcCa(14:0)	1.10677	0.92002	0.97321	0.751782	0.707757	0.723593	0.859131	1.10808	1.03279	1.40151	1.30145	1.20896				C16:0_281 (M11)	0.0129	0.0135	0.0137	0.0122	0.0146	0.0133	0.0141	0.0134	0.0157	0.0114	0.0115	0.0111		C16:0_281 (M11)	0.0103	0.0097	0.0118	0.0139	0.0151	0.0152	0.0122	0.0121	0.0132	0.0092	0.0073	0.0068
	AcCa(14:1)	0.922546	0.949566	1.12789	0.779058	0.756707	0.85594	0.986291	0.987118	1.02659	1.31232	1.31162	1.09476				C16:0_282 (M12)	0.0738	0.0725	0.0731	0.0772	0.0786	0.0747	0.0755	0.0767	0.0739	0.0594	0.0631	0.061		C16:0_282 (M12)	0.1061	0.0972	0.0941	0.1234	0.1266	0.1279	0.1074	0.1072	0.1034	0.0592	0.0622	0.0625
	AcCa(16:0)	1.08541	1.00003	0.91456	0.715185	0.742444	0.690858	0.797979	1.1434	1.05862	1.61306	1.60724	1.40499				C16:0_283 (M13)	0.0354	0.0338	0.0331	0.0391	0.0363	0.0381	0.0356	0.0352	0.0345	0.0267	0.0283	0.0281		C16:0_283 (M13)	0.0066	0.005	0.0054	0.0155	0.0152	0.0147	0.0082	0.0076	0.0059	0.0065	0.0064	0.0056
	AcCa(18:0)	1.0932	1.01319	0.893606	0.688639	0.746548	0.641861	0.704918	1.25565	1.03943	1.95238	2.21984	1.56265				C16:0_284 (M14)	0.1816	0.1857	0.1755	0.2084	0.2077	0.2011	0.18	0.1878	0.1812	0.1416	0.1468	0.1434		C16:0_284 (M14)	0.0883	0.0781	0.0762	0.1321	0.1382	0.1384	0.0945	0.0936	0.0843	0.0598	0.0578	0.063
	AcCa(18:1)	1.09409	0.977421	0.928489	0.750829	0.710743	0.730547	0.786634	1.11871	1.09466	1.67451	1.52496	1.42946				C16:0_285 (M15)	0.0399	0.0393	0.0398	0.0457	0.0455	0.0432	0.0414	0.0416	0.0397	0.0264	0.0258	0.0274		C16:0_285 (M15)	-0.0044	-0.0019	-0.0035	0.0026	0.0013	0.0025	-0.0031	-0.0033	-0.0033	0.0003	0.0003	-0.0004
	AcCa(18:2)	0.996521	1.12071	0.882764	0.797054	0.598735	0.466046	0.786521	1.23721	0.976268	1.84252	1.72607	1.3235				C16:0_286 (M16)	0.2267	0.2334	0.2258	0.2823	0.2802	0.2636	0.2241	0.2297	0.2237	0.1719	0.1747	0.1638		C16:0_286 (M16)	0.0399	0.0339	0.0309	0.0762	0.0781	0.0793	0.0418	0.0434	0.0365	0.0329	0.029	0.0329
	Fig 3c																Fig 3k														Fig 3l
	Metabolite abundance (a.u.)																	PANC-1														SW1990
	SW1990																Compound	Control			LINC00842-OE			KD control			LINC00842-KD				Compound	Control			LINC00842-OE			KD control			LINC00842-KD
	Compound Name	Control			LINC00842-OE			KD control			LINC00842-KD						C18:0_298 (M0)	0.5113	0.4995	0.5372	0.4347	0.4448	0.4886	0.5163	0.4888	0.5455	0.6005	0.5621	0.5773		C18:0_298 (M0)	0.6394	0.6394	0.6558	0.4646	0.4464	0.4343	0.6062	0.5998	0.6225	0.6873	0.6814	0.6872
	Citrate	1.10981	0.944501	0.945691	0.685429	0.754658	0.511489	1.02909	0.992246	0.978664	1.74512	1.72916	1.79205				C18:0_299 (M1)	0.0113	0.0105	0.0063	0.0092	0.0056	0.0101	0.0119	0.0108	0.0079	0.0075	0.0095	0.008		C18:0_299 (M1)	0.0008	0.0054	0.0049	0.0097	0.0083	0.009	0.0038	0.0027	0.0048	0.0083	0.0108	0.0093
	Isocitrate	1.18656	0.78656	1.02688	0.552989	0.612522	0.441088	1.18741	0.98421	0.828384	1.86534	1.48093	1.63221				C18:0_300 (M2)	0.1185	0.1183	0.1114	0.1022	0.0982	0.0911	0.1093	0.1177	0.1038	0.1471	0.1641	0.1622		C18:0_300 (M2)	0.0934	0.1042	0.0971	0.1091	0.1087	0.1132	0.1029	0.0988	0.0984	0.1341	0.1368	0.134
	Succinate	1.0739	0.720602	1.2055	0.610289	0.633608	0.475502	1.39095	0.743095	0.865959	1.5203	1.77062	1.89704				C18:0_301 (M3)	-0.0014	-0.0015	-0.0025	-0.0033	-0.0007	0	-0.0018	-0.0037	-0.0018	-0.003	-0.0037	-0.0016		C18:0_301 (M3)	-0.0013	-0.0022	-0.0004	-0.0002	0.0006	-0.0005	-0.0014	-0.0015	0	-0.0006	-0.0006	-0.0023
	Fumarate	0.989016	0.901927	1.10906	0.67642	0.639154	0.451758	1.2725	1.10952	0.617975	3.30657	2.46099	1.67502				C18:0_302 (M4)	0.005	0.0052	0.0059	0.0052	0.004	0.0037	0.0054	0.0059	0.0047	0.0056	0.0059	0.0052		C18:0_302 (M4)	0.0159	0.0168	0.0154	0.0142	0.015	0.0152	0.0152	0.0175	0.0158	0.0142	0.0137	0.015
	Malate	0.918867	0.949849	1.13128	0.703958	0.665588	0.71702	1.18917	0.824037	0.986793	1.70589	1.64396	1.67696				C18:0_303 (M5)	0	0	-0.0002	-0.0002	-0.0001	0.0001	-0.0003	-0.0002	-0.0001	0	-0.0001	-0.0003		C18:0_303 (M5)	0.001	0.0008	0.0011	0.0015	0.0007	0.0009	0.0015	0.0015	0.0007	0.0005	0.0013	0.0003
																	C18:0_304 (M6)	0.0006	0.0006	0.0006	0.0009	0.0005	0.0006	0.0008	0.0009	0.0006	0.0006	0.0002	0.0006		C18:0_304 (M6)	0.0186	0.0166	0.0184	0.0157	0.0165	0.0174	0.0184	0.0196	0.0202	0.011	0.0108	0.0111
	Fig 3d																C18:0_305 (M7)	0.0002	0.0003	0.0004	0.0002	0.0005	0	0	0.0004	0.0003	0.0004	0.0005	-0.0001		C18:0_305 (M7)	0.001	0.0021	0.0019	0.0023	0.0022	0.0017	0.0021	0.0024	0.0023	0.0009	0.0009	0.0006
	Metabolite abundance (a.u.)																C18:0_306 (M8)	0.0016	0.0015	0.0014	0.0022	0.0013	0.0018	0.0016	0.0016	0.0013	0.001	0.0007	0.0011		C18:0_306 (M8)	0.0266	0.025	0.0245	0.0252	0.0271	0.0269	0.0256	0.0286	0.0265	0.0134	0.0133	0.0132
	SW1990																C18:0_307 (M9)	0.0009	0.0011	0.0006	0.0013	0.0013	0.0008	0.0009	0.001	0.0011	0.0004	0.0005	0.0005		C18:0_307 (M9)	0.0027	0.0028	0.003	0.0042	0.0034	0.0042	0.0038	0.0039	0.0032	0.0017	0.002	0.0018
	Compound Name	Control			LINC00842-OE			KD control			LINC00842-KD						C18:0_308 (M10)	0.0051	0.0056	0.0055	0.0069	0.0065	0.006	0.0058	0.0064	0.0054	0.0037	0.0031	0.0036		C18:0_308 (M10)	0.0374	0.0357	0.0372	0.0397	0.043	0.0433	0.0382	0.0393	0.0382	0.0194	0.0192	0.0194
	AcCa(14:0)	0.976894	1.05783	0.965279	0.617124	0.505029	0.664921	1.01769	0.959865	1.02245	1.20054	1.36715	1.10221				C18:0_309 (M11)	0.0039	0.0035	0.0032	0.003	0.0047	0.0045	0.0037	0.0035	0.0043	0.0018	0.0026	0.002		C18:0_309 (M11)	0.0041	0.0053	0.0041	0.0078	0.0073	0.0077	0.0051	0.005	0.0049	0.0032	0.0031	0.0031
	AcCa(14:1)	0.812068	1.0506	1.13733	0.740147	0.610846	0.741135	1.05262	0.98038	0.967	1.79061	1.70043	1.62083				C18:0_310 (M12)	0.02	0.0194	0.0194	0.026	0.0258	0.0222	0.0198	0.0208	0.0196	0.0127	0.0128	0.0134		C18:0_310 (M12)	0.0491	0.0468	0.0451	0.0665	0.0699	0.0685	0.0512	0.0547	0.0513	0.0267	0.0276	0.0277
	AcCa(16:0)	1.04897	0.97407	0.976958	0.598175	0.498166	0.530308	1.05217	1.0027	0.94513	2.00638	1.97328	1.69806				C18:0_311 (M13)	0.0101	0.0112	0.0112	0.0138	0.0119	0.012	0.0108	0.0121	0.0107	0.0061	0.0083	0.0071		C18:0_311 (M13)	0.0057	0.0045	0.0031	0.0098	0.0099	0.01	0.0042	0.0049	0.0038	0.0033	0.0026	0.0031
	AcCa(18:0)	1.23095	0.904032	0.865018	0.361935	0.29487	0.279217	1.01266	1.11579	0.871553	1.49063	1.29199	1.19016				C18:0_312 (M14)	0.0552	0.0589	0.0536	0.0743	0.0748	0.0669	0.0589	0.0603	0.0581	0.0377	0.0417	0.0403		C18:0_312 (M14)	0.0515	0.0488	0.0455	0.0904	0.0941	0.0961	0.0606	0.0591	0.0549	0.0336	0.0357	0.0343
	AcCa(18:1)	1.00182	1.03427	0.963909	0.413636	0.315482	0.357928	1.10996	0.920957	0.969086	2.62487	2.93976	2.34236				C18:0_313 (M15)	0.0225	0.0237	0.0217	0.0262	0.0249	0.025	0.0231	0.0244	0.0206	0.0163	0.0145	0.0154		C18:0_313 (M15)	0.0022	0.0022	0.0013	0.008	0.008	0.0098	0.0021	0.0011	0.0008	0.002	0.0014	0.0019
	AcCa(18:2)	0.8474	0.869	1.2837	0.0466	0.0472	0.0588	1.2573	0.7245	1.0182	5.4267	6.0007	4.9556				C18:0_314 (M16)	0.1144	0.1149	0.1065	0.1456	0.144	0.1324	0.1116	0.1179	0.1046	0.0772	0.0851	0.0778		C18:0_314 (M16)	0.0403	0.0369	0.0332	0.0888	0.0951	0.0959	0.0473	0.0482	0.0403	0.0291	0.0287	0.0302
																	C18:0_315 (M17)	0.0131	0.0124	0.0127	0.0136	0.0126	0.011	0.0136	0.0143	0.0142	0.0089	0.0129	0.0097		C18:0_315 (M17)	-0.0034	-0.0035	-0.0033	-0.0028	-0.0038	-0.0037	-0.0039	-0.0035	-0.003	-0.0018	-0.0018	-0.0024
	Fig 3e								Fig 3f								C18:0_316 (M18)	0.1074	0.1149	0.105	0.1383	0.1393	0.1232	0.1085	0.1172	0.0993	0.0754	0.0795	0.0776		C18:0_316 (M18)	0.0149	0.0123	0.0122	0.0457	0.0476	0.0501	0.017	0.0177	0.0144	0.0139	0.0132	0.0127
		PANC-1								SW1990
	Compound	Control			LINC00842-OE				Compound	Control			LINC00842-OE
	a-ketoglutarate*m2	0.192612	0.20174	0.204355	0.117128	0.122698	0.12049		a-ketoglutarate*m2	0.0625267	0.0624436	0.0657658	0.0416683	0.0397497	0.0440001
	a-ketoglutarate*m3	0.0594781	0.0567182	0.0591218	0.0273364	0.028905	0.030578		a-ketoglutarate*m3	0.00760477	0.0075934	0.00830664	0.00495551	0.00482457	0.00525272
	citrate*m2	0.393108	0.371976	0.381397	0.326305	0.334357	0.337713		citrate*m2	0.439076	0.435906	0.424909	0.307013	0.277509	0.277485
	citrate*m3	0.0601857	0.0599766	0.0584044	0.0819981	0.0794422	0.0789699		citrate*m3	0.0380247	0.0436945	0.0376498	0.0508986	0.0505551	0.0464001
	fumarate*m2	0.159774	0.120031	0.113962	0.0646518	0.0712971	0.0674183		fumarate*m2	0.024487	0.0256623	0.0279621	0.0201171	0.0192969	0.0208214
	fumarate*m3	0.145142	0.153893	0.145319	0.208463	0.197065	0.216791		fumarate*m3	0.0653283	0.0746386	0.0754258	0.0879605	0.0784407	0.0896773
	malate*m2	0.205073	0.193419	0.201886	0.131092	0.135033	0.131002		malate*m2	0.0558437	0.0643054	0.0566724	0.0452018	0.0418426	0.0474168
	malate*m3	0.193908	0.191384	0.195353	0.248789	0.242014	0.238636		malate*m3	0.0905379	0.100833	0.0933377	0.110768	0.112138	0.112077
	succinate*m2	0.394929	0.210141	0.414551	0.118791	0.108404	0.114297		succinate*m2	0.0556494	0.0632866	0.0662537	0.0392505	0.043849	0.0468492
	succinate*m3	0.219984	0.120286	0.27256	0.0488882	0.0422122	0.0428136		succinate*m3	0.0113165	0.0112981	0.0101121	0.00681746	0.00628942	0.0079465
	Fig 3g								Fig 3h
		PANC-1								SW1990
	Compound	KD control			LINC00842-KD				Compound	KD control			LINC00842-KD
	a-ketoglutarate*m2	0.1836	0.1748	0.1736	0.2239	0.2311	0.235		a-ketoglutarate*m2	0.0599	0.0543	0.05	0.1097	0.1015	0.1062
	a-ketoglutarate*m3	0.0369	0.044	0.0387	0.0699	0.0696	0.0667		a-ketoglutarate*m3	0.0102	0.0068	0.0073	0.0136	0.0125	0.0104
	citrate*m2	0.3648	0.3676	0.3726	0.3816	0.3937	0.381		citrate*m2	0.2554	0.228	0.2305	0.4719	0.4776	0.4851
	citrate*m3	0.06	0.0671	0.058	0.054	0.0481	0.053		citrate*m3	0.0444	0.0427	0.0459	0.0375	0.0362	0.0258
	fumarate*m2	0.1555	0.1579	0.153	0.2126	0.211	0.2149		fumarate*m2	0.0695	0.0677	0.068	0.0982	0.0989	0.0944
	fumarate*m3	0.2786	0.2766	0.2711	0.2008	0.1962	0.1943		fumarate*m3	0.1723	0.1754	0.1742	0.1222	0.1322	0.1175
	malate*m2	0.1498	0.1533	0.157	0.2197	0.2195	0.2139		malate*m2	0.0701	0.065	0.0585	0.0944	0.106	0.09
	malate*m3	0.2751	0.2793	0.2671	0.2044	0.1947	0.1978		malate*m3	0.1855	0.1813	0.1773	0.1272	0.1248	0.1179
	succinate*m2	0.1403	0.1646	0.1595	0.2381	0.2231	0.2307		succinate*m2	0.0705	0.0534	0.0479	0.0886	0.0943	0.0756
	succinate*m3	0.0744	0.0736	0.0643	0.1274	0.1355	0.1242		succinate*m3	0.0157	0.0151	0.0156	0.0179	0.0171	0.0163

## Sheet: Fig 4
	Fig 4a								Fig 4d				Fig 4e
	PANC-1								PANC-1				PANC-1
		Nucleus			Cytosol				Input	Anti-PGC-1α	IgG		LacZ	LINC-odd	LINC-even
	LINC00842	82.2278	77.0831	76.2147	17.7722	22.9169	23.7853		1	0.325771	0.019262		1.39984	70.9433	52.2948
	U6	88.0504	89.516	88.6972	11.9496	10.484	11.3028		1	0.395549	0.021079		1.88591	63.9377	43.6707
	GAPDH	11.6707	10.0621	11.1798	88.3293	89.9379	88.8203		1	0.277763	0.017003		1.04628	77.6328	73.956
	SW1990								SW1990				SW1990
		Nucleus			Cytosol				Input	Anti-PGC-1α	IgG		LacZ	LINC-odd	LINC-even
	LINC00842	71.2595	70.5446	71.824	28.7405	29.4554	28.176		1	0.47039	0.016086		0.999026	80.9296	78.3536
	U6	92.09	92.8206	92.4784	7.91004	7.17936	7.52162		1	0.366511	0.012107		0.645547	55.661	63.6429
	GAPDH	6.82959	6.69846	7.52162	93.1704	93.3015	92.4784		1	0.273939	0.01736		1.25579	88.5607	54.6416

## Sheet: Fig 5
	Fig 5a						Fig 5c
	PANC-1						PANC-1
	Control	LINC-OE	KD control	LINC-KD-1	LINC-KD-2		Control	LINC-OE	KD control	LINC-KD-1	LINC-KD-2
	1.05853	0.976303	1.02721	1.08328	0.954005		1.03475	0.974423	0.911272	0.94123	0.952167
	0.980825	1.02484	1.08578	1.15301	1.02959		0.95879	1.00879	0.96993	0.866108	1.02761
	0.96064	1.06836	1.19643	0.983094	1.05853		1.00646	0.896652	1.05406	1.1271	0.876172
	SW1990						SW1990
	Control	LINC-OE	KD control	LINC-KD-1	LINC-KD-2		Control	LINC-OE	KD control	LINC-KD-1	LINC-KD-2
	0.909565	0.968114	0.866486	0.946002	0.954786		1.01478	1.16567	1.1338	0.98475	1.14962
	1.01625	1.09676	0.954786	0.96588	1.11981		1.12597	1.02894	1.00081	0.906155	1.01478
	1.07419	1.04482	1.09676	1.17277	0.897043		0.859258	0.933785	1.04331	1.14697	0.966715
	Fig 5e						Fig 5f
	PANC-1						SW1990
	IP: PGC-1α						IP: PGC-1α
	SRT2104 (μM)	0	2	4			SRT2104 (μM)	0	2	4
		12.1257	6.06287	2.80889				12.042	7.06162	2.86791
		10.7779	9.31787	1.45397				13.9288	4.89056	1.97246
		10.4107	5.24157	2.41162				9.51366	8.45614	1.71713
	PANC-1						SW1990
	IP: PGC-1α-Rep						IP: PGC-1α-Rep
	SRT2104 (μM)	0	2	4			SRT2104 (μM)	0	2	4
		23.4254	18.2522	6.58873				24.59	18.2522	4.22807
		21.259	19.2929	3.38698				29.6508	13.2691	5.93809
		25.9921	14.8254	8.33973				20.8215	15.5625	4.65893

## Sheet: Fig 6
	Fig 6a								Fig 6m
	Glucose (mM)	5 mM			25 mM					IgG			anti-YY1
	PANC-1	0.975637	0.797975	1.22639	4.66243	4.32015	5.39298		PANC-1	0.753194	1.01473	1.23208	11.0893	9.99422	12.9161
	SW1990	0.91467	1.24948	0.835854	4.631	4.23195	3.58338		SW1990	1.0608	0.98976	0.949441	9.7483	11.4331	10.8164
	Fig 6b								Fig 6n
	PANC-1								PANC-1
	Time (h)	25mM Glucose			5mM Glucose				pcDNA3.1 + pGL4	pcDNA3.1-YY1 + pGL4	pcDNA3.1 + pGL4-promoter	pcDNA3.1-YY1 + pGL4-promoter	pcDNA3.1 + pGL4-mut-promoter	pcDNA3.1-YY1 + pGL4-mut-promoter
	0	0.960341	1.17415	0.865508	1.24008	0.870812	0.889109		1.19223	0.98589	2.02712	3.7682	0.994986	1.11988
	1	1.15799	1.31186	1.20716	0.574521	0.697581	0.598919		1.05568	1.01404	2.62208	4.56806	1.22667	0.937854
	2	1.2968	1.40927	1.56369	0.50015	0.441484	0.397887		0.823237	0.781453	1.78647	4.23005	1.5346	1.21498
	4	1.27011	1.20995	1.07546	0.291944	0.242115	0.215202		0.92886	1.27262	2.40676	4.91217	1.07131	1.36052
	SW1990
	0	1.13012	0.977033	0.892844	0.947486	1.00848	1.04404		SW1990
	1	1.18357	1.20844	1.25106	0.619357	0.569924	0.482581		pcDNA3.1 + pGL4	pcDNA3.1-YY1 + pGL4	pcDNA3.1 + pGL4-promoter	pcDNA3.1-YY1 + pGL4-promoter	pcDNA3.1 + pGL4-mut-promoter	pcDNA3.1-YY1 + pGL4-mut-promoter
	2	1.55813	1.23098	1.35643	0.461854	0.416246	0.393793		1.14151	0.853648	2.43533	5.33797	1.31164	1.12031
	4	1.22531	1.10431	0.995261	0.308964	0.261614	0.247501		0.825694	1.07986	2.11936	4.63129	0.62798	1.21828
									1.10093	0.901363	2.52225	4.39254	0.873992	0.846986
	Fig 6c				Fig 6d				0.931864	1.21042	2.73403	4.23708	1.02691	0.850545
	PANC-1				PANC-1
	IP: PGC-1α				IP: PGC-1α-Rep				Fig 6o
	Glucose (mM)	5	25		Glucose (mM)	5	25		PANC-1
		4.89056	18.3792			8.1681	26.9087			pGL4				pGL4-LINC-promotor				pGL4-LINC-mut-promotor
		2.71321	12.7286			6.19026	19.1597		5mM Glucose	1.20104	1.03738	0.852161	0.909416	1.48106	1.36966	1.69886	1.54737	1.10603	1.1568	1.20849	1.07058
		3.78423	9.44794			5.85634	28.443		25mM Glucose	1.57744	1.22092	1.26212	1.12114	3.28259	2.97956	2.44853	2.78346	1.20396	1.2062	1.34086	1.47492
	SW1990				SW1990				SW1990
	IP: PGC-1α				IP: PGC-1α-Rep					pGL4				pGL4-LINC-promotor				pGL4-LINC-mut-promotor
	Glucose (mM)	5	25		Glucose (mM)	5	25		5mM Glucose	0.827794	0.984603	0.954657	1.23295	1.47449	1.41893	1.52549	1.70977	0.927728	1.26152	0.73675	0.693504
		5.38893	14.9285			8.28212	22.3159		25mM Glucose	1.40637	1.21075	1.16466	1.19506	2.72717	2.57377	2.8988	3.10958	1.13683	1.34176	1.03901	1.44538
		4.50023	9.91766			9.25351	18.3792
		3.70635	15.0324			6.72717	28.84
	Fig 6k
	PANC-1
	5mM Glucose	25mM Glucose	siBHLHE41	siFOXC2	siSNAI2	siPLAG1	siTFAP2A	siYY1
	0.936323	5.13992	4.86266	4.96483	4.26263	4.65381	5.6768	1.32722
	1.01754	5.24792	4.47456	4.26263	4.69702	4.7516	5.26006	1.22979
	1.04614	4.60036	5.78271	3.92242	4.93054	4.88518	4.94194	1.44234
	SW1990
	5mM Glucose	25mM Glucose	siBHLHE41	siFOXC2	siSNAI2	siPLAG1	siTFAP2A	siYY1
	1.03672	4.69792	4.05215	4.08977	4.88612	4.33296	5.37161	1.46614
	0.94084	4.20475	4.46509	3.78954	4.52742	3.93225	5.04675	1.29417
	1.02244	4.56945	4.9201	4.82999	4.08034	4.45478	4.64396	1.11885

## Sheet: Fig 7
	Fig 7b									Fig 7c									Fig 7d									Fig 7f					Fig 7i
	LINC00842 level		YY1 level		Acetyl-PGC-1α level		FASN level			Cancer									Cancer									Avg Radiance (p/sec/cm²/sr)					PDX #1
	Normal	Cancer	Normal	Cancer	Normal	Cancer	Normal	Cancer		LINC00842 level	YY1 protein level		LINC00842 level	Acetyl-PGC-1α level		LINC00842 level	FASN protein level		YY1 protein level	Acetyl-PGC-1α level		Acetyl-PGC-1α level	FASN protein level		YY1 protein level	FASN protein level		PANC-1					Time (Days)	ASO-Ctrl					ASO-LINC					Orlistat					ASO-LINC + Orlistat
	0.135842	2.21402	1.6	2.8	1.8	2.7	2.7	4.8		2.21402	2.8		2.21402	2.7		2.21402	4.8		2.8	2.7		2.7	4.8		2.8	4.8		ASO-Ctrl	ASO-LINC	Orlistat	ASO-LINC + Orlistat		0	198.493	220.288	225.331	187.643	234.643	249.822	206.739	188.29	174.35	196.285	208.195	260.628	247.125	189.742	192.566	208.689
	0.013602	1.32869	0.7	1.7	0.8	1.2	2.5	3.9		1.32869	1.7		1.32869	1.2		1.32869	3.9		1.7	1.2		1.2	3.9		1.7	3.9		15200000	2820000	6820000	990000		3	664.952	408.574	495.373	630.901	510.95	342.863	274.648	202.491	237.407	259.779	304.02	352.324	318.694	388.8	332.45	283.823
	0.058449	1.06437	1.2	2.2	1.3	1.7	3.2	4.5		1.06437	2.2		1.06437	1.7		1.06437	4.5		2.2	1.7		1.7	4.5		2.2	4.5		18900000	2420000	5740000	1140000		6	1135.13	903.699	960.795	1078.35	621.834	363.891	316.837	292.411	288.365	317.117	382.647	496.952	383.113	423.801	406.256	342.427
	0.038296	0.89296	1.4	1.7	1.5	2	1	2.4		0.89296	1.7		0.89296	2		0.89296	2.4		1.7	2		2	2.4		1.7	2.4		14000000	1890000	5240000	1070000		9	1396.95	1318.2	1061.72	1055.59	1114.5	354.577	376.697	434.565	387.064	317.997	511.309	677.6	590	441.412	550.854	373.491
	0.02909	0.604299	1.8	2.6	0.9	0.9	1	3		0.604299	2.6		0.604299	0.9		0.604299	3		2.6	0.9		0.9	3		2.6	3		15400000	2020000	4740000	863000		12	1768.1	1045.11	1664.04	1885.47	1565.42	329.788	353.922	427.432	515.289	305.403	759.648	791.131	661.535	477.102	616.241	371.387
	0.001669	0.487452	1.2	1.6	1.8	2.4	1.8	2.9		0.487452	1.6		0.487452	2.4		0.487452	2.9		1.6	2.4		2.4	2.9		1.6	2.9		12500000	1620000	4160000	851000		15						288.817	371.523	395.28	464.975	321.626	767.13	728.155	658.627	497.349	599.282	349.981
	0.024125	0.327598	1.5	2.7	0.8	1.2	1.4	4.1		0.327598	2.7		0.327598	1.2		0.327598	4.1		2.7	1.2		1.2	4.1		2.7	4.1							18						220.267	331.949	389.844	486.775	487.287	815.898	869.069	567.639	458.654	667.974	159.103
	0.035897	0.314253	1	2.2	0.7	1.4	0.6	3.3		0.314253	2.2		0.314253	1.4		0.314253	3.3		2.2	1.4		1.4	3.3		2.2	3.3		Fig 7g					21						280.658	323.532	239.878	453.809	590.441	1062.15	821.303	510.22	432.946	599.203	51.2072
	0.021493	0.23761	1.3	1.9	1.1	1.4	1.1	2.1		0.23761	1.9		0.23761	1.4		0.23761	2.1		1.9	1.4		1.4	2.1		1.9	2.1		Avg Radiance (p/sec/cm²/sr)					24						249.578	379.467	253.519	531.368	622.885	1091.53	997.371	502.996	458.856	645.027	72.3017
	0.002656	0.190782	1.8	2.5	0.5	1.3	2.8	4.1		0.190782	2.5		0.190782	1.3		0.190782	4.1		2.5	1.3		1.3	4.1		2.5	4.1		SW1990					27						281.157	432.268	272.363	627.048	711.363	852.23	1132.13	674.129	947.075	795.865	56.3364
	0.267943	0.140958	1.6	2.1	1.5	1.3	2.4	3.4		0.140958	2.1		0.140958	1.3		0.140958	3.4		2.1	1.3		1.3	3.4		2.1	3.4		ASO-Ctrl	ASO-LINC	Orlistat	ASO-LINC + Orlistat		30						357.674	555.282	362.971	549.494	790.553	757.601	1118.55	764.524	1234.31	898.514	56.2131
	0.155681	0.094951	1.7	2.5	1	1.4	3.4	5.6		0.094951	2.5		0.094951	1.4		0.094951	5.6		2.5	1.4		1.4	5.6		2.5	5.6		16100000	2850000	5540000	1020000		33						664.173	368.134	551.199	464.942	633.362	1005.65	1063.7	1143.61	1010.76	891.919	39.6628
	0.005107	0.075537	1	2	0.9	1.1	0.6	1.9		0.075537	2		0.075537	1.1		0.075537	1.9		2	1.1		1.1	1.9		2	1.9		18200000	2420000	4730000	864000
	0.038562	0.053044	1	1.6	0.8	1.6	0.7	2.5		0.053044	1.6		0.053044	1.6		0.053044	2.5		1.6	1.6		1.6	2.5		1.6	2.5		12900000	2170000	4410000	765000		PDX #2
	0.000744	0.044605	1.4	1.8	1.2	1.5	1.8	2.9		0.044605	1.8		0.044605	1.5		0.044605	2.9		1.8	1.5		1.5	2.9		1.8	2.9		11800000	2000000	4790000	648000		Time (Days)	ASO-Ctrl					ASO-LINC					Orlistat					ASO-LINC + Orlistat
	0.000735	0.032352	1.5	2	1.1	1.6	1.2	2.4		0.032352	2		0.032352	1.6		0.032352	2.4		2	1.6		1.6	2.4		2	2.4		13200000	1850000	4190000	962000		0	222.858	197.998	193.527	202.04	233.014	220.397	202.132	187.057	215.638	198.239	210.47	222.858	196.674	227.641	194.208	206.388
	0.004072	0.022876	0.9	1.5	1.2	2	1.4	2.3		0.022876	1.5		0.022876	2		0.022876	2.3		1.5	2		2	2.3		1.5	2.3							3	378.594	439.291	586.813	539.457	372.413	271.919	400.913	240.733	304.798	230.278	328.085	322.072	297.685	426.582	325.464	230.592
	0.005324	0.021642	1	1.2	1.1	1.4	0.9	1.3		0.021642	1.2		0.021642	1.4		0.021642	1.3		1.2	1.4		1.4	1.3		1.2	1.3							6	537.317	646.092	794.705	803.151	653.404	335.924	345.813	281.837	263.952	316.808	348.801	489.127	461.016	354.729	541.018	294.589
	0.024803	0.016941	1	1.4	1.5	1.7	1.6	2.6		0.016941	1.4		0.016941	1.7		0.016941	2.6		1.4	1.7		1.7	2.6		1.4	2.6							9	869.552	755.993	959.714	1037.29	1203.84	320.793	349.598	259.631	487.493	304.677	457.505	430.314	619.576	423.047	565.081	391.657
	0.0014	0.012316	1.1	1.8	1	1.7	2.5	3.5		0.012316	1.8		0.012316	1.7		0.012316	3.5		1.8	1.7		1.7	3.5		1.8	3.5							12	1354.78	1138.4	965.759	1289.13	1758.85	359.348	395.638	369.334	430.647	460.999	532.811	576.8	517.973	470.064	700.153	409.098
	0.002017	0.009596	1.3	1.6	1.6	2.1	1.5	2.5		0.009596	1.6		0.009596	2.1		0.009596	2.5		1.6	2.1		2.1	2.5		1.6	2.5							15	1328.39	1146.05	1094.13	1731.46	1975.76	411.558	418.336	431.157	434.398	370.784	776.731	685.071	848.303	634.597	514.932	405.925
	0.003808	0.007634	1.1	1.9	0.6	1.2	2.5	3.9		0.007634	1.9		0.007634	1.2		0.007634	3.9		1.9	1.2		1.2	3.9		1.9	3.9							18	1437.67	1174.86	1485.98	1834.03	1623.63	324.288	368.145	361.863	642.289	457.172	911.73	468.789	721.866	749.08	667.5	179.613
	0.001032	0.005693	1.5	2.2	0.6	1.1	0.9	2.2		0.005693	2.2		0.005693	1.1		0.005693	2.2		2.2	1.1		1.1	2.2		2.2	2.2							21	2096.7	1673.53	1834.32	2064.34	1318.3	360.721	507	416.205	357.761	530.631	724.852	582.755	642.398	773.258	894.614	165.312
	0.004446	0.005336	1.4	1.5	0.7	1.2	0.6	1.2		0.005336	1.5		0.005336	1.2		0.005336	1.2		1.5	1.2		1.2	1.2		1.5	1.2							24	2053.76	1385.55	1541.38	2319.96	1893.37	473.639	526.066	463.897	597.71	697.883	814.311	688.37	890.941	1016.3	752.895	328.085
	0.001394	0.004487	1.4	1.6	0.3	1.3	0.7	1.1		0.004487	1.6		0.004487	1.3		0.004487	1.1		1.6	1.3		1.3	1.1		1.6	1.1							27	1993.11	1629.37	1345.36	2265.84	2202.58	435.91	766.366	448.475	593.047	788.752	913.444	1129.8	597.804	1176.73	940.359	367.675
	0.000922	0.003906	1	1.4	0.6	0.6	0.4	2.1		0.003906	1.4		0.003906	0.6		0.003906	2.1		1.4	0.6		0.6	2.1		1.4	2.1							30	2404.72	1834.17	1497.66	2494.6	2081.21	486.246	642.878	494.606	636.091	739.806	1039.53	868.051	902.62	1350.73	985.173	361.776
	0.015807	0.003393	1.2	1.5	0.4	0.2	2.1	2.6		0.003393	1.5		0.003393	0.2		0.003393	2.6		1.5	0.2		0.2	2.6		1.5	2.6							33	2524.33	1751.15	2738.41	2737.4	1816.36	648.653	590.376	839.966	599.351	802.545	1117.33	1069.29	1049.57	983.308	907.245	401.426
	0.00241	0.002981	0.6	1	0.4	0.4	1.6	1		0.002981	1		0.002981	0.4		0.002981	1		1	0.4		0.4	1		1	1
	0.007289	0.002084	0.6	0.8	0.1	0.6	0.2	1.3		0.002084	0.8		0.002084	0.6		0.002084	1.3		0.8	0.6		0.6	1.3		0.8	1.3							PDX #3
	0.000245	0.001724	0.4	0.9	0.2	0.3	0.3	0.9		0.001724	0.9		0.001724	0.3		0.001724	0.9		0.9	0.3		0.3	0.9		0.9	0.9							Time (Days)	ASO-Ctrl					ASO-LINC					Orlistat					ASO-LINC + Orlistat
																																	0	193.752	207.928	235.913	215.213	192.769	182.23	210.841	227.073	188.311	197.051	222.284	206.865	194.869	204.663	212.399	184.263
																																	3	428.348	344.863	418.625	290.911	331.469	285.319	240.056	189.708	379.181	232.391	330.005	282.039	285.838	318.286	362.841	247.616
																																	6	500.102	421.317	607.318	573.892	469.12	317.007	373.768	227.722	376.557	213.863	364.369	347.426	349.886	367.332	310.515	166.698
																																	9	640.669	513.806	787.06	784.685	578.948	373.339	367.573	278.022	411.615	230.879	407.615	382.838	413.605	449.071	431.695	214.245
																																	12	797.293	688.971	743.609	696.539	608.515	325.909	307.113	343.143	452.023	343.161	357.309	481.571	447.746	540.111	416.852	303.38
																																	15	1134.46	786.738	828.609	779.887	653.983	364.386	305.086	399.618	461.934	385.946	424.44	390.333	456.457	561.76	428.189	324.577
																																	18	1252.75	895.586	856.195	661.111	729.015	390.023	468.687	395.063	441.618	270.58	493.125	440.635	504.582	617.747	462.542	350.853
																																	21	1279.36	1198.7	753.763	770.677	896.203	346.503	438.707	383.156	397.74	382.377	535.786	468.657	613.39	625.529	397.963	429.041
																																	24	1458.32	1110.59	983.11	769.761	1203.21	361.344	473.454	369.334	444.568	350.723	536.705	412.59	542.725	571.896	500.157	187.194
																																	27	1338.77	1367.32	924.48	773.746	1108.96	349.018	441.357	401.03	397.117	274.88	622.78	480.186	658.831	630.184	588.891	225.061
																																	30	1669.72	1421.14	1337.29	750.363	920.393	414.522	488.498	515.067	451.25	272.772	668.467	490.085	698.17	496.32	639.542	258.132
																																	33	1902.3	1668.21	1074.69	991.609	942.606	323.168	460.768	511.195	436.049	324.684	643.279	505.375	596.776	545.369	542.159	245.48
[truncated: 19 more columns]

## Sheet: Fig S1
	Fig S1d			Fig S1e						Fig S1h
	LINC00842 copy number per cell			LINC00842 coding potential							Control			LINC-OE			KD control			LINC-KD-1			LINC-KD-2
	PANC-1	SW1990		LINC00842	XIST	NEAT1	GAPDH	ACTB		PANC-1	0.799281	1.23694	0.963779	4.39778	5.96605	4.24797	0.902014	1.15767	0.940318	0.293457	0.192272	0.305919	0.279558	0.507409	0.403662
	210.326	135.719		0	0	0.338224	12.2555	11.9593		SW1990	0.92905	1.0821	0.988853	4.90356	5.29206	5.32887	0.979279	1.02086	0.999856	0.297259	0.386835	0.297259	0.408892	0.348636	0.447448
	174.485	140.31		0	0.034335	0.402283	12.2326	12.0115
	193.938	151.894		0.578696	0	0.780716	12.1941	12.0983
				1.0073	0.114906	0.712795	12.2238	12.1086
				0	0.028244	0.284391	11.9308	11.316
				0	0.056656	0.331213	11.9739	11.3688
				0.504075	0.029703	0.308116	12.1721	12.2253
				0.473069	0.029532	0.541884	12.2181	12.4984
				0.235442	0.015185	0.561145	12.2625	12.1436
				0.056115	1.65733	0.620019	10.1973	10.1463
				1.63999	0	0.252501	12.4495	10.8784
				0.688857	0.064417	0.660558	12.5079	11.0381
				2.72122	0	1.27232	11.775	10.6961
				0	0.565458	0.054001	10.3987	10.2936
				0	0.40464	0.059671	9.86028	10.1021
				0	0.72107	0.037803	10.3449	9.85391
				0	0.590801	0.022746	10.0587	9.44674
				0	0.498777	0.044844	8.52479	8.44096
				0	0.337799	0	7.8866	7.80543
				0	0.272096	0	12.2135	9.00385
				0.752497	0.140351	0	10.3004	8.44661
				2.55176	0	0.203784	12.023	12.2838
				2.64439	0.021178	0.263751	11.9677	12.0744
				2.20778	0.034224	0.133134	12.1402	12.4177
				2.27486	0.007232	0.140466	12.001	12.1864
				2.57039	0	0.148167	12.1106	12.312
				2.38	0.008679	0.250086	12.0828	12.3169
				2.26582	0	0.189541	11.8837	11.998
				2.56835	0	0.169635	11.8684	12.1844
				2.39663	0	0.19721	11.8637	12.1422
				2.30795	0	0.198961	11.8385	12.2934
				2.50053	0.008334	0.141625	11.8387	12.2421
				2.49005	0.011649	0.237203	11.9115	12.3589
				2.76277	0.010793	0.27511	12.172	12.4108
				2.73554	0.624537	0.973051	11.6872	11.8917
				2.83134	0.013796	0.352736	12.1209	12.3234
				2.82126	0	0.342308	12.1472	12.3109
				2.75194	0.009616	0.505429	12.1298	12.2878
				2.74764	0	0.383484	12.1086	12.3021
				2.99179	0	0.292132	12.0252	12.3141
				2.62562	0.016645	0.447865	11.9695	12.2297
				2.73066	0.019444	0.377503	12.0653	12.3053
				2.72723	0.009424	0.415097	11.9786	12.2592
				3.02387	0	0.316478	12.0366	12.3453
				2.7927	0.010687	0.429422	11.9941	12.3392
				1.6188	0	0.335745	11.842	12.3186
				1.8541	0	0.350131	11.8496	12.2701
				1.77049	0	0.40751	11.8576	12.1926
				1.84171	0	0.333683	11.8941	12.1868
				1.26586	0	0.348689	11.7759	12.0306
				2.07258	0	0.453457	11.9145	12.2409
				2.34893	0.012719	0.521472	11.9166	12.1364
				2.53948	0	0.595098	11.969	12.1604
				2.24364	0	0.481291	11.9406	12.2026
				2.44889	0	0.464927	12.0272	12.284
				1.93262	0	0.341796	11.8725	12.1719
				2.28041	0	0.628099	11.9755	12.1828
				1.82807	0	0.232398	11.9215	12.4617
				2.07475	0	0.277163	12.0778	12.5286
				2.03959	0	0.294099	12.0421	12.3872
				2.22922	0	0.396308	12.0137	12.3731
				1.91981	0.009954	0.384291	11.9514	12.271
				1.74667	0	0.356715	11.8694	12.1059
				1.8889	0	0.501127	11.9921	12.2485
				2.28506	0	0.435545	12.0419	12.2344
				2.12418	0	0.40202	11.9517	12.0958
				2.38784	0	0.438294	12.0779	12.2355
				1.95872	0	0.354219	11.9388	12.2517
				2.25212	0	0.440555	12.0604	12.3283
				0.204747	0.009349	0.529764	11.3086	10.8781
				0.319447	0.009497	0.907456	11.417	11.2274
				0	0.002019	1.86652	10.1743	11.2561
				0	0.002364	0.580154	10.5405	9.89711
				0.335968	0.193425	1.29197	12.0359	12.8813
				0.123448	0.16347	1.29081	12.0462	12.8737
				0	0.040412	4.57044	10.2861	11.4471
				0	0.028321	4.52255	10.3007	11.4596
				0	0.036005	4.23954	10.5367	11.8235
				0	0.025292	4.27559	10.5316	11.8094
				0.073618	0.011227	2.26155	11.2052	12.2043
				0	0	2.33089	11.2048	12.1876
				0.383895	0	2.86416	11.3638	11.9786
				0.382957	0.025945	2.86864	11.3739	11.9806
				0.842333	0	3.52773	10.6098	11.5263
				0	0	3.64717	10.6854	11.428
				0.364732	0	3.67013	10.9893	11.7557
				0.265196	0.014409	3.62869	11.0105	11.7385
				0.865623	1.3734	1.61661	6.18349	7.70068
				0.890592	1.43383	1.63111	6.13628	7.67685
				0.728189	1.34602	1.60329	6.23053	7.69587
				1.23404	1.7125	1.74551	6.48365	8.01188
				1.22619	1.74224	1.7434	6.45808	8.02375
				1.41397	1.63855	1.8072	6.48391	8.01577
				0.886857	0.80088	1.3751	6.35661	7.92901
				0.853321	0.825207	1.33615	6.2318	7.87931
				0.914845	0.834517	1.31969	6.26359	7.89766
				0.951689	0.690574	1.32981	6.21241	7.18643
				0.90449	0.615646	1.29955	6.19541	7.26295
				0.919107	0.645511	1.34365	6.17757	7.25046
				0.827587	1.26042	1.13704	4.67454	6.60572
				0.788187	1.2169	1.1207	4.75092	6.57341
				0.58057	1.16334	1.1241	4.68644	6.61824
				1.19331	1.48877	1.30165	5.11274	6.24255
				1.52896	1.49122	1.26779	4.9586	6.2168
				1.28212	1.47953	1.31003	5.00539	6.2793
				1.23459	2.34735	2.05901	6.42853	7.77665
				1.38833	2.22488	1.99241	6.41032	7.78134
				1.45511	2.14523	2.02494	6.4409	7.77477
				1.37133	2.50623	3.97922	6.60794	8.12428
				1.42161	2.51378	3.93723	6.66232	8.13611
				1.42394	2.61213	3.94182	6.60856	8.10407
				1.25869	1.32537	1.73967	6.31738	7.84109
				1.18924	1.37075	1.77318	6.33614	7.89298
				1.26431	1.37151	1.71213	6.36645	7.87808
				1.60757	1.34617	2.01485	6.93187	7.75678
				1.46577	1.22173	2.03516	6.88583	7.72411
				1.42143	1.21578	2.09958	6.9871	7.72669
				1.24786	1.67687	1.84861	5.09326	7.19164
				1.30083	1.74845	1.76862	5.10142	7.27011
				1.27077	1.7966	1.88727	5.16085	7.22031
				1.55601	1.32995	1.66961	5.22199	6.2462
				1.51706	1.32556	1.62432	5.14835	6.08225
				1.81105	1.41887	1.73723	5.18805	6.1637
				0	0.071488	1.2273	12.3546	11.8453
				0.076577	0.114377	0.214859	12.7286	11.8182
				0	0.016358	0.158355	12.9331	12.4626
				0.056115	1.65733	0.620019	10.1973	10.1463
				0	1.62869	0.623088	9.975	9.71689
				0.675112	0.009082	0.122132	11.8921	12.275
				0.781394	0.005326	0.107483	11.6668	12.1424
				0.749803	0.007532	0.15262	11.9434	12.06
				0.655316	0.005078	0.105314	12.1704	11.9491
				0.723477	0.004826	0.12552	11.7003	12.0655
				0.45726	0.016516	0.06202	10.5679	11.2289
				0.309985	0.008575	0.038373	10.1852	10.2263
				0.493396	0.002423	0.071001	10.5137	10.9589
				0.544369	0.000913	0.129214	9.60775	10.8157
				1.10281	1.3861	2.447	11.4216	10.9476
				1.1535	1.16779	1.3655	12.059	11.2093
				0.931512	0.947371	1.60184	12.2726	11.8232
				0.121379	0.018773	0.933997	11.1037	12.4955
				0.098539	0.022648	1.10677	11.1265	12.4262
				0.123702	0.012792	0.878248	11.0823	12.2297
				0.045989	0.013879	0.661643	11.2205	12.2402
				0.321095	0	0.746774	11.1488	12.7173
				0.315046	0	1.03545	10.8882	12.1519
				0.718299	0.022968	0.934736	10.9213	12.4999
				0	0.020865	0.927221	11.0226	12.3051
				0	0	1.63155	9.77082	11.6411
				0.210434	0	1.26936	11.2471	12.8282
				0.242767	0	2.04611	10.3104	12.1512
				0.207803	0	1.36065	11.2554	12.7473
				0.137972	0.021445	0.680842	10.96	12.3401
				0.305308	0	0.787045	10.844	12.4498
				0.255907	0	0.53784	11.2064	12.5224
				0.056455	0.008566	0.683334	11.0307	12.5868
				0.087218	0.039698	2.50671	8.73715	10.9819
				0.169951	0	1.03689	11.225	12.3398
				0.144263	0.022464	2.11087	9.34452	11.5905
				0.117198	0.009081	0.909125	10.6764	11.9102
				0.022903	2.86109	0.112335	10.4439	9.97411
				0	2.64813	0.103162	10.0018	9.55897
				0.037624	3.5731	0.176789	11.5518	11.0164
				0.025592	2.40958	0.073241	9.99474	9.45577
				0.058882	2.65308	0.088471	10.5801	10.04
				0	2.48797	0.08281	10.1281	9.54069
				0.062425	3.38439	0.167453	11.4199	10.8728
				0	2.33968	0.054304	10.0964	9.57171
				0	3.43153	0.264089	10.5807	10.2776
				0	2.47268	0.130433	9.36201	9.03893
				0.121658	3.7867	0.236458	11.0327	10.6111
				0	2.26413	0.091823	9.4224	8.98847
				0	3.48839	0.366146	10.8651	10.3683
				0	2.88628	0.223442	10.1338	9.6352
				0.031647	3.0353	0.105352	10.5457	10.0384
				0	2.64598	0.116212	10.0532	9.51472
				0.652309	0.072016	0.194905	11.137	11.9533
				0.142869	0.065712	0.092002	11.0033	11.9765
				0.378407	0.143292	0.171811	11.2128	12.305
				0.348147	0.166303	0.271627	11.1753	12.1267
				0.319365	0.198994	0.04453	8.93503	10.0999
				0	0	0.051044	9.1136	10.2279
				0.471232	0.119642	0.166299	8.95099	10.2407
				0.740693	0.170125	0.030296	9.84596	10.8283
				0.876879	0	0.040145	11.3106	12.1434
				0.496164	0.043519	0.073036	11.0756	11.8379
				0.726594	0.272157	0.107894	11.2563	11.6358
				0.830254	0.027648	0.069308	10.3591	11.6446
				0.767095	0.029907	0.099002	11.135	12.1421
				0.291976	0.172739	0.15512	11.1916	11.8383
				0.495125	0	0.312351	11.5319	12.5079
				0.201878	0	0.424411	12.146	12.4974
				0	0	0.210533	12.1766	12.2458
				1.15398	0.064482	0.207907	9.76566	11.5333
				0	0	0.690761	10.3205	11.3932
				0	0	0.304446	10.4766	10.9428
				0.216492	0.034441	0.167226	11.5635	12.53
				0.231761	0	0.447603	12.168	12.5239
				0.472194	0	0.182331	12.2379	12.3315
				1.32608	0	0.415422	10.0032	11.8086
				0	0	0.974911	10.5274	11.5796
				0.294404	0	0.297621	10.6171	11.1806
				0.019645	0.428404	0.6126	11.1095	12.6033
				0.01442	0.075824	0.143012	10.7932	12.1172
				0.027385	0.214295	0.255743	10.8268	12.002
				0	1.49473	0.745941	11.4901	13.0549
				0.281816	0.318226	0.368613	10.82	11.9936
				0.019408	0.002913	0.505668	11.0638	12.5845
				0	0.009424	0.269721	11.0566	12.7763
				0.022948	0.249764	0.362901	10.9688	12.4629
				0.032256	0.263929	0.226746	11.2303	12.6071
				0.032208	0.301525	0.259508	11.9675	13.0983
				0.016078	0.301534	0.268034	11.4258	12.6661
				0.024926	0.306444	0.279611	11.0033	12.3688
				0.022411	0.003366	0.236645	11.4416	12.6821
				0.070958	0	0.30566	11.2661	12.5679
				0	0.240881	0.234296	11.1895	12.2781
				0	0	0.073651	9.35926	10.9564
				0	0.003458	0.107446	9.70259	11.2989
				0.060586	0.321467	0.647187	9.90865	11.441
				0.029424	0.127289	0.11211	10.164	11.705
				0	0.002637	0.084747	9.46373	10.8685
				0.014655	0.004389	0.178558	10.149	11.8803
				0	0.007804	0.254769	10.5442	12.5318
				0	0.105259	0.253996	9.63455	11.2252
				0	0.056393	0.220607	9.49218	11.0688
				0.165629	0.797634	0.924325	11.086	12.085
				0	0.190856	0.088081	10.1292	11.4732
				1.26381	0.199	0.460668	10.446	11.8783
				0.07837	0.18404	0.23746	11.3764	12.4489
				0.011978	0.178715	0.133614	11.6507	12.6654
				0	0.002869	0.140276	10.9222	12.8251
				0	0.005267	0.109791	10.5358	12.3963
				0	0.081089	0.097644	10.2221	11.4241
				0.066839	0.703412	0.554963	10.3595	12.372
				0	0.171693	0.121052	10.5068	12.1118
				0	0.005423	0.12141	9.45971	11.0506
				0.017409	0	0.116995	10.2825	12.4642
				0.026829	0	0.268099	10.5398	12.5938
				0.045975	0.148892	0.48059	11.5905	12.7513
				0	0	0.1277	9.65348	11.4541
				0.020235	0.053722	0.063053	9.48832	11.3564
				0	0.785706	0.862626	11.4076	12.566
				0.08443	0.462287	0.25171	11.751	12.7444
				0.015203	0	0.412542	10.8806	12.3394
				0.057324	0.004357	0.446581	10.8915	12.3433
				0	0.203665	0.276564	11.0675	12.2131
				0	0.191941	0.292177	10.8878	12.2494
				0.109496	0.521408	0.822219	11.1471	12.0079
				0	0.378892	0.522571	11.2815	12.5633
				0.296456	0.689513	1.02784	11.0368	12.0782
				0	0.046691	0.385993	10.6112	12.4008
				0	0.396477	2.22456	10.4929	13.5943
				0.023603	0.455928	3.52677	9.72712	13.131
				0	0.143405	2.27805	10.6187	13.7197
				0	0.190005	3.25567	9.65561	12.7644
				0.077717	0.781174	0.768248	12.1147	12.2188
				0.089224	0.404556	0.280318	11.1518	11.044
				0.026999	0.02819	0.335355	10.5793	10.2631
				0.013206	0.005927	0.3167	10.6354	10.4574
				0.063629	0.937408	0.545756	10.881	11.053
				0.088623	0.625671	0.225847	10.2234	10.1867
				0	0	2.92226	9.49445	8.85023
				0.628727	0	3.15015	10.2942	9.92782
				0	0	3.82332	9.63049	9.28502
				0	0	3.84912	9.18835	8.48109
				0	0	3.14017	9.11828	8.57312
				0	0	2.26085	10.088	9.72553
				0	0	0.464136	10.7108	10.7414
				0.034064	0	0.646375	9.55194	11.3403
				0.853724	0	0.603937	11.4295	12.0913
				0.395725	0	0.262599	11.0665	12.2643
				0.037354	0	0.225569	10.903	10.64
				0	0.006543	0.967743	9.16238	10.9344
				0.386998	0	0.196562	11.1712	11.0428
				0.969844	0	0.15732	10.5179	11.6147
				0.617209	0.229734	2.39687	10.1756	12.43
				0.863644	0.217945	2.41469	10.2088	12.4296
				0.020186	3.52361	0.20354	11.198	10.6232
				0.189512	0	0.654639	11.3455	11.9183
				0.097685	0.015003	0.606826	11.3333	11.9177
				0.120909	0.014046	1.99598	10.5644	11.0139
				0.149063	0.004679	1.95226	10.5761	11.0106
				0.153807	0.004836	1.20753	10.1874	11.1449
				0.237591	0	1.10584	10.2011	11.1377
				0	0	0.936594	11.0366	11.2919
				0.146008	0	0.936238	11.0294	11.2832
				0.17897	0	0.878323	11.0253	11.4554
				0.121792	0.004733	0.887305	11.0412	11.4566
				0	0	0.110392	12.1867	12.7212
				0.287879	0	1.29446	11.7569	12.0105
				0	0	0.940798	11.7921	12.031
				0.562175	1.0767	2.33311	11.6625	11.9193
				0.56757	1.02558	2.24619	11.6623	11.9242
				0.394231	0.622233	1.32809	11.6584	11.8827
				0.398105	0.627905	1.47975	11.6567	11.887
				2.26516	1.90439	6.76918	10.4796	11.7363
				2.15925	1.85941	6.76238	10.4426	11.7558
				1.77427	1.69041	6.01793	9.9025	11.093
				1.85471	1.88627	5.99565	9.87315	11.0615
				0.345034	0.803941	2.14622	11.176	11.3841
				0.264739	0.857197	2.04169	11.1763	11.4129
				0.192252	0.81157	2.22338	11.3167	11.455
				0.358839	0.898291	2.22369	11.3416	11.46
				2.00961	2.51895	6.74075	10.3199	11.3532
				1.96628	2.53809	6.72099	10.3464	11.3413
				2.23692	2.82309	7.06632	9.75133	10.7841
				2.37798	2.85959	7.07626	9.78874	10.7845
				0.555457	0.921068	3.52374	10.6415	11.6427
				0.162944	1.12274	3.73316	10.6071	11.6296
				0.10642	0.283384	3.53426	11.9389	12.2167
				0.475391	0.302129	3.47922	11.9668	12.2002
				0	0	2.76445	10.2807	10.6131
				0	0	2.8699	10.3083	10.5935
				0.262241	0	2.93692	10.3775	10.9472
				0.266595	0	2.8913	10.3831	10.945
				0.256555	0.177202	0.858002	10.9183	12.0213
				0.261404	0.307006	0.967149	10.9275	12.0019
				2.12421	1.0462	0.775804	12.2711	12.9824
				1.18058	0.329043	2.46985	10.5276	10.9202
				1.29381	1.38527	1.43252	11.0444	12.5483
				0.234661	0.326177	1.59915	9.60013	10.6937
				0.616576	0.28525	1.95704	10.5713	10.9834
				1.59109	0.733754	1.11997	12.2834	13.299
				1.17661	0.355379	2.53316	10.7632	11.5582
				2.03544	2.61068	4.61656	9.09055	9.39001
				2.07835	2.33615	4.69235	8.65436	9.55011
				0.118434	0	0.593324	11.6162	10.6483
				0.105247	0	0.820434	11.7502	11.1113
				0	0	1.87859	10.8748	10.8455
				0	0	0.500615	11.4568	10.8179
				0	0	0.799712	10.9834	10.8665
				0	0.028109	0.515537	9.85193	10.5937
				0.423355	2.25105	0.588198	9.12318	9.88279
				0.438108	2.79839	0.210531	9.09149	9.83185
				0.382998	2.89164	0.198858	9.2272	9.77809
				0.690847	1.80911	0.88303	9.89756	10.2892
				0.073176	1.66979	4.0684	8.91189	9.61584
				0.213687	1.09997	1.79946	9.89542	9.91565
				0.341963	1.52865	2.62335	8.48914	7.20219
				0.284757	1.87954	2.69683	7.43793	5.81141
				0.156889	0.424074	3.96317	9.28446	10.1994
				0.190833	0.460244	4.3169	9.03064	10.1907
				0.647672	0.771681	4.24772	8.03655	8.83492
				0.26959	0.298599	4.05391	8.72607	8.40779
				0.179313	0.546761	5.27048	7.34761	8.12082
				0.17264	1.03089	4.39494	8.09741	7.69398

## Sheet: Fig S3
	Fig S3a				Fig S3b
	PANC-1				PANC-1
	ASO-Ctrl	ASO-LINC-1	ASO-LINC-2		Time (h)	ASO-Ctrl				ASO-LINC-1				ASO-LINC-2
	0.810874	0.229127	0.272479		0	0.349	0.374	0.314	0.348	0.381	0.315	0.362	0.296	0.191	0.399	0.346	0.358
	1.02637	0.270597	0.23072		24	0.523	0.637	0.47	0.545	0.328	0.492	0.32	0.475	0.295	0.314	0.424	0.387
	1.16276	0.317365	0.280139		48	1.268	1.074	1.103	0.999	0.603	0.469	0.316	0.46	0.44	0.51	0.39	0.362
					72	1.647	1.369	1.324	1.572	0.712	0.558	0.818	0.496	0.861	0.535	0.713	0.658
	SW1990				96	2.006	2.261	2.358	2.124	0.773	1.247	1.131	1.069	1.012	1.258	0.965	0.689
	ASO-Ctrl	ASO-LINC-1	ASO-LINC-2
	0.996868	0.286937	0.253866		SW1990
	1.09845	0.264036	0.31472		Time (h)	ASO-Ctrl				ASO-LINC-1				ASO-LINC-2
	0.904677	0.363193	0.279737		0	0.313	0.317	0.285	0.249	0.277	0.29	0.317	0.274	0.254	0.337	0.329	0.313
					24	0.479	0.551	0.475	0.368	0.365	0.381	0.384	0.376	0.334	0.427	0.4	0.408
					48	0.831	0.917	0.786	1.041	0.549	0.655	0.574	0.42	0.534	0.423	0.533	0.517
					72	1.289	1.105	1.58	1.2	0.663	0.763	0.776	0.644	0.832	0.641	0.852	0.728
					96	1.685	1.471	1.772	1.578	0.907	1.119	1.014	0.809	0.804	1.232	1.117	1.024
	Fig S3c
	Migration
		ASO-Ctrl			ASO-LINC-1			ASO-LINC-2
	PANC-1	137	194	153	97	103	91	94	105	111
	SW1990	284	233	271	111	117	97	104	125	127
	Invasion
		ASO-Ctrl			ASO-LINC-1			ASO-LINC-2
	PANC-1	112	91	118	59	42	68	46	49	57
	SW1990	164	146	177	76	98	101	96	83	102
	Fig S3d
	OCR											ECAR
	PANC-1											PANC-1
	Time (minutes)	ASO-Ctrl			ASO-LINC-1			ASO-LINC-2				Time (minutes)	ASO-Ctrl			ASO-LINC-1			ASO-LINC-2
	1.37358	313.613	342.72	354.932	467.994	450.012	414.691	432.775	397.386	453.532		1.37353	19.2022	21.9459	18.3727	19.9872	20.2584	16.8956	17.3844	24.2202	14.0075
	9.95752	312.283	334.335	347.515	458.501	445.942	424.423	432.398	395.537	447.885		9.95139	16.1284	21.0247	18.6024	19.8493	19.4785	16.1699	19.8226	21.1187	13.4914
	18.5323	307.468	330.02	339.875	466.03	439.459	410.949	432.751	392.513	445.204		18.5214	16.3571	22.086	19.1171	17.4297	16.3041	13.7011	18.4499	20.5639	11.0632
	27.198	129.781	156.939	187.187	231.424	220.033	204.09	252.829	216.437	258.743		27.1879	50.289	47.9006	57.8553	27.9344	26.8958	20.761	30.8097	35.0608	28.6477
	35.7993	126.187	142.34	175.923	234.025	214.852	201.761	259.389	217.966	258.315		35.7972	42.9851	43.7801	52.2833	25.4217	24.2944	16.8249	26.3757	32.4173	30.1527
	44.3299	122.196	144.488	173.276	227.489	201.878	198.395	259.829	219.799	253.107		44.4004	37.5624	37.5971	46.3351	22.5229	23.4639	17.6019	22.3285	27.7272	28.1695
	52.9908	333.195	362.778	389.408	526.838	503.289	480.126	491.792	436.263	479.483		53.0649	89.653	93.1601	103.525	63.7713	58.6465	51.5038	52.6292	50.9961	58.4269
	61.5666	324.139	358.149	374.31	531.002	506.27	469.224	482.157	431.411	473.374		61.6402	83.9533	90.6192	98.9614	57.3911	53.1407	48.7049	43.955	48.0768	51.5273
	70.1641	319.587	336.488	371.697	521.23	502.943	468.647	470.658	427.258	466.952		70.215	78.9017	87.0557	94.5024	53.1235	48.5494	41.3862	39.5209	45.3772	47.6468
	78.8345	123.181	132.105	154.437	200.341	197.847	161.284	178.623	138.333	183.997		78.8827	34.676	38.5831	28.4002	30.2637	28.7789	21.3467	23.4899	26.3389	26.8499
	87.415	113.619	131.715	142.418	203.589	196.596	157.443	180.284	140.172	186.868		87.496	28.3716	26.0609	23.5951	22.5645	21.7158	17.1507	20.1515	21.9176	22.6074
	95.9796	109.557	117.597	138.427	193.561	190.081	152.268	166.822	137.141	171.391		96.0726	17.8622	20.0683	19.0269	18.2191	17.5112	13.348	10.5164	14.8603	15.7764
	OCR											ECAR
	SW1990											SW1990
	Time (minutes)	ASO-Ctrl			ASO-LINC-1			ASO-LINC-2				Time (minutes)	ASO-Ctrl			ASO-LINC-1			ASO-LINC-2
	1.37358	181.204	154.361	170.19	225.509	251.841	257.413	254.879	257.824	227.638		1.37299	20.7934	18.1283	13.0826	17.2945	19.8787	15.5913	14.4589	19.2945	15.6879
	9.95752	191.117	149.106	160.354	223.866	253.786	249.343	247.529	252.153	218.203		9.95022	19.1201	15.1126	11.0366	16.9515	18.863	14.7515	16.1906	18.3622	14.8376
	18.5323	189.185	140.861	153.599	218.879	248.442	247.19	239.427	251.179	207.38		18.5185	18.8019	13.6633	10.4076	15.8663	18.7713	13.4106	14.5993	9.54288	16.6015
	27.198	98.2542	118.008	77.7862	130.505	149.095	123.989	128.148	149.053	136.906		27.1863	58.1776	60.5984	54.8475	35.2468	29.4391	34.8982	38.979	35.0055	31.7014
	35.7993	95.2242	101.895	72.3199	136.298	144.529	129.323	131.46	141.549	141.955		35.7959	51.4735	57.2095	51.3429	31.8578	26.944	33.6639	34.7172	34.1433	26.5469
	44.3299	89.4529	96.4883	65.9526	133.093	138.74	123.683	125.003	128.297	137.605		44.3244	47.5677	53.0394	50.7277	29.1117	24.7424	30.2687	32.163	33.8419	24.8224
	52.9908	299.982	305.709	289.51	338.245	363.901	360.675	342.215	347.718	330.647		52.9924	82.7812	87.4719	77.4602	52.4027	44.8198	50.5609	56.0164	50.6035	49.2738
	61.5666	308.149	293.174	276.426	346.677	359.511	365.41	334.906	346.777	323.724		61.5679	75.9066	81.6374	73.1718	45.8966	39.1005	43.7098	49.7167	48.8285	44.0007
	70.1641	298.928	298.516	267.754	344.669	364.724	357.399	331.269	345.646	326.486		70.1295	71.6395	75.4581	69.7691	40.7335	34.8865	37.1716	48.7947	44.3291	40.466
	78.8345	102.799	91.5177	100.138	109.879	108.988	92.738	92.1996	115.204	103.569		78.7993	20.0347	15.5018	18.6176	13.0662	11.6101	11.105	19.5878	15.6929	11.2547
	87.415	94.0061	95.6241	101.953	102.061	104.321	90.5394	87.1074	112.106	101.086		87.4069	16.7126	12.1727	14.3031	12.8546	13.0903	8.5143	14.9679	13.7958	9.38834
	95.9796	90.1755	93.9093	97.7375	87.6674	101.331	86.6609	86.2561	100.886	99.7688		95.9843	10.6227	11.3981	12.8206	7.7857	9.68266	9.60927	11.7897	10.2842	9.13302
	Fig S3e								Fig S3g
	Relative glucose uptake				Relative glucose uptake				Mean gray value				Mean gray value
	PANC-1				SW1990				PANC-1				SW1990
	ASO-Ctrl	ASO-LINC-1	ASO-LINC-2		ASO-Ctrl	ASO-LINC-1	ASO-LINC-2		ASO-Ctrl	ASO-LINC-1	ASO-LINC-2		ASO-Ctrl	ASO-LINC-1	ASO-LINC-2
	0.953855	0.635807	0.515064		1.00904	0.677416	0.659185		84.074	62.276	57.611		86.972	75.829	66.36
	0.959105	0.433064	0.585192		1.04331	0.56692	0.58486		77.205	60.322	62.489		84.88	58.461	67.905
	1.08704	0.489194	0.460609		0.94765	0.725216	0.520557		71.451	63.432	56.66		82.325	70.829	74.103
	Lactate formation				Lactate formation
	PANC-1				SW1990
	ASO-Ctrl	ASO-LINC-1	ASO-LINC-2		ASO-Ctrl	ASO-LINC-1	ASO-LINC-2
	2.24286	1.68478	1.13885		1.94328	1.01727	1.41211
	2.43132	1.48531	1.35093		2.37523	1.11773	1.26323
	1.89826	1.18759	1.27212		2.78103	1.21403	1.14313

## Sheet: Fig S4
	Fig S4
	Citrate (μmol/106 cells)
	PANC-1
		Cytosol			Mitochondria
	Control	13.5708	11.0713	10.1897	23.3402	27.2681	29.6561
	LINC-OE	18.0335	21.0426	23.7073	7.96387	7.00766	9.09228
	KD control	12.1581	11.8947	10.2732	25.182	23.9788	29.4425
	LINC-KD-1	7.33446	6.21839	3.28653	39.1454	46.3391	44.905
	LINC-KD-2	5.50362	7.59321	4.29353	44.9688	43.478	42.4862
	Citrate (μmol/106 cells)
	SW1990
		Cytosol			Mitochondria
	Control	15.0975	12.9343	16.9584	28.9109	27.9518	31.9082
	LINC-OE	31.1889	29.3004	24.765	6.73278	4.86908	11.6399
	KD control	15.9238	16.8547	13.8293	25.771	25.994	32.6315
	LINC-KD-1	8.87324	5.38998	10.0597	48.0762	56.2891	47.4394
	LINC-KD-2	9.60865	6.52121	8.10055	50.4637	52.0787	55.7539

[truncated: 9 more sheets: Fig S6, Fig S7, Fig S8, Fig S9, Fig S10, Fig S11, Fig S12, Fig S13, Fig S14]
